# Supplementary material for: Comparative analysis of microbial community structure between healthy and Aeromonas veronii-infected Yangtze finless porpoise
Source: Microb Cell Fact. 2020 Jun 5;19:123. doi: 10.1186/s12934-020-01383-4 (PMC7275351; doi:10.1186/s12934-020-01383-4)
Supplement: Supplementary file 1 — Additional file 1: Table S1. The OTUs classification of all samples at different levels. [file 12934_2020_1383_MOESM1_ESM.xls]

## Sheet: Supplementary file
#OTU_num	DIS1.1	DIS1.2	DIS1.3	DIS1.4	DIS1.5	DIS1.6	DIS1.7	DIS1.8	CK1.1	CK1.2	CK1.3	CK1.4	CK1.5	CK1.6	CK1.7	CK1.8	Taxonomy
OTU_1	0.00526604	0.00128135	0.000265646	0.020361	0.00100008	0.000312524	0.000625049	0.0288929	0.192218	0.0857411	0.114431	0.168529	0.169451	0.241238	0.228768	0.224627	k__Bacteria;p__Firmicutes;c__Clostridia;o__Clostridiales;f__Peptostreptococcaceae;g__Paeniclostridium;s__
OTU_2	0.0413626	0.133807	0.190109	0.00195328	0.160622	0.175357	0.00592234	0.00120322	0.000906321	0.120931	0.0963357	0.00117197	0.00146886	0.000281272	0.00118759	0.000671927	k__Bacteria;p__Firmicutes;c__Bacilli;o__Lactobacillales;f__Lactobacillaceae;g__Lactobacillus
OTU_3	0.00465661	0.000484413	0.00123447	0.30118	0.000906321	0.00121885	0.00779748	0.344261	0.0010157	0.000609423	0.00070318	0.00223455	0.00617236	0.00182827	0.0022033	0.00279709	k__Bacteria;p__Proteobacteria;c__Gammaproteobacteria;o__Enterobacteriales;f__Enterobacteriaceae;g__unidentified_Enterobacteriaceae;s__Escherichia_coli
OTU_4	0.00609423	0.000718806	0.000328151	0.0894289	0.00354715	0.000156262	0.000796937	0.000328151	0.135573	0.0330338	0.0588015	0.0853192	0.101774	0.139605	0.100945	0.115462	k__Bacteria;p__Firmicutes;c__Clostridia;o__Clostridiales;f__Peptostreptococcaceae;g__Paraclostridium;s__Paraclostridium_bifermentans
OTU_5	0.15734	0.045988	0.00189077	0.000515665	0.0351277	0.000375029	0.00331276	0.000203141	0.0414251	0.0172982	0.0247988	0.0423002	0.0335182	0.0433003	0.0355653	0.0393468	k__Bacteria;p__Firmicutes;c__Clostridia;o__Clostridiales;f__Peptostreptococcaceae;g__Romboutsia;s__
OTU_6	0.000296898	0.00621924	0.000312524	0.000156262	0.00057817	0.00278147	0.0437222	0.000109384	0.0427377	0.00426596	0.0157356	0.0724588	0.0210173	0.0272053	0.0103914	0.0105164	k__Bacteria;p__Tenericutes;c__Mollicutes;o__Mycoplasmatales;f__Mycoplasmataceae;g__Ureaplasma;s__
OTU_7	0.0188921	0.0411438	0.0787718	0.000671927	0.0717244	0.0752715	0.00210954	0.000328151	0.000156262	0.0506602	0.0465661	0.00025002	0.000140636	6.25049e-05	6.25049e-05	1.56262e-05	k__Bacteria;p__Bacteroidetes;c__Bacteroidia;o__Bacteroidales;f__;g__;s__
OTU_8	0.000421908	0.000328151	0.000343777	0.303946	0.000218767	9.37573e-05	0.000218767	0.122697	0.00926635	0.00504727	0.00439097	0.00979764	0.00936011	0.0137198	0.0138448	0.0129698	k__Bacteria;p__Firmicutes;c__Clostridia;o__Clostridiales;f__unidentified_Clostridiales;g__unidentified_Clostridiales;s__Clostridium_perfringens
OTU_9	0.00107821	0.00873506	0.000656301	1.56262e-05	0.00142199	0.00214079	0.0304086	0.00295336	0.00409407	0.00117197	0.00121885	0.00854754	0.00523478	0.00507852	0.00418783	0.00370341	k__Bacteria;p__Actinobacteria;c__unidentified_Actinobacteria;o__Corynebacteriales;f__Nocardiaceae;g__Rhodococcus;s__Rhodococcus_erythropolis
OTU_10	0.13962	0.00832878	0.00359403	0.000281272	0.000671927	0.000562544	0.00868818	0.00753184	0.0102039	0.000781311	0.000437534	0.0025002	0.0133135	0.00107821	0.00573482	0.00434409	k__Bacteria;p__Actinobacteria;c__unidentified_Actinobacteria;o__Bifidobacteriales;f__Bifidobacteriaceae;g__Bifidobacterium
OTU_11	0.00490663	0.0163138	0.0201422	0.000234393	0.0175795	0.0199859	0.000562544	0.00012501	7.81311e-05	0.0143292	0.0110634	0.000218767	0.00207829	0.000140636	0.00176576	0.00100008	k__Bacteria;p__Firmicutes;c__Bacilli;o__Lactobacillales;f__Lactobacillaceae;g__Lactobacillus;s__Lactobacillus_iners
OTU_12	0.00365654	0.000843816	9.37573e-05	0	6.25049e-05	1.56262e-05	0.00282835	0.000609423	0.000312524	0.00012501	7.81311e-05	0.000328151	0.0190015	0.000390656	0.0357997	0.0106258	k__Bacteria;p__Oxyphotobacteria;c__unidentified_Oxyphotobacteria;o__unidentified_Oxyphotobacteria;f__unidentified_Oxyphotobacteria;g__unidentified_Oxyphotobacteria;s__Cercis_gigantea
OTU_13	0.0522853	0.00262521	0.000968826	0.000218767	0.000500039	0.000234393	0.00298461	0.00181264	0.00231268	0.000390656	0.000187515	0.000718806	0.0012501	0	0.00289085	0.000203141	k__Bacteria;p__Firmicutes;c__Bacilli;o__Lactobacillales;f__Streptococcaceae;g__Streptococcus;s__Streptococcus_salivarius_subsp_thermophilus
OTU_14	0.00342214	0.0107977	0.0177983	0.000203141	0.0139542	0.0173139	7.81311e-05	7.81311e-05	4.68787e-05	0.0109071	0.00968826	3.12524e-05	0	4.68787e-05	0	1.56262e-05	k__Bacteria;p__Bacteroidetes;c__Bacteroidia;o__Bacteroidales;f__Rikenellaceae;g__;s__
OTU_15	0.00440659	0.0125322	0.0159231	0.000281272	0.0138761	0.0147668	9.37573e-05	0.000234393	1.56262e-05	0.0110477	0.00904758	7.81311e-05	0	0	0	3.12524e-05	k__Bacteria;p__Proteobacteria;c__Gammaproteobacteria;o__Oceanospirillales;f__Saccharospirillaceae;g__Reinekea;s__
OTU_16	0.0038753	0.00785999	0.014798	0.000140636	0.0145793	0.0179858	7.81311e-05	9.37573e-05	1.56262e-05	0.0111571	0.00976639	6.25049e-05	0	0	0	4.68787e-05	k__Bacteria;p__Bacteroidetes;c__Bacteroidia;o__Flavobacteriales;f__Flavobacteriaceae;g__Algibacter;s__
OTU_17	0.00448473	0.013923	0.0200641	0.000218767	0.0175482	0.0192671	0.00106258	9.37573e-05	0.000109384	0.0129854	0.0106883	3.12524e-05	1.56262e-05	0	0	0	k__Bacteria;p__Bacteroidetes;c__Bacteroidia;o__Flavobacteriales;f__Flavobacteriaceae;g__Polaribacter;s__
OTU_18	0.00689116	0.00146886	0.000265646	0.00012501	0.000875068	0.000234393	0.000359403	4.68787e-05	0.0188608	0.00575045	0.0102352	0.0199078	0.0190327	0.0234393	0.0163294	0.016095	k__Bacteria;p__Firmicutes;c__Clostridia;o__Clostridiales;f__Peptostreptococcaceae;g__Terrisporobacter
OTU_19	0.0060786	0.0167513	0.0252051	0.000218767	0.0240331	0.01597	0.000734432	0.000109384	6.25049e-05	0.017892	0.0143136	9.37573e-05	4.68787e-05	0	0	9.37573e-05	k__Bacteria;p__Proteobacteria;c__Alphaproteobacteria;o__Rhodobacterales;f__Rhodobacteraceae;g__Sulfitobacter;s__Sulfitobacter_litoralis
OTU_20	0.00267208	0.00773498	0.00878194	0.000109384	0.010579	0.0114071	0.000781311	4.68787e-05	6.25049e-05	0.00793812	0.00631299	0	3.12524e-05	0	0	0	k__Bacteria;p__Bacteroidetes;c__Bacteroidia;o__Flavobacteriales;f__Flavobacteriaceae;g__unidentified_Flavobacteriaceae;s__Flavobacteria_bacterium_MS024-3C
OTU_21	0.0210954	0.00532854	0.000171888	6.25049e-05	0.00185952	0.00012501	0.000265646	9.37573e-05	0.00235956	0.00189077	0.00162513	0.00293773	0.00340652	0.0038753	0.00767247	0.0035159	k__Bacteria;p__Firmicutes;c__Erysipelotrichia;o__Erysipelotrichales;f__Erysipelotrichaceae;g__Turicibacter;s__
OTU_22	1.56262e-05	0	3.12524e-05	0	1.56262e-05	3.12524e-05	4.68787e-05	0.0419252	0	0	4.68787e-05	3.12524e-05	0.00150012	6.25049e-05	0.000312524	0.00025002	k__Bacteria;p__Proteobacteria;c__Gammaproteobacteria;o__Enterobacteriales;f__Enterobacteriaceae;g__Providencia;s__Providencia_stuartii
OTU_23	0.00520353	0.0124854	0.0192515	0.000171888	0.0167669	0.0175951	0.000109384	0.000156262	6.25049e-05	0.012501	0.0105164	6.25049e-05	4.68787e-05	0	0	0	k__Bacteria;p__unidentified_Bacteria;c__unidentified_Bacteria;o__Campylobacterales;f__unidentified_Campylobacterales;g__Arcobacter
OTU_24	0	1.56262e-05	3.12524e-05	0	4.68787e-05	6.25049e-05	0.000296898	0.000734432	0.0111102	0.00239081	0.00407844	0.0041722	0.00443785	0.0107196	0.00612548	0.0050629	k__Bacteria;p__Fusobacteria;c__Fusobacteriia;o__Fusobacteriales;f__Fusobacteriaceae;g__Cetobacterium;s__
OTU_25	4.68787e-05	4.68787e-05	3.12524e-05	0.000218767	0	6.25049e-05	0	0.0465818	0.000281272	6.25049e-05	0.00012501	0.000281272	0.00025002	0.00012501	0.00012501	9.37573e-05	k__Bacteria;p__Firmicutes;c__Clostridia;o__Clostridiales;f__unidentified_Clostridiales;g__unidentified_Clostridiales
OTU_26	0.00526604	0.00268771	0.000203141	6.25049e-05	0.000734432	4.68787e-05	0.000562544	0.000312524	0.00356278	0.00193765	0.00162513	0.00401594	0.00296898	0.00504727	0.00407844	0.00551606	k__Bacteria;p__Firmicutes;c__Clostridia;o__Clostridiales;f__unidentified_Clostridiales;g__unidentified_Clostridiales;s__Clostridium_disporicum
OTU_27	0.00170326	0.0104227	0.00776623	7.81311e-05	0.00792249	0.00909446	0.000406282	4.68787e-05	1.56262e-05	0.00404719	0.00425033	7.81311e-05	3.12524e-05	0	0	0	k__Bacteria;p__Proteobacteria;c__Gammaproteobacteria;o__Cellvibrionales;f__Porticoccaceae
OTU_28	0.004766	0.009657	0.0233768	0.000171888	0.0251895	0.0132667	0.000687554	0.000203141	0.00012501	0.0178139	0.0135636	0.00025002	3.12524e-05	0	6.25049e-05	0	k__Bacteria;p__Proteobacteria;c__Alphaproteobacteria;o__Rhodobacterales;f__Rhodobacteraceae
OTU_29	0.000171888	0.000203141	0.000187515	0	0.000234393	0.000296898	0.0241894	0.00432846	0.00448473	0.000265646	0.000265646	0.00365654	6.25049e-05	0	0	1.56262e-05	k__Bacteria;p__Oxyphotobacteria;c__unidentified_Oxyphotobacteria;o__Synechococcales;f__unidentified_Synechococcales;g__unidentified_Synechococcales
OTU_30	0.00262521	0.007985	0.00904758	6.25049e-05	0.00770373	0.00992265	4.68787e-05	1.56262e-05	0	0.00681303	0.00467224	3.12524e-05	6.25049e-05	0	0.00012501	0	k__Bacteria;p__Firmicutes;c__Clostridia;o__Clostridiales;f__Ruminococcaceae;g__Oscillospira;s__
OTU_31	0.00240644	0.00603172	0.00986015	0.000109384	0.00843816	0.0109852	4.68787e-05	0	4.68787e-05	0.00640675	0.00626611	0	0	0	0	0	k__Bacteria;p__Spirochaetes;c__Spirochaetia;o__Spirochaetales;f__Spirochaetaceae
OTU_32	0.00271896	0.00543792	0.0106571	0.000109384	0.00982889	0.0124854	0.000859442	9.37573e-05	1.56262e-05	0.00742245	0.00725057	1.56262e-05	0	0	0	0	k__Bacteria;p__Bacteroidetes;c__Bacteroidia;o__Flavobacteriales;f__Flavobacteriaceae
OTU_33	0.00293773	0.0054848	0.0121259	3.12524e-05	0.0118759	0.0131885	0.000765685	1.56262e-05	4.68787e-05	0.00882881	0.00675053	6.25049e-05	0	7.81311e-05	0	0	k__Bacteria;p__Bacteroidetes;c__Bacteroidia;o__Flavobacteriales;f__Flavobacteriaceae;g__Formosa;s__
OTU_34	0.00365654	0.0112665	0.0141417	0.000171888	0.0133604	0.0122666	0.00012501	0.000109384	7.81311e-05	0.00970388	0.00717244	6.25049e-05	0	0	6.25049e-05	0	k__Bacteria;p__Proteobacteria;c__Alphaproteobacteria;o__Rhodobacterales;f__Rhodobacteraceae;g__Planktomarina;s__
OTU_35	0.000171888	0.00012501	3.12524e-05	0.000312524	0.000109384	0.000531292	0.00795375	0.0740214	0.00767247	0.0022033	0.00434409	0.00568794	0.00584421	0.0102821	0.00725057	0.00520353	k__Bacteria;p__Proteobacteria;c__Gammaproteobacteria;o__Enterobacteriales;f__Enterobacteriaceae
OTU_36	0.00221892	0.00589109	0.00817251	4.68787e-05	0.0076881	0.00845379	0.000531292	1.56262e-05	0	0.00657864	0.0050629	1.56262e-05	0	0	4.68787e-05	0	k__Bacteria;p__Bacteroidetes;c__Bacteroidia;o__Bacteroidales;f__Tannerellaceae;g__Parabacteroides;s__Porphyromonadaceae_bacterium_DJF_B175
OTU_37	0.00109384	0.00237519	0.00481288	6.25049e-05	0.00445347	0.00468787	4.68787e-05	3.12524e-05	4.68787e-05	0.00364091	0.00304711	0	0	0	0	0	k__Bacteria;p__Bacteroidetes;c__Bacteroidia;o__Bacteroidales;f__Prevotellaceae
OTU_38	0.000421908	0.00204703	0.000328151	0	0.000421908	0.00082819	0.0106727	0.000531292	0.000656301	0.000281272	0.000390656	0.00317212	1.56262e-05	1.56262e-05	0.00025002	9.37573e-05	k__Bacteria;p__Actinobacteria;c__unidentified_Actinobacteria;o__Frankiales;f__Geodermatophilaceae;g__Blastococcus;s__
OTU_39	0.00400031	0.00437534	0.000812563	0	0.00100008	0.0019064	0.001547	0.000187515	0.000421908	0.000953199	0.000515665	0.00467224	0.000531292	0.000296898	0.00106258	0.00045316	k__Bacteria;p__Proteobacteria;c__Alphaproteobacteria;o__Rhizobiales;f__Rhizobiaceae;g__Phyllobacterium
OTU_40	0.00265646	0.00906321	0.0121572	7.81311e-05	0.0103758	0.0110009	0.000281272	4.68787e-05	1.56262e-05	0.00814126	0.00704743	1.56262e-05	0	0	0	0	k__Bacteria;p__Bacteroidetes;c__Bacteroidia;o__Bacteroidales;f__Prevotellaceae;g__;s__
OTU_41	0.000203141	7.81311e-05	6.25049e-05	0	4.68787e-05	0.00121885	0.0189234	0.000203141	1.56262e-05	0	4.68787e-05	0.000906321	0.000265646	3.12524e-05	0	0.000109384	k__Bacteria;p__Oxyphotobacteria;c__unidentified_Oxyphotobacteria;o__unidentified_Oxyphotobacteria;f__unidentified_Oxyphotobacteria;g__unidentified_Oxyphotobacteria;s__Virgulinella_fragilis
OTU_42	0.000187515	0.0045316	0.00012501	0	0.000343777	0.000546918	0.00457848	1.56262e-05	0.00195328	0.000156262	0.000515665	0.00459411	0.00115634	0.001547	0.000515665	0.000359403	k__Bacteria;p__Tenericutes;c__Mollicutes;o__Mycoplasmatales;f__Mycoplasmataceae;g__Ureaplasma;s__
OTU_43	0.00045316	0.000656301	6.25049e-05	1.56262e-05	9.37573e-05	0.000218767	0.00957887	0.00298461	0.00242206	0.000156262	3.12524e-05	0.00198453	0	0	0	3.12524e-05	k__Bacteria;p__Oxyphotobacteria;c__unidentified_Oxyphotobacteria;o__unidentified_Oxyphotobacteria;f__unidentified_Oxyphotobacteria;g__unidentified_Oxyphotobacteria
OTU_44	0.00106258	0.00279709	0.00350027	3.12524e-05	0.00385968	0.0050629	4.68787e-05	0	3.12524e-05	0.00278147	0.00207829	0	0	4.68787e-05	0	0	k__Bacteria;p__Bacteroidetes;c__Bacteroidia;o__Flavobacteriales;f__Flavobacteriaceae;g__Pseudofulvibacter;s__
OTU_45	0.00182827	0.00265646	0.00717244	0.000171888	0.00726619	0.00634425	0	3.12524e-05	0	0.00534417	0.00437534	4.68787e-05	3.12524e-05	0	0	0	k__Bacteria;p__Spirochaetes;c__Spirochaetia;o__Spirochaetales;f__Spirochaetaceae
OTU_46	0.000687554	0.000156262	4.68787e-05	1.56262e-05	0.00012501	9.37573e-05	0.00314087	0.000156262	0.000218767	4.68787e-05	7.81311e-05	0.000390656	0.00992265	0.000234393	0.00360966	0.00246894	k__Bacteria;p__Proteobacteria;c__Gammaproteobacteria;o__Pseudomonadales;f__Pseudomonadaceae;g__Pseudomonas
OTU_47	0.00389093	0.000359403	0	0.000187515	0.000328151	0	0.000640675	3.12524e-05	0.00651613	0.00242206	0.00314087	0.00509415	0.00625049	0.00792249	0.00617236	0.00726619	k__Bacteria;p__Firmicutes;c__Clostridia;o__Clostridiales;f__Peptostreptococcaceae;g__Romboutsia;s__Romboutsia_sp_MT17
OTU_48	0.000718806	0.000687554	0.00156262	0.00171888	0.00100008	0.000859442	0.00596922	0.000734432	0.00132823	0.000687554	0.000718806	0.00276584	0.00342214	0.000515665	0.00218767	0.0025002	k__Bacteria;p__Bacteroidetes;c__Bacteroidia;o__Bacteroidales;f__Bacteroidaceae;g__Bacteroides
OTU_49	0.000984452	0.00025002	0.000390656	0.000859442	0.000640675	0.000390656	0.00171888	0.00339089	0.00307837	0.000375029	0.000171888	0.000562544	0.00693804	0.000781311	0.00310962	0.00181264	k__Bacteria;p__Firmicutes;c__Bacilli;o__Lactobacillales;f__Enterococcaceae;g__Enterococcus;s__Enterococcus_durans
OTU_50	0.000203141	0.00298461	0.000218767	4.68787e-05	0.000500039	0.000328151	0.00531292	3.12524e-05	0.00439097	0.000562544	0.0013126	0.0070943	0.00218767	0.00242206	0.000718806	0.00123447	k__Bacteria;p__Tenericutes;c__Mollicutes;o__Mycoplasmatales;f__Mycoplasmataceae;g__Mycoplasma;s__
OTU_51	0.000593796	0.000312524	0.000140636	0	0.000171888	0.000234393	0.00375029	0.000406282	0.000359403	0.000109384	0.000140636	0.000984452	0.00931323	0.00045316	0.0038128	0.0025002	k__Bacteria;p__Proteobacteria;c__Gammaproteobacteria;o__Xanthomonadales;f__Xanthomonadaceae;g__Stenotrophomonas
OTU_52	0.0060786	0.00112509	0.00100008	0.000968826	0.000531292	0.000562544	0.00273459	0.000640675	0.000671927	0.000609423	0.000312524	0.000609423	0.00337526	0.000500039	0.0019064	0.00107821	k__Bacteria;p__Firmicutes;c__Clostridia;o__Clostridiales;f__Lachnospiraceae;g__Blautia;s__Ruminococcus_sp_5_1_39BFAA
OTU_53	0.000593796	0.00656301	0.00437534	7.81311e-05	0.00429721	0.00184389	0	3.12524e-05	0	0.00275021	0.00259395	4.68787e-05	0.000359403	0	0	7.81311e-05	k__Bacteria;p__Bacteroidetes;c__Bacteroidia;o__Bacteroidales;f__Prevotellaceae
OTU_54	0.00114071	0.00245332	0.00328151	6.25049e-05	0.00314087	0.00318775	0.00025002	0	4.68787e-05	0.00201578	0.00153137	0	0	0	0	0	k__Bacteria;p__Bacteroidetes;c__Bacteroidia;o__Bacteroidales;f__Muribaculaceae;g__;s__
OTU_55	0.00360966	0.0107977	0.013001	7.81311e-05	0.0114853	0.0121728	0.000265646	9.37573e-05	4.68787e-05	0.00879756	0.00726619	7.81311e-05	0	0	0	0	k__Bacteria;p__Proteobacteria;c__Alphaproteobacteria;o__Rhodobacterales;f__Rhodobacteraceae
OTU_56	0.00128135	0.00340652	0.00392218	4.68787e-05	0.00423471	0.00475037	0	1.56262e-05	3.12524e-05	0.00342214	0.0031565	0	4.68787e-05	0	0	0	k__Bacteria;p__Bacteroidetes;c__Bacteroidia;o__Bacteroidales;f__Prevotellaceae;g__unidentified_Prevotellaceae;s__bacterium_mpn-isolate_group_2
OTU_57	0.00229705	0.00229705	6.25049e-05	0.00181264	0.000203141	0.000328151	0.00348465	4.68787e-05	0.0025002	0.00057817	0.000843816	0.00304711	0.00129698	0.00200016	0.000953199	0.00117197	k__Bacteria;p__Actinobacteria;c__unidentified_Actinobacteria;o__Corynebacteriales;f__Mycobacteriaceae;g__Mycobacterium
OTU_58	0.0217673	0.00157825	0.00164075	0.000500039	0.0012501	0.000531292	0.0107196	0.00309399	0.00460974	0.000734432	0.000687554	0.00390656	0.00214079	0.00143761	0.00106258	0.001547	k__Bacteria;p__Firmicutes;c__Clostridia;o__Clostridiales;f__Ruminococcaceae;g__Faecalibacterium;s__
OTU_59	0.000421908	0.000531292	0.00012501	0	7.81311e-05	0.000140636	0.00328151	0.00045316	0.000500039	0.000218767	7.81311e-05	0.00103133	0.0022658	0.000890695	0.00282835	0.00165638	k__Bacteria;p__Firmicutes;c__Bacilli;o__Bacillales;f__Sporolactobacillaceae;g__;s__
OTU_60	0.00100008	0.00448473	0.00437534	0.000109384	0.0041722	0.00514103	3.12524e-05	1.56262e-05	0	0.00337526	0.00246894	0	0	0	0	0	k__Bacteria;p__Bacteroidetes;c__Bacteroidia;o__Flavobacteriales;f__Flavobacteriaceae
OTU_61	0.000406282	0.000953199	0.000750059	0	0.000937573	0.00110946	0.00171888	0.00290648	0.00282835	0.00082819	0.000437534	9.37573e-05	0.00121885	4.68787e-05	0.000359403	0.00404719	k__Bacteria;p__Firmicutes;c__Bacilli;o__Lactobacillales;f__Lactobacillaceae;g__Lactobacillus;s__Lactobacillus_reuteri
OTU_62	0.00112509	0.0029221	0.0035784	4.68787e-05	0.00329713	0.00382842	0.000140636	0	0	0.0025627	0.0022658	6.25049e-05	0	0	0	0	k__Bacteria;p__Bacteroidetes;c__Bacteroidia;o__Bacteroidales
OTU_63	0.00123447	0.0031565	0.00278147	6.25049e-05	0.00298461	0.00360966	1.56262e-05	0	3.12524e-05	0.00231268	0.00189077	9.37573e-05	0.000218767	6.25049e-05	4.68787e-05	3.12524e-05	k__Bacteria;p__Firmicutes;c__Negativicutes;o__Selenomonadales;f__Acidaminococcaceae;g__Phascolarctobacterium;s__
OTU_64	0.00132823	0.0041722	0.00418783	3.12524e-05	0.00376592	0.00579733	0.000359403	1.56262e-05	0.000109384	0.00343777	0.00325025	4.68787e-05	0.000171888	0	1.56262e-05	0	k__Bacteria;p__Bacteroidetes;c__Bacteroidia;o__Bacteroidales
OTU_65	7.81311e-05	0.000562544	6.25049e-05	0	0.000203141	0.000328151	0.00887569	0.00245332	0.00212517	0.000156262	0	0.00206266	1.56262e-05	0.000140636	3.12524e-05	6.25049e-05	k__Bacteria;p__Proteobacteria;c__Alphaproteobacteria;o__Rhizobiales
OTU_66	0.0117822	0.000796937	9.37573e-05	0	0	3.12524e-05	0.00126572	0.000609423	0.000468787	6.25049e-05	1.56262e-05	9.37573e-05	0	0	0	0	k__Bacteria;p__Firmicutes;c__Bacilli;o__Lactobacillales;f__Lactobacillaceae;g__Lactobacillus;s__Lactobacillus_sanfranciscensis
OTU_67	0.00323463	0.000203141	0.00012501	3.12524e-05	0.000781311	9.37573e-05	0.00298461	0.000203141	0.000343777	0.000531292	9.37573e-05	0.00132823	0.00295336	1.56262e-05	0.000437534	0.000515665	k__Bacteria;p__Firmicutes;c__Bacilli;o__Lactobacillales;f__Streptococcaceae;g__Streptococcus
OTU_68	0.000531292	0.001547	0.00204703	1.56262e-05	0.00164075	0.00165638	0.0010157	0	0	0.00165638	0.00109384	0	3.12524e-05	0	0	0	k__Bacteria;p__Bacteroidetes;c__Bacteroidia;o__Bacteroidales;f__Prevotellaceae;g__unidentified_Prevotellaceae;s__Alloprevotella_sp_feline_oral_taxon_309
OTU_69	0.00318775	0.00559419	0.0108758	0.000156262	0.011329	0.0118134	4.68787e-05	0.00012501	3.12524e-05	0.00642238	0.00587546	6.25049e-05	0	0	0	0	k__Bacteria;p__Proteobacteria;c__Gammaproteobacteria;o__Oceanospirillales;f__unidentified_Oceanospirillales;g__Marinobacterium;s__
OTU_70	0.000718806	0.00110946	0.00273459	0	0.00303149	0.00265646	1.56262e-05	0	0	0.00212517	0.00139073	0	0	0	0	0	k__Bacteria;p__Bacteroidetes;c__Bacteroidia;o__Bacteroidales;f__Bacteroidaceae;g__Bacteroides
OTU_71	0	0.000140636	3.12524e-05	0	6.25049e-05	0.000359403	0.00581295	0	0	0	3.12524e-05	0.000843816	0.000140636	0	0	0	k__Bacteria;p__Bacteroidetes;c__Bacteroidia;o__Flavobacteriales;f__Flavobacteriaceae;g__Flavobacterium;s__Flavobacterium_psychrophilum
OTU_72	0.00082819	0.00328151	0.0022033	0	0.00245332	0.00282835	0	4.68787e-05	0	0.0022033	0.0019064	0	0	0	0	0	k__Bacteria;p__unidentified_Bacteria;c__unidentified_Bacteria;o__Campylobacterales;f__unidentified_Campylobacterales;g__Arcobacter
OTU_73	0.000812563	0.00353153	0.00303149	3.12524e-05	0.00264083	0.00365654	0.000859442	1.56262e-05	0	0.00203141	0.00120322	0	0	0	0	0	k__Bacteria;p__Bacteroidetes;c__Bacteroidia;o__Bacteroidales;f__Prevotellaceae
OTU_74	7.81311e-05	6.25049e-05	4.68787e-05	0.000187515	0	1.56262e-05	0.00345339	0.000234393	0.000359403	1.56262e-05	0	0.000609423	0.00128135	9.37573e-05	0.000437534	0.0237675	k__Bacteria;p__Verrucomicrobia;c__Verrucomicrobiae;o__Verrucomicrobiales;f__Akkermansiaceae;g__Akkermansia;s__Akkermansia_muciniphila
OTU_75	0.0114384	0.00268771	0.000234393	0.00012501	0.000343777	0.000437534	0.000609423	0.000343777	0.000531292	0.00012501	9.37573e-05	0.000312524	0.000593796	0.000140636	0.000234393	0.000375029	k__Bacteria;p__Firmicutes;c__Clostridia;o__Clostridiales;f__Lachnospiraceae;g__Roseburia
OTU_76	0.000437534	0.00148449	0.00178139	0	0.00178139	0.0019689	0	0	0	0.00159387	0.00103133	0	0	0	0	0	k__Bacteria;p__Bacteroidetes;c__Bacteroidia;o__Bacteroidales
OTU_77	0.000593796	0.00181264	0.0012501	4.68787e-05	0.00145324	0.00218767	0.00215642	0.000546918	0.000531292	0.00135948	0.000906321	0.000625049	0	0	0	0	k__Bacteria;p__Oxyphotobacteria;c__unidentified_Oxyphotobacteria;o__unidentified_Oxyphotobacteria;f__unidentified_Oxyphotobacteria;g__unidentified_Oxyphotobacteria
OTU_78	6.25049e-05	4.68787e-05	6.25049e-05	1.56262e-05	0.000140636	7.81311e-05	0.000437534	7.81311e-05	0.000156262	9.37573e-05	0.000109384	9.37573e-05	0.00525041	0.000406282	0.000687554	0.00175014	k__Bacteria;p__Firmicutes;c__Negativicutes;o__Selenomonadales;f__Veillonellaceae;g__Megamonas;s__
OTU_79	0.000765685	0.000265646	0.000296898	0.00012501	0.000359403	0.000328151	0.000687554	0.000390656	0.000687554	0.000218767	0.000109384	0.000218767	0.00218767	0.000640675	0.000781311	0.00112509	k__Bacteria;p__Firmicutes;c__Negativicutes;o__Selenomonadales;f__Veillonellaceae;g__Dialister;s__
OTU_80	0.000312524	0.00104696	0.00115634	3.12524e-05	0.00117197	0.00150012	3.12524e-05	1.56262e-05	1.56262e-05	0.000890695	0.000984452	1.56262e-05	0	0	0	0	k__Bacteria;p__Oxyphotobacteria;c__unidentified_Oxyphotobacteria;o__unidentified_Oxyphotobacteria;f__unidentified_Oxyphotobacteria;g__unidentified_Oxyphotobacteria;s__Eutreptiella_pomquetensis
OTU_81	0.00434409	0.000468787	9.37573e-05	0	7.81311e-05	4.68787e-05	0.00195328	0.00179702	0.00168763	6.25049e-05	1.56262e-05	6.25049e-05	0.000796937	0.000109384	0.00045316	0.000375029	k__Bacteria;p__Firmicutes;c__Bacilli;o__Lactobacillales;f__Streptococcaceae;g__Lactococcus
OTU_82	0.000187515	0.000218767	0.000218767	0.000234393	0.000312524	9.37573e-05	0.00200016	0.000140636	0.000203141	0.000203141	0.000171888	0.00012501	0.00104696	0.000109384	0.000390656	0.00082819	k__Bacteria;p__Firmicutes;c__Negativicutes;o__Selenomonadales;f__Acidaminococcaceae;g__Phascolarctobacterium;s__
OTU_83	0.0010157	0.0038753	0.00273459	0	0.0028596	0.0035784	0.00012501	0	0	0.00225018	0.00164075	0	0	0	0	0	k__Bacteria;p__Bacteroidetes;c__Bacteroidia;o__Bacteroidales;f__Prevotellaceae;g__Alloprevotella;s__
OTU_84	0.000406282	0.00117197	0.00214079	0	0.0016095	0.00139073	0	4.68787e-05	0	0.0012501	0.000875068	0	0	0	0	0	k__Bacteria;p__Bacteroidetes;c__Bacteroidia;o__Bacteroidales;f__Prevotellaceae;g__;s__
OTU_85	0.000484413	0.00175014	0.00232831	1.56262e-05	0.00165638	0.00164075	0	0	1.56262e-05	0.00151574	0.00132823	0	0	0	0	0	k__Bacteria;p__Bacteroidetes;c__Bacteroidia;o__Bacteroidales;f__Prevotellaceae
OTU_86	0.000781311	0.00178139	0.00221892	0	0.00257833	0.00293773	0	0	0	0.00142199	0.00157825	0	9.37573e-05	0	0	0	k__Bacteria;p__Bacteroidetes;c__Bacteroidia;o__Bacteroidales;f__Bacteroidaceae;g__Bacteroides
OTU_87	0.000593796	0.00201578	0.00173451	1.56262e-05	0.0019689	0.00173451	0.000156262	3.12524e-05	0	0.00129698	0.000843816	0	0	0	0	0	k__Bacteria;p__Bacteroidetes;c__Bacteroidia;o__Bacteroidales;f__unidentified_Bacteroidales;g__unidentified_Bacteroidales;s__Bacteroidales_bacterium_Bact_22
OTU_88	0.000640675	0.00129698	0.00281272	1.56262e-05	0.00204703	0.00214079	0.000375029	0	1.56262e-05	0.0016095	0.00142199	4.68787e-05	6.25049e-05	0	0	0	k__Bacteria;p__Firmicutes;c__Clostridia;o__Clostridiales;f__Lachnospiraceae
OTU_89	0.00973514	0.000687554	0.000109384	3.12524e-05	0.000156262	0.000156262	0.00057817	0.000812563	0.000671927	0.000109384	9.37573e-05	0.000203141	0.000328151	0.00025002	0.000234393	7.81311e-05	k__Bacteria;p__Firmicutes;c__Bacilli;o__Bacillales;f__Bacillaceae;g__Bacillus
OTU_90	0	0	0	0	3.12524e-05	0	0.000171888	0	0	0	0	7.81311e-05	0.000375029	1.56262e-05	4.68787e-05	0.00811001	k__Bacteria;p__Bacteroidetes;c__Bacteroidia;o__Bacteroidales;f__Muribaculaceae;g__;s__
OTU_91	0.00123447	0.00359403	0.00460974	7.81311e-05	0.00473474	0.00401594	1.56262e-05	0	0	0.0028596	0.00281272	1.56262e-05	1.56262e-05	0	0	0	k__Bacteria;p__Proteobacteria;c__Alphaproteobacteria;o__Rhodobacterales;f__Rhodobacteraceae;g__Planktotalea
OTU_92	0.00045316	0.0012501	0.00221892	0	0.0025627	0.00265646	0.000187515	0	1.56262e-05	0.00134385	0.00193765	0	0	0	0	0	k__Bacteria;p__Spirochaetes;c__Spirochaetia;o__Spirochaetales;f__Spirochaetaceae
OTU_93	0.00192203	0.00609423	0.00525041	0.000140636	0.00418783	0.00645363	0.00306274	0.000156262	0.000187515	0.00359403	0.00343777	0.000281272	3.12524e-05	0	0.000171888	7.81311e-05	k__Bacteria;p__Firmicutes;c__Bacilli;o__Bacillales;f__Planococcaceae
OTU_94	0.000671927	0.0029221	0.00275021	4.68787e-05	0.00254707	0.00242206	0.000140636	1.56262e-05	6.25049e-05	0.00287522	0.00179702	1.56262e-05	6.25049e-05	0	7.81311e-05	1.56262e-05	k__Bacteria;p__Actinobacteria;c__unidentified_Actinobacteria;o__Micrococcales;f__Microbacteriaceae;g__;s__
OTU_95	0.00165638	0.00070318	0.000171888	7.81311e-05	3.12524e-05	0.000359403	0.003219	0.000281272	0.000546918	0.000156262	0.00012501	0.000984452	0.000562544	0.000656301	0.000390656	0.00057817	k__Bacteria;p__Proteobacteria;c__Gammaproteobacteria;o__unidentified_Gammaproteobacteria;f__Burkholderiaceae;g__Ralstonia
OTU_96	0	9.37573e-05	7.81311e-05	0	1.56262e-05	0.000140636	0.0045316	0.00142199	0.00118759	3.12524e-05	3.12524e-05	0.000656301	0	0	0	0	k__Bacteria;p__Bacteroidetes;c__Bacteroidia;o__Flavobacteriales;f__Flavobacteriaceae;g__Flavobacterium
OTU_97	0.00164075	0.000218767	4.68787e-05	3.12524e-05	0.000109384	0.000187515	0.00137511	0.000140636	0.000281272	4.68787e-05	7.81311e-05	0.000375029	0.000343777	0.000390656	0.000796937	0.000234393	k__Bacteria;p__Proteobacteria;c__Alphaproteobacteria;o__Sphingomonadales;f__Sphingomonadaceae;g__Sphingomonas
OTU_98	9.37573e-05	0.000406282	0.000156262	3.12524e-05	0.000218767	0.00025002	0.00418783	0.000281272	0.000203141	0.000171888	0.00025002	0.000781311	0	0	6.25049e-05	0	k__Bacteria;p__Proteobacteria;c__Alphaproteobacteria;o__Rhizobiales;f__Rhizobiaceae
OTU_99	0	4.68787e-05	1.56262e-05	0	3.12524e-05	0	0.00557856	3.12524e-05	1.56262e-05	1.56262e-05	6.25049e-05	0.009657	0	0	0	0	k__Bacteria;p__Proteobacteria;c__Gammaproteobacteria;o__Alteromonadales;f__unidentified_Alteromonadales;g__Marinobacter
OTU_100	0	4.68787e-05	3.12524e-05	0	0.000109384	3.12524e-05	0.00271896	0.00143761	0.00132823	4.68787e-05	7.81311e-05	0.000359403	0	0	0	0	k__Bacteria;p__Planctomycetes;c__Planctomycetacia;o__unidentified_Planctomycetacia;f__Gemmataceae
OTU_101	0.000640675	0.000531292	0.00203141	4.68787e-05	0.00198453	0.00221892	1.56262e-05	1.56262e-05	0	0.00134385	0.000921947	0	0	0	0	0	k__Bacteria;p__Bacteroidetes;c__Bacteroidia;o__Flavobacteriales;f__Flavobacteriaceae;g__Gillisia;s__
OTU_102	7.81311e-05	0.00106258	4.68787e-05	0	7.81311e-05	0.000281272	0.00314087	0.000296898	0.000187515	0.000140636	0.000140636	0.000484413	0.000203141	7.81311e-05	0	7.81311e-05	k__Bacteria;p__Proteobacteria;c__Gammaproteobacteria;o__unidentified_Gammaproteobacteria;f__Nitrosomonadaceae;g__;s__
OTU_103	0.000281272	0.000796937	0.00107821	4.68787e-05	0.00110946	0.00157825	0.0029221	6.25049e-05	0	0.000718806	0.000531292	0.00270334	0	0	0	0	k__Bacteria;p__Proteobacteria;c__Gammaproteobacteria;o__Alteromonadales;f__unidentified_Alteromonadales;g__Marinobacter
OTU_104	9.37573e-05	0.000156262	0	7.81311e-05	0.00012501	3.12524e-05	0.000921947	0.00192203	0.00159387	9.37573e-05	1.56262e-05	0.000687554	0.000109384	0.000156262	0.000109384	0.000109384	k__Bacteria;p__Proteobacteria;c__Gammaproteobacteria;o__Pseudomonadales;f__Moraxellaceae;g__Acinetobacter;s__Acinetobacter_lwoffii
OTU_105	0.000390656	0.00162513	0.00148449	0	0.000968826	0.00148449	0	0	3.12524e-05	0.00100008	0.000671927	0	0.000109384	0	3.12524e-05	0	k__Bacteria;p__Firmicutes;c__Negativicutes;o__Selenomonadales;f__Veillonellaceae;g__Anaerovibrio;s__
OTU_106	0.000687554	0.00231268	0.00176576	3.12524e-05	0.00182827	0.0019689	0	0	0	0.0019064	0.00109384	0	0	0	0	0	k__Bacteria;p__Firmicutes;c__Clostridia;o__Clostridiales;f__Ruminococcaceae;g__;s__
OTU_107	6.25049e-05	0.00132823	0.00012501	3.12524e-05	0.00025002	0.000562544	0.0114696	0.000500039	0.00082819	0.000187515	0.000109384	0.00121885	4.68787e-05	0	0	0	k__Archaea;p__Thaumarchaeota;c__Nitrososphaeria;o__Nitrososphaerales;f__Nitrososphaeraceae;g__;s__
OTU_108	0.000421908	0.00123447	0.000171888	1.56262e-05	0.00045316	0.000906321	0.00535979	0.000718806	0.00192203	0.000656301	0.00070318	0.00343777	0.0013126	0.000484413	0.000843816	0.000609423	k__Bacteria;p__Actinobacteria;c__unidentified_Actinobacteria;o__Micrococcales;f__Micrococcaceae;g__Pseudarthrobacter
OTU_109	0.000843816	0.00328151	0.00350027	3.12524e-05	0.00353153	0.00401594	1.56262e-05	0	0	0.0025627	0.00223455	0	0.000187515	0	0	9.37573e-05	k__Bacteria;p__Firmicutes;c__Clostridia;o__Clostridiales;f__Ruminococcaceae;g__Oscillibacter;s__
OTU_110	0.000234393	0.00126572	0.0010157	0	0.00114071	0.00121885	0	0	0	0.00082819	0.000687554	0	0.000187515	0	0	7.81311e-05	k__Bacteria;p__Firmicutes;c__Clostridia;o__Clostridiales;f__Ruminococcaceae;g__;s__
OTU_111	0.000406282	0.00126572	0.00176576	1.56262e-05	0.00123447	0.00162513	0	1.56262e-05	0	0.00104696	0.000937573	0	0	0	0	0	k__Bacteria;p__Bacteroidetes;c__Bacteroidia;o__Bacteroidales;f__Rikenellaceae;g__;s__
OTU_112	0.00257833	0.000156262	7.81311e-05	7.81311e-05	6.25049e-05	6.25049e-05	9.37573e-05	0.000500039	0.000375029	7.81311e-05	0.00012501	0.000234393	0.00070318	4.68787e-05	0.000781311	0.000156262	k__Bacteria;p__Firmicutes;c__Erysipelotrichia;o__Erysipelotrichales;f__Erysipelotrichaceae;g__unidentified_Erysipelotrichaceae;s__bacterium_LF-3
OTU_113	0.000640675	0.00237519	0.00187515	4.68787e-05	0.00201578	0.00209391	0.000218767	0	0	0.00107821	0.00137511	0	0	0	0	0	k__Bacteria;p__Firmicutes;c__Clostridia;o__Clostridiales;f__Lachnospiraceae
OTU_114	0.000468787	0.00118759	0.001547	3.12524e-05	0.00134385	0.00145324	0.000234393	0	0	0.00137511	0.0010157	1.56262e-05	0	0	0	0	k__Bacteria;p__Actinobacteria;c__unidentified_Actinobacteria;o__Micrococcales;f__Microbacteriaceae;g__Candidatus_Aquiluna;s__
OTU_115	0.000515665	0.00153137	0.00189077	0	0.00178139	0.00217204	0	0	0	0.00135948	0.000953199	0	0	0	0	0	k__Bacteria;p__Bacteroidetes;c__Bacteroidia;o__Flavobacteriales;f__Flavobacteriaceae
OTU_116	0	0	0	0	0.00012501	6.25049e-05	0.00343777	0.000531292	0.00103133	0.000156262	0	0.000171888	0	0	0	0	k__Bacteria;p__Verrucomicrobia;c__Verrucomicrobiae;o__Verrucomicrobiales;f__Verrucomicrobiaceae;g__;s__
OTU_117	7.81311e-05	0.000812563	9.37573e-05	0	0.000140636	0.000265646	0.0019064	0.000484413	0.000203141	0.000187515	0.000140636	0.000625049	0.000312524	6.25049e-05	6.25049e-05	7.81311e-05	k__Bacteria;p__Proteobacteria;c__Alphaproteobacteria;o__Sphingomonadales;f__Sphingomonadaceae;g__Sphingomonas;s__
OTU_118	7.81311e-05	0.000515665	3.12524e-05	0	6.25049e-05	4.68787e-05	0.00234393	0.000234393	0.000171888	6.25049e-05	6.25049e-05	0.000500039	0.000968826	0.000312524	0.000375029	0.000734432	k__Bacteria;p__Proteobacteria;c__Gammaproteobacteria;o__unidentified_Gammaproteobacteria;f__Burkholderiaceae;g__Achromobacter
OTU_119	0	0.00045316	0	0	0	0	0.00140636	7.81311e-05	0.000203141	1.56262e-05	6.25049e-05	0.000750059	0.000406282	0.000406282	6.25049e-05	0.000156262	k__Bacteria;p__Bacteroidetes;c__Bacteroidia;o__Flavobacteriales;f__Flavobacteriaceae
OTU_120	7.81311e-05	9.37573e-05	0	0	1.56262e-05	0	0.001547	0.000203141	0.000546918	1.56262e-05	0	0.000234393	0.000609423	0.000296898	0.000921947	0.000421908	k__Bacteria;p__Actinobacteria;c__Rubrobacteria;o__Rubrobacterales;f__unidentified_Rubrobacterales;g__Rubrobacter;s__Rubrobacter_xylanophilus
OTU_121	0.000203141	0.00153137	0.000875068	0	0.00107821	0.00123447	1.56262e-05	0	1.56262e-05	0.000546918	0.000359403	0	0	0	0	0	k__Bacteria;p__Firmicutes;c__Negativicutes;o__Selenomonadales;f__Veillonellaceae;g__Quinella;s__
OTU_122	0.00462536	0.000156262	0.000359403	7.81311e-05	6.25049e-05	1.56262e-05	0.000906321	0.000437534	0.000625049	4.68787e-05	6.25049e-05	0.000265646	0.00103133	0.000156262	0.0013126	0.000484413	k__Bacteria;p__Firmicutes;c__Clostridia;o__Clostridiales;f__Lachnospiraceae;g__Fusicatenibacter;s__
OTU_123	0.000437534	0.000171888	0.000359403	0.000609423	0.000265646	0.000359403	0.00139073	0.000468787	0.000437534	0.000359403	6.25049e-05	0.000593796	0.00235956	0.000203141	0.00082819	0.00445347	k__Bacteria;p__Bacteroidetes;c__Bacteroidia;o__Bacteroidales;f__Bacteroidaceae;g__Bacteroides;s__Bacteroides_fragilis
OTU_124	0.000875068	0.00307837	0.0044691	4.68787e-05	0.00371904	0.00479725	0	0	0	0.00298461	0.0028596	0	0	0	0	0	k__Bacteria;p__Bacteroidetes;c__Bacteroidia;o__Bacteroidales;f__Prevotellaceae;g__;s__
OTU_125	0	0	0	0	0	0	0	0	0	0	0	0	0.000953199	0.00139073	0.00148449	0.000500039	k__Bacteria;p__Actinobacteria;c__unidentified_Actinobacteria;o__Corynebacteriales;f__Corynebacteriaceae
OTU_126	0.000218767	0.000812563	0.00139073	0	0.00146886	0.000968826	0	0	0	0.00109384	0.000921947	0	0	0	0	0	k__Bacteria;p__Bacteroidetes;c__Bacteroidia;o__Bacteroidales;f__Prevotellaceae;g__;s__
OTU_127	0.000546918	0.00193765	0.00239081	0	0.00240644	0.00231268	0.00012501	0	3.12524e-05	0.00218767	0.00148449	4.68787e-05	0	0	0	0	k__Bacteria;p__Proteobacteria;c__Alphaproteobacteria;o__Rhodobacterales;f__Rhodobacteraceae;g__Loktanella
OTU_128	0.000312524	0.0016095	0.000500039	1.56262e-05	0.000546918	0.000875068	3.12524e-05	1.56262e-05	1.56262e-05	0.000312524	0.000390656	0	0	0	0	0	k__Bacteria;p__Oxyphotobacteria;c__unidentified_Oxyphotobacteria;o__unidentified_Oxyphotobacteria;f__unidentified_Oxyphotobacteria;g__unidentified_Oxyphotobacteria;s__Bathycoccus_prasinos
OTU_129	4.68787e-05	0.000187515	4.68787e-05	0	0	7.81311e-05	0.0012501	0.00012501	0.000203141	0	0	0.00012501	0.000546918	0.000171888	0.000234393	0.000468787	k__Bacteria;p__Actinobacteria;c__unidentified_Actinobacteria;o__Propionibacteriales;f__Propionibacteriaceae;g__Cutibacterium;s__Cutibacterium_acnes
OTU_130	0.000234393	0.00045316	0.000109384	0	0.000203141	0.000359403	0.00471912	0.000156262	0.000265646	9.37573e-05	0.000156262	0.000812563	0	4.68787e-05	0	0	k__Bacteria;p__Actinobacteria;c__Rubrobacteria;o__Rubrobacterales;f__unidentified_Rubrobacterales;g__Rubrobacter;s__
OTU_131	0.000656301	0.0016095	0.00228143	3.12524e-05	0.00221892	0.00245332	0.000281272	0	0	0.00132823	0.00137511	0	0	0	0	0	k__Bacteria;p__Bacteroidetes;c__Bacteroidia;o__Bacteroidales;f__unidentified_Bacteroidales;g__unidentified_Bacteroidales;s__rumen_bacterium_YS3
OTU_132	0.00115634	0	0.000296898	0.0764747	9.37573e-05	0.00012501	0.00159387	0.0696304	0.000218767	9.37573e-05	7.81311e-05	0.000265646	0.00109384	0.000609423	0.000531292	0.000734432	k__Bacteria;p__Proteobacteria;c__Gammaproteobacteria;o__Enterobacteriales;f__Enterobacteriaceae
OTU_133	0.000296898	0.000859442	0.000921947	6.25049e-05	0.00100008	0.00168763	0	0	0	0.000890695	0.000546918	3.12524e-05	0	0	0	0	k__Bacteria;p__Bacteroidetes;c__Bacteroidia;o__Bacteroidales;f__Rikenellaceae;g__;s__
OTU_134	0	1.56262e-05	0	6.25049e-05	0.000343777	0	3.12524e-05	0.00385968	0.00384405	0.000234393	0	0	3.12524e-05	0	0	0	k__Bacteria;p__Firmicutes;c__Clostridia;o__Clostridiales;f__unidentified_Clostridiales;g__unidentified_Clostridiales;s__Clostridium_sp_ND2
OTU_135	0.000390656	0.00115634	0.00139073	3.12524e-05	0.00142199	0.00175014	3.12524e-05	0	0	0.00082819	0.00100008	3.12524e-05	0.000187515	0	0	0.000921947	k__Bacteria;p__Firmicutes;c__Clostridia;o__Clostridiales;f__Lachnospiraceae
OTU_136	0.00118759	0.004766	0.0051254	4.68787e-05	0.00487538	0.00503164	0.000265646	4.68787e-05	1.56262e-05	0.00317212	0.00240644	0	0.000140636	4.68787e-05	3.12524e-05	0	k__Bacteria;p__Firmicutes;c__Clostridia;o__Clostridiales;f__Ruminococcaceae;g__;s__
OTU_137	0.00435972	0.000218767	0.000156262	4.68787e-05	0.000109384	3.12524e-05	0.000750059	0.000234393	0.000171888	4.68787e-05	0.000140636	0.000265646	0.000906321	6.25049e-05	0.00115634	0.000656301	k__Bacteria;p__Firmicutes;c__Clostridia;o__Clostridiales;f__Lachnospiraceae;g__unidentified_Lachnospiraceae;s__[Eubacterium]_hallii
OTU_138	0.000359403	0.00115634	0.0012501	1.56262e-05	0.00126572	0.00217204	0	4.68787e-05	0	0.00117197	0.000687554	0	0	0	0	0	k__Bacteria;p__Bacteroidetes;c__Bacteroidia;o__Bacteroidales;f__Tannerellaceae;g__Parabacteroides;s__
OTU_139	0.000312524	0.00140636	0.00126572	0	0.00104696	0.00115634	0	0	0	0.00100008	0.000750059	0	0	0	0	0	k__Bacteria;p__Bacteroidetes;c__Bacteroidia;o__Bacteroidales;f__Prevotellaceae
OTU_140	0	0	0	0	0	0	0	0	0	0	0	0	0.00135948	0.000625049	0.000296898	0.00045316	k__Bacteria;p__Firmicutes;c__Bacilli;o__Lactobacillales;f__Carnobacteriaceae
OTU_141	0.000218767	0.000984452	0.000875068	0	0.000937573	0.00103133	1.56262e-05	3.12524e-05	0	0.00070318	0.000500039	0	0	0	0	0	k__Bacteria;p__Proteobacteria;c__Gammaproteobacteria;o__Alteromonadales;f__Alteromonadaceae;g__Paraglaciecola;s__
OTU_142	0.00228143	0.000156262	0.000171888	0.00045316	1.56262e-05	0	0.00045316	0.000187515	0.000281272	6.25049e-05	0.000109384	6.25049e-05	0.000531292	7.81311e-05	0.00126572	0.000312524	k__Bacteria;p__Firmicutes;c__Clostridia;o__Clostridiales;f__Lachnospiraceae;g__unidentified_Lachnospiraceae;s__[Ruminococcus]_gnavus
OTU_143	0.000859442	0.00012501	0.000156262	0.000156262	0.000218767	0	0.000984452	0.00012501	4.68787e-05	9.37573e-05	7.81311e-05	0.000156262	0.000765685	6.25049e-05	0.000406282	0.000546918	k__Bacteria;p__Firmicutes;c__Clostridia;o__Clostridiales;f__Lachnospiraceae;g__Blautia
OTU_144	1.56262e-05	4.68787e-05	0	0	0	0	0.00296898	0	1.56262e-05	0	0	0	0	0	1.56262e-05	0	k__Bacteria;p__Firmicutes;c__Clostridia;o__Clostridiales;f__unidentified_Clostridiales;g__unidentified_Clostridiales;s__Clostridium_intestinale
OTU_145	0.000234393	0.00082819	0.0010157	0	0.00107821	0.00117197	0	0	0	0.000906321	0.000625049	0	3.12524e-05	0	3.12524e-05	0	k__Bacteria;p__Bacteroidetes;c__Bacteroidia;o__Bacteroidales;f__Prevotellaceae
OTU_146	4.68787e-05	0.000187515	1.56262e-05	0	7.81311e-05	0.000203141	0.00215642	0.000218767	0.000218767	6.25049e-05	4.68787e-05	0.00025002	0.000796937	4.68787e-05	0.000187515	0.000218767	k__Bacteria;p__Bacteroidetes;c__Bacteroidia;o__Bacteroidales;f__Muribaculaceae;g__;s__
OTU_147	0.000296898	0.00057817	0.00142199	1.56262e-05	0.00117197	0.00112509	3.12524e-05	0	0	0.000875068	0.000859442	1.56262e-05	0	0	0	0	k__Bacteria;p__Bacteroidetes;c__Bacteroidia;o__Bacteroidales;f__Prevotellaceae;g__;s__
OTU_148	7.81311e-05	7.81311e-05	0	1.56262e-05	4.68787e-05	0	3.12524e-05	0.000265646	0.000312524	1.56262e-05	0	0.000531292	0.00204703	0.00025002	0.000953199	0.000656301	k__Bacteria;p__Proteobacteria;c__Gammaproteobacteria;o__Pseudomonadales;f__Moraxellaceae;g__Acinetobacter
OTU_149	0.000406282	0.0010157	0.00110946	3.12524e-05	0.00129698	0.00082819	0	1.56262e-05	0	0.00114071	0.000796937	7.81311e-05	0.000140636	0	1.56262e-05	7.81311e-05	k__Bacteria;p__Proteobacteria;c__Gammaproteobacteria;o__Alteromonadales;f__Pseudoalteromonadaceae;g__Pseudoalteromonas
OTU_150	0.000171888	0.000171888	6.25049e-05	3.12524e-05	6.25049e-05	4.68787e-05	0.000656301	7.81311e-05	1.56262e-05	9.37573e-05	3.12524e-05	0.00025002	0.000468787	1.56262e-05	0.00221892	0.000265646	k__Bacteria;p__Firmicutes;c__Bacilli;o__Lactobacillales;f__Streptococcaceae;g__Streptococcus
OTU_151	0.0031565	0.000109384	4.68787e-05	0	3.12524e-05	0	1.56262e-05	0.000187515	0.000203141	3.12524e-05	0	0.000109384	0.00012501	3.12524e-05	1.56262e-05	0	k__Bacteria;p__Actinobacteria;c__Coriobacteriia;o__Coriobacteriales;f__Eggerthellaceae;g__Eggerthella;s__
OTU_152	0.00181264	0.000187515	7.81311e-05	0	7.81311e-05	0.000187515	0.000312524	0.000187515	0.000109384	0.000203141	3.12524e-05	6.25049e-05	0.000328151	0	0.000109384	0.000531292	k__Bacteria;p__Firmicutes;c__Bacilli;o__Bacillales;f__unidentified_Bacillales;g__Gemella;s__
OTU_153	0.000468787	0.00148449	0.00150012	1.56262e-05	0.00165638	0.00193765	0	0	0	0.00165638	0.00112509	0	3.12524e-05	0	0	0	k__Bacteria;p__Spirochaetes;c__Spirochaetia;o__Spirochaetales;f__Spirochaetaceae;g__Sphaerochaeta;s__
OTU_154	0	6.25049e-05	3.12524e-05	0	6.25049e-05	0.000171888	0.00267208	6.25049e-05	0	0	1.56262e-05	0.000328151	0.00118759	9.37573e-05	0.000390656	0.000312524	k__Bacteria;p__Proteobacteria;c__Gammaproteobacteria;o__Pseudomonadales;f__Moraxellaceae;g__Acinetobacter;s__Acinetobacter_bohemicus
OTU_155	0.000281272	0.00123447	0.000796937	0	0.000796937	0.000843816	0	0	0	0.000734432	0.000875068	3.12524e-05	0	0	0	0	k__Bacteria;p__Spirochaetes;c__Spirochaetia;o__Spirochaetales;f__Spirochaetaceae;g__Sphaerochaeta;s__
OTU_156	0.000484413	3.12524e-05	0	0	3.12524e-05	4.68787e-05	0	7.81311e-05	6.25049e-05	0	7.81311e-05	0	0.00139073	0.000109384	0.000796937	0.000500039	k__Bacteria;p__Firmicutes;c__Bacilli;o__Lactobacillales;f__Streptococcaceae;g__Lactococcus;s__Lactococcus_lactis
OTU_157	3.12524e-05	9.37573e-05	3.12524e-05	0	0.000109384	7.81311e-05	0.00284397	9.37573e-05	4.68787e-05	6.25049e-05	1.56262e-05	0.000218767	0	0	0	0	k__Bacteria;p__Proteobacteria;c__Alphaproteobacteria;o__Rhizobiales;f__Beijerinckiaceae
OTU_158	0.000656301	0.00232831	0.00367216	3.12524e-05	0.00309399	0.00301586	3.12524e-05	0	0	0.0022033	0.00171888	0	0	0	0.000140636	0	k__Bacteria;p__Firmicutes;c__Bacilli;o__Lactobacillales;f__Lactobacillaceae;g__Lactobacillus;s__Lactobacillus_jensenii
OTU_159	0	0	3.12524e-05	0	0	0	0	0	0	0	0	0	0.00182827	0	0.00279709	0.000843816	k__Bacteria;p__Proteobacteria;c__Alphaproteobacteria;o__Rickettsiales;f__unidentified_Rickettsiales;g__unidentified_Rickettsiales;s__
OTU_160	4.68787e-05	7.81311e-05	6.25049e-05	0.000140636	9.37573e-05	0	0.00264083	0.000531292	0.000593796	0.000109384	4.68787e-05	0.000312524	0.000359403	0.00012501	0.000203141	0.000218767	k__Bacteria;p__Bacteroidetes;c__Bacteroidia;o__Bacteroidales;f__Bacteroidaceae;g__Bacteroides;s__Bacteroides_stercoris
OTU_161	0.000281272	0.00082819	0.00117197	0	0.000796937	0.000843816	0	0	0	0.000562544	0.000859442	0	0	0	0	0	k__Bacteria;p__Bacteroidetes;c__Bacteroidia;o__Bacteroidales;f__Prevotellaceae;g__Alloprevotella;s__
OTU_162	0.000187515	0.00057817	0.000531292	3.12524e-05	0.000750059	0.000515665	0	0	0	0.000562544	0.00070318	0	0	0	0	0	k__Bacteria;p__Bacteroidetes;c__Bacteroidia;o__Bacteroidales;f__Rikenellaceae;g__;s__
OTU_163	0.000171888	0.0013126	0.00120322	0	0.00121885	0.000750059	0	1.56262e-05	0	0.00106258	0.000687554	0	0	0	0	0	k__Bacteria;p__Bacteroidetes;c__Bacteroidia;o__Bacteroidales;f__Prevotellaceae
OTU_164	9.37573e-05	0.00012501	6.25049e-05	3.12524e-05	0.000218767	9.37573e-05	0.00100008	0.000359403	0.00045316	3.12524e-05	7.81311e-05	0.000437534	0.000468787	0.00012501	0.000437534	0.000265646	k__Bacteria;p__Firmicutes;c__Clostridia;o__Clostridiales;f__Ruminococcaceae;g__Subdoligranulum;s__
OTU_165	0.000156262	0.000562544	3.12524e-05	0	4.68787e-05	0.000203141	0.0028596	0.000234393	0.000187515	6.25049e-05	9.37573e-05	0.00106258	0.000265646	0	0.000234393	6.25049e-05	k__Bacteria;p__Proteobacteria;c__Alphaproteobacteria;o__Sphingomonadales;f__Sphingomonadaceae;g__Sphingomonas
OTU_166	0.000156262	0.000890695	0.000656301	0	0.000640675	0.00070318	0	0	0	0.000406282	0.000390656	0	3.12524e-05	0	0	0	k__Bacteria;p__Firmicutes;c__Negativicutes;o__Selenomonadales;f__Veillonellaceae;g__Anaerovibrio;s__
OTU_167	0.000421908	0.000109384	4.68787e-05	0	0.000312524	0	0	0	0.00045316	0.000406282	0.000328151	0.000968826	0.000546918	0.00070318	0.000734432	0.000500039	k__Bacteria;p__Firmicutes;c__Clostridia;o__Clostridiales;f__unidentified_Clostridiales;g__unidentified_Clostridiales
OTU_168	0.000281272	0.00134385	0.00057817	0	0.000812563	0.0010157	0	0	0	0.000609423	0.000500039	0	0	0	0	0	k__Bacteria;p__Bacteroidetes;c__Bacteroidia;o__Flavobacteriales;f__Crocinitomicaceae;g__Salinirepens;s__
OTU_169	0.000140636	0.000812563	0.00045316	1.56262e-05	0.000500039	0.000421908	0	0	0	0.000406282	0.000359403	0	0	0	0	0	k__Bacteria;p__Bacteroidetes;c__Bacteroidia;o__Sphingobacteriales;f__;g__;s__
OTU_170	0.000109384	9.37573e-05	0.000140636	0.000140636	9.37573e-05	7.81311e-05	0.000531292	0.000156262	0.00012501	6.25049e-05	4.68787e-05	0.000343777	0.0012501	0.000171888	0.00159387	0.000296898	k__Bacteria;p__Firmicutes;c__Clostridia;o__Clostridiales;f__Ruminococcaceae;g__unidentified_Ruminococcaceae;s__Ruminococcus_bromii
OTU_171	0	0	0	0	4.68787e-05	0	0.00279709	4.68787e-05	0	0	0	7.81311e-05	0	7.81311e-05	1.56262e-05	0	k__Bacteria;p__Chloroflexi;c__unidentified_Chloroflexi;o__unidentified_Chloroflexi;f__unidentified_Chloroflexi;g__unidentified_Chloroflexi;s__Chloroflexi_bacterium_OLB14
OTU_172	1.56262e-05	0	0	0	0.000109384	0	3.12524e-05	0.00120322	0.00123447	3.12524e-05	0	0	0.000171888	0.000109384	6.25049e-05	6.25049e-05	k__Bacteria;p__Tenericutes;c__Mollicutes;o__Mycoplasmatales;f__Mycoplasmataceae;g__Mycoplasma;s__Mycoplasma_sualvi
OTU_173	6.25049e-05	0.000359403	0.000484413	1.56262e-05	0.000546918	0.000812563	1.56262e-05	0	0	0.000546918	0.00057817	0	0	0	0	0	k__Bacteria;p__Bacteroidetes;c__Bacteroidia;o__Sphingobacteriales
OTU_174	0.000203141	0.000531292	0.000937573	0	0.000843816	0.00110946	0	0	0	0.000687554	0.000734432	0	3.12524e-05	0	0	0	k__Bacteria;p__Bacteroidetes;c__Bacteroidia;o__Bacteroidales;f__Prevotellaceae;g__;s__
OTU_175	6.25049e-05	0.00045316	7.81311e-05	0	6.25049e-05	0.000296898	0.00198453	0.000312524	0.000156262	0.000171888	4.68787e-05	0.000531292	4.68787e-05	0	0	0	k__Bacteria;p__Proteobacteria;c__Gammaproteobacteria;o__unidentified_Gammaproteobacteria;f__unidentified_Gammaproteobacteria;g__Steroidobacter;s__
OTU_176	0.000265646	0.000468787	9.37573e-05	6.25049e-05	0.000171888	0.000343777	0.00295336	0.000156262	0.000218767	0.000109384	0.000234393	0.000750059	0.000187515	0	0.000109384	0	k__Bacteria;p__Actinobacteria;c__Rubrobacteria;o__Rubrobacterales;f__unidentified_Rubrobacterales;g__Rubrobacter;s__
OTU_177	0.000109384	0.00112509	0.000750059	0	0.000531292	0.000734432	0	0	0	0.000625049	0.000531292	1.56262e-05	0	0	0	0	k__Bacteria;p__Proteobacteria;c__Gammaproteobacteria;o__Alteromonadales;f__Alteromonadaceae;g__Glaciecola;s__
OTU_178	4.68787e-05	0.000656301	0.000500039	1.56262e-05	0.00057817	0.000781311	0	0	0	0.000562544	0.000343777	0	0	0	0	0	k__Bacteria;p__Proteobacteria;c__Gammaproteobacteria;o__unidentified_Gammaproteobacteria;f__Methylophilaceae;g__;s__
OTU_179	7.81311e-05	3.12524e-05	0.000140636	0	6.25049e-05	0.000140636	0	4.68787e-05	9.37573e-05	7.81311e-05	3.12524e-05	0	0.00312524	0	6.25049e-05	4.68787e-05	k__Bacteria;p__Firmicutes;c__Clostridia;o__Clostridiales;f__Ruminococcaceae;g__unidentified_Ruminococcaceae
OTU_180	0.000156262	4.68787e-05	0.000109384	3.12524e-05	7.81311e-05	6.25049e-05	0.00148449	6.25049e-05	0.000343777	9.37573e-05	6.25049e-05	0.000218767	0.000359403	0	4.68787e-05	0.000375029	k__Bacteria;p__Bacteroidetes;c__Bacteroidia;o__Bacteroidales;f__Rikenellaceae;g__Alistipes
OTU_181	0.000390656	0.000656301	0.00134385	1.56262e-05	0.00135948	0.00103133	0.000218767	0	4.68787e-05	0.00100008	0.00106258	0.00012501	0	0	0	4.68787e-05	k__Bacteria;p__Firmicutes;c__Clostridia;o__Clostridiales;f__Lachnospiraceae;g__Blautia
OTU_182	0	4.68787e-05	0	0	0	0	0.00114071	0.000187515	0.000343777	6.25049e-05	0	0.000359403	0	0	0	0	k__Bacteria;p__Proteobacteria;c__Alphaproteobacteria;o__Rickettsiales;f__Rickettsiaceae;g__;s__
OTU_183	0.000437534	0.000734432	0.00100008	0	0.00148449	0.00117197	0	3.12524e-05	0	0.000671927	0.000484413	0	1.56262e-05	0	0	0	k__Bacteria;p__Bacteroidetes;c__Bacteroidia;o__Flavobacteriales;f__Flavobacteriaceae;g__Pibocella;s__
OTU_184	9.37573e-05	0.000312524	4.68787e-05	0	3.12524e-05	7.81311e-05	0.00275021	4.68787e-05	9.37573e-05	6.25049e-05	0.00012501	0.000500039	0	0	1.56262e-05	0	k__Bacteria;p__Actinobacteria;c__Rubrobacteria;o__Rubrobacterales;f__unidentified_Rubrobacterales;g__Rubrobacter;s__
OTU_185	0.00012501	0.000640675	0.000546918	0	0.000546918	0.000796937	0	0	0	0.000625049	0.000437534	0	0	0	0	0	k__Bacteria;p__Spirochaetes;c__Spirochaetia;o__Spirochaetales;f__Spirochaetaceae;g__unidentified_Spirochaetaceae
OTU_186	9.37573e-05	0.000218767	0	0	3.12524e-05	3.12524e-05	0.000484413	0	0.00025002	1.56262e-05	0.000187515	0.000625049	0.000359403	0.000390656	7.81311e-05	0.000187515	k__Bacteria;p__Tenericutes;c__Mollicutes;o__Mycoplasmatales;f__Mycoplasmataceae;g__Ureaplasma;s__
OTU_187	4.68787e-05	0.00012501	0.000140636	4.68787e-05	0.000140636	9.37573e-05	0.00045316	0.00012501	0.00012501	4.68787e-05	6.25049e-05	0.000187515	0.000437534	0.000109384	0.000140636	0.000187515	k__Bacteria;p__Bacteroidetes;c__Bacteroidia;o__Bacteroidales;f__Tannerellaceae;g__Parabacteroides;s__Parabacteroides_merdae
OTU_188	0.000281272	0.000281272	0.000765685	1.56262e-05	0.00104696	0.00129698	0	1.56262e-05	0	0.000593796	0.000656301	0	0	0	0	0	k__Bacteria;p__Proteobacteria;c__Gammaproteobacteria;o__unidentified_Gammaproteobacteria;f__unidentified_Gammaproteobacteria;g__unidentified_Gammaproteobacteria;s__OM182_bacterium_D4
OTU_189	3.12524e-05	0	4.68787e-05	0.00329713	1.56262e-05	0	0.000343777	0.00326588	9.37573e-05	3.12524e-05	0	4.68787e-05	0.00025002	6.25049e-05	0.000140636	0.000203141	k__Bacteria;p__Proteobacteria;c__Gammaproteobacteria;o__Enterobacteriales;f__Enterobacteriaceae
OTU_190	0.000234393	0.000609423	0.000921947	0	0.000921947	0.000671927	0	0	0	0.000734432	0.000859442	0	0	0	0	0	k__Bacteria;p__Bacteroidetes;c__Bacteroidia;o__Bacteroidales;f__Muribaculaceae;g__;s__
OTU_191	0.000328151	0.000500039	0.00135948	6.25049e-05	0.00104696	0.001547	1.56262e-05	0	0	0.000781311	0.000625049	0	3.12524e-05	0	0	0	k__Bacteria;p__Firmicutes;c__Clostridia;o__Clostridiales;f__Lachnospiraceae;g__Blautia
OTU_192	0.00025002	0.000921947	0.000718806	0	0.000765685	0.00070318	0	0	0	0.000546918	0.000515665	3.12524e-05	4.68787e-05	0	4.68787e-05	0.000171888	k__Bacteria;p__Firmicutes;c__Clostridia;o__Clostridiales;f__Ruminococcaceae;g__;s__
OTU_193	7.81311e-05	0.000140636	0.000375029	0	0.000359403	0.000531292	0	0	0	0.000234393	0.000234393	1.56262e-05	0	0	0	0	k__Bacteria;p__Oxyphotobacteria;c__unidentified_Oxyphotobacteria;o__unidentified_Oxyphotobacteria;f__unidentified_Oxyphotobacteria;g__unidentified_Oxyphotobacteria;s__Pyramimonas_olivacea
OTU_194	0.000281272	0.000437534	0.000656301	1.56262e-05	0.000937573	0.000796937	0	0	0	0.000468787	0.000593796	0	0	1.56262e-05	1.56262e-05	1.56262e-05	k__Bacteria;p__Firmicutes;c__Clostridia;o__Clostridiales;f__Ruminococcaceae
OTU_195	0	4.68787e-05	0	0	3.12524e-05	3.12524e-05	0.00331276	0.000750059	0.000468787	3.12524e-05	1.56262e-05	0.000625049	0	0	0	0	k__Bacteria;p__Oxyphotobacteria;c__unidentified_Oxyphotobacteria;o__unidentified_Oxyphotobacteria;f__unidentified_Oxyphotobacteria;g__unidentified_Oxyphotobacteria
OTU_196	9.37573e-05	0.000531292	3.12524e-05	0	7.81311e-05	0.000140636	0.00371904	0.000265646	9.37573e-05	9.37573e-05	0.00012501	0.000437534	0.00057817	4.68787e-05	0.000375029	0.000375029	k__Bacteria;p__Proteobacteria;c__Alphaproteobacteria;o__Rhizobiales;f__Xanthobacteraceae;g__Bradyrhizobium;s__Bradyrhizobium_elkanii
OTU_197	7.81311e-05	3.12524e-05	0	0	0	0	3.12524e-05	0	4.68787e-05	1.56262e-05	0	9.37573e-05	4.68787e-05	0	0.00012501	0.00217204	k__Bacteria;p__Bacteroidetes;c__Bacteroidia;o__Bacteroidales;f__Muribaculaceae;g__;s__
OTU_198	0.000515665	4.68787e-05	1.56262e-05	0	4.68787e-05	0	0.000390656	0.000640675	0.00057817	0	0	0.000296898	0	0	0	0	k__Bacteria;p__Oxyphotobacteria;c__unidentified_Oxyphotobacteria;o__unidentified_Oxyphotobacteria;f__unidentified_Oxyphotobacteria;g__unidentified_Oxyphotobacteria;s__Chlorella_sp_CC-Bw-9
OTU_199	1.56262e-05	0.000171888	3.12524e-05	0	3.12524e-05	0.000203141	0.00267208	0.00378155	7.81311e-05	3.12524e-05	6.25049e-05	0.00104696	0.000406282	0.000218767	0.00045316	0.00012501	k__Bacteria;p__Proteobacteria;c__Gammaproteobacteria;o__Aeromonadales;f__Aeromonadaceae;g__Aeromonas;s__Aeromonas_veronii
OTU_200	0.000140636	0.000687554	0.000437534	0	0.000328151	0.000281272	0	3.12524e-05	0	0.000437534	0.00025002	0	0	0	0	0	k__Bacteria;p__Firmicutes;c__Clostridia;o__Clostridiales;f__Ruminococcaceae;g__Butyricicoccus;s__
OTU_201	0.000203141	0.00134385	0.00104696	0	0.00110946	0.000906321	0	0	0	0.000625049	0.00057817	0	6.25049e-05	0	3.12524e-05	1.56262e-05	k__Bacteria;p__Bacteroidetes;c__Bacteroidia;o__Bacteroidales;f__Prevotellaceae;g__;s__
OTU_202	0.000109384	3.12524e-05	0	4.68787e-05	1.56262e-05	0	0.000234393	9.37573e-05	0.000281272	0	0	4.68787e-05	0.000656301	3.12524e-05	0.000328151	0.000531292	k__Bacteria;p__Firmicutes;c__Clostridia;o__Clostridiales;f__Ruminococcaceae;g__Subdoligranulum;s__
OTU_203	0.000656301	0.00281272	0.00298461	3.12524e-05	0.0031565	0.00389093	0	0	0	0.00192203	0.00173451	0	7.81311e-05	0	3.12524e-05	0	k__Bacteria;p__Firmicutes;c__Clostridia;o__Clostridiales;f__Lachnospiraceae
OTU_204	0.000265646	0.000265646	0.000546918	1.56262e-05	0.000734432	0.00070318	3.12524e-05	0	0	0.00057817	0.000437534	0	3.12524e-05	0	0	0	k__Bacteria;p__Spirochaetes;c__Spirochaetia;o__Spirochaetales;f__Spirochaetaceae;g__Sphaerochaeta;s__
OTU_205	0.000312524	0.000234393	0.000562544	0	0.000515665	0.00100008	0	0	0	0.000375029	0.000343777	0	0	0	0	0	k__Bacteria;p__Fibrobacteres;c__Fibrobacteria;o__Fibrobacterales;f__Fibrobacteraceae;g__Fibrobacter;s__Fibrobacter_sp
OTU_206	7.81311e-05	0.000437534	3.12524e-05	0	0.000109384	3.12524e-05	0.00185952	6.25049e-05	0.000406282	0	6.25049e-05	9.37573e-05	1.56262e-05	0	0.00025002	6.25049e-05	k__Bacteria;p__Actinobacteria;c__unidentified_Actinobacteria;o__Propionibacteriales;f__Nocardioidaceae;g__Aeromicrobium;s__
OTU_207	1.56262e-05	0	0	1.56262e-05	7.81311e-05	0	0	0.00012501	9.37573e-05	0	4.68787e-05	0.000234393	0.000609423	0.000203141	0.000375029	0.000625049	k__Bacteria;p__Proteobacteria;c__Gammaproteobacteria;o__unidentified_Gammaproteobacteria;f__Burkholderiaceae;g__Parasutterella;s__
OTU_208	7.81311e-05	0.00103133	0.00057817	0	0.00070318	0.000640675	3.12524e-05	0	0	0.00070318	0.000421908	0	0	0	0	0	k__Bacteria;p__Bacteroidetes;c__Bacteroidia;o__Flavobacteriales;f__Flavobacteriaceae;g__;s__
OTU_209	3.12524e-05	0.000421908	0	0	0.00012501	0.000218767	0.00137511	0.000171888	7.81311e-05	3.12524e-05	9.37573e-05	0.000218767	0	0	0.000156262	0	k__Bacteria;p__Proteobacteria;c__Gammaproteobacteria;o__unidentified_Gammaproteobacteria;f__Nitrosomonadaceae;g__;s__
OTU_210	0.00103133	0.00012501	4.68787e-05	6.25049e-05	9.37573e-05	4.68787e-05	1.56262e-05	4.68787e-05	7.81311e-05	4.68787e-05	4.68787e-05	0.000218767	0.000109384	0	3.12524e-05	0.000406282	k__Bacteria;p__Firmicutes;c__Clostridia;o__Clostridiales;f__Ruminococcaceae
OTU_211	1.56262e-05	0.000187515	0	0	0.00025002	0	0.00106258	0	0	0.000234393	3.12524e-05	0.000343777	0.000359403	0	0	0.00012501	k__Bacteria;p__Proteobacteria;c__Gammaproteobacteria;o__unidentified_Gammaproteobacteria;f__Neisseriaceae;g__Neisseria;s__Neisseria_subflava
OTU_212	0.000265646	0.000968826	0.000875068	1.56262e-05	0.000734432	0.00118759	0	0	0	0.000437534	0.000421908	0	0	0	1.56262e-05	0	k__Bacteria;p__Proteobacteria;c__Gammaproteobacteria;o__Alteromonadales;f__Colwelliaceae;g__Colwellia;s__Colwellia_aestuarii
OTU_213	0	0	0	0	0	0	0	3.12524e-05	4.68787e-05	0.000468787	0.000203141	0.00025002	0.000265646	0.000421908	0.000531292	0.000640675	k__Bacteria;p__Firmicutes;c__Clostridia;o__Clostridiales;f__unidentified_Clostridiales
OTU_214	0.000984452	0.00290648	0.00510977	6.25049e-05	0.00418783	0.00290648	0.000265646	4.68787e-05	0	0.00300023	0.00290648	0	0	0	0	7.81311e-05	k__Bacteria;p__Proteobacteria;c__Alphaproteobacteria;o__Rhodobacterales;f__Rhodobacteraceae;g__Sulfitobacter
OTU_215	6.25049e-05	0	0	0	1.56262e-05	3.12524e-05	0.00317212	1.56262e-05	3.12524e-05	0	1.56262e-05	0.000203141	0.000140636	1.56262e-05	1.56262e-05	0.000500039	k__Bacteria;p__Proteobacteria;c__Gammaproteobacteria;o__Pseudomonadales;f__Pseudomonadaceae;g__Pseudomonas
OTU_216	0.00057817	0.0010157	0.00200016	0	0.00175014	0.00170326	0	0	0	0.00143761	0.00121885	0	1.56262e-05	0	0	0	k__Bacteria;p__Bacteroidetes;c__Bacteroidia;o__Bacteroidales;f__Rikenellaceae;g__;s__
OTU_217	7.81311e-05	0.000531292	3.12524e-05	1.56262e-05	3.12524e-05	0.000218767	0.00146886	0.00012501	0.000109384	7.81311e-05	1.56262e-05	0.000234393	4.68787e-05	0	0	9.37573e-05	k__Bacteria;p__Proteobacteria;c__Alphaproteobacteria;o__Rhizobiales;f__Beijerinckiaceae;g__Microvirga;s__
OTU_218	0.000140636	0.00057817	0.000562544	0	0.000734432	0.000921947	0	0	0	0.000531292	0.000265646	0	0	0	0	0	k__Bacteria;p__Bacteroidetes;c__Bacteroidia;o__Bacteroidales;f__Prevotellaceae
OTU_219	0.000328151	0.000796937	0.000812563	3.12524e-05	0.000765685	0.000953199	0	1.56262e-05	0	0.000796937	0.000843816	0	0	0	0	0	k__Bacteria;p__Bacteroidetes;c__Bacteroidia;o__Flavobacteriales;f__Cryomorphaceae;g__;s__
OTU_220	0.000140636	9.37573e-05	0.000156262	6.25049e-05	0.000203141	0.000234393	0.000328151	0.000140636	9.37573e-05	0.000140636	0.00012501	0.000109384	0.000500039	7.81311e-05	0.000156262	0.00025002	k__Bacteria;p__Firmicutes;c__Clostridia;o__Clostridiales;f__Lachnospiraceae;g__Dorea;s__Dorea_longicatena
OTU_221	9.37573e-05	0.000781311	0.000781311	0	0.000640675	0.000687554	0	0	0	0.000406282	0.000328151	0	0	0	0	0	k__Bacteria;p__Bacteroidetes;c__Bacteroidia;o__Bacteroidales;f__Prevotellaceae;g__;s__
OTU_222	0.00012501	0.00057817	0.000906321	0	0.000609423	0.00115634	4.68787e-05	0	0	0.000718806	0.000656301	0	0	0	0	0	k__Bacteria;p__Bacteroidetes;c__Bacteroidia;o__Bacteroidales;f__Prevotellaceae;g__unidentified_Prevotellaceae;s__Alloprevotella_sp_feline_oral_taxon_309
OTU_223	0.00100008	3.12524e-05	1.56262e-05	3.12524e-05	6.25049e-05	0.000281272	0.00235956	3.12524e-05	3.12524e-05	0	6.25049e-05	0	0.000140636	4.68787e-05	0.000109384	3.12524e-05	k__Bacteria;p__Proteobacteria;c__Gammaproteobacteria;o__Vibrionales;f__Vibrionaceae;g__Vibrio
OTU_224	4.68787e-05	0	0	0	0.000171888	6.25049e-05	3.12524e-05	0.000203141	0.000187515	7.81311e-05	0	3.12524e-05	0.000421908	0.00012501	0.000234393	0.00110946	k__Bacteria;p__Bacteroidetes;c__Bacteroidia;o__Bacteroidales;f__Muribaculaceae;g__;s__
OTU_225	0.000343777	0.00057817	0.000968826	1.56262e-05	0.000750059	0.000734432	0	3.12524e-05	0	0.000687554	0.000406282	0	1.56262e-05	0	0	0	k__Bacteria;p__Firmicutes;c__Clostridia;o__Clostridiales;f__unidentified_Clostridiales;g__unidentified_Clostridiales;s__bacterium_LD2013
OTU_226	0	0	0	0	0	0	0	0	0	0	0	0	0	0	0.00165638	0	k__Bacteria;p__Actinobacteria;c__unidentified_Actinobacteria;o__Pseudonocardiales;f__Pseudonocardiaceae
OTU_227	0	0	0	0	0	6.25049e-05	0	0	3.12524e-05	1.56262e-05	0	0	0.00270334	4.68787e-05	4.68787e-05	0.000109384	k__Bacteria;p__Bacteroidetes;c__Bacteroidia;o__Bacteroidales;f__Prevotellaceae;g__Alloprevotella;s__
OTU_228	0.000171888	0.000984452	0.00070318	0	0.000875068	0.00100008	0	0	3.12524e-05	0.00082819	0.000843816	0	0	0	0	0	k__Bacteria
OTU_229	3.12524e-05	0	4.68787e-05	4.68787e-05	6.25049e-05	4.68787e-05	0.00206266	0.000140636	0.000187515	0.000109384	4.68787e-05	0.000156262	0.000781311	0.00045316	0.000203141	0.000687554	k__Bacteria;p__Bacteroidetes;c__Bacteroidia;o__Bacteroidales;f__Bacteroidaceae;g__Bacteroides;s__Bacteroides_plebeius
OTU_230	9.37573e-05	0.000656301	7.81311e-05	0	3.12524e-05	9.37573e-05	0.00140636	0.000218767	1.56262e-05	7.81311e-05	0.00012501	0.000312524	0	0	9.37573e-05	0	k__Bacteria;p__Proteobacteria;c__Deltaproteobacteria;o__Myxococcales
OTU_231	0	0	0	0	0	0	0	0	0	0	0	7.81311e-05	0	1.56262e-05	1.56262e-05	0.00167201	k__Bacteria;p__Bacteroidetes;c__Bacteroidia
OTU_232	1.56262e-05	9.37573e-05	4.68787e-05	0	3.12524e-05	0	0.00100008	0	0	6.25049e-05	0	0	0.00025002	0.00012501	3.12524e-05	0.000187515	k__Bacteria;p__Bacteroidetes;c__Bacteroidia;o__Bacteroidales;f__Muribaculaceae;g__;s__
OTU_233	0.000234393	0.000281272	1.56262e-05	1.56262e-05	0	4.68787e-05	0.00165638	9.37573e-05	0.000265646	7.81311e-05	4.68787e-05	0.000218767	0.000734432	0.000187515	0.000187515	0.000109384	k__Bacteria;p__Firmicutes;c__Bacilli;o__Lactobacillales;f__Lactobacillaceae;g__Lactobacillus
OTU_234	0	0	0	0	0	0	0	0	0	0	0	0	0.00106258	0.000156262	0.000609423	0.000437534	k__Bacteria;p__Bacteroidetes;c__Bacteroidia;o__Flavobacteriales;f__unidentified_Flavobacteriales;g__Chishuiella;s__
OTU_235	0	7.81311e-05	6.25049e-05	0	3.12524e-05	0	0.00231268	0.000687554	0.00045316	6.25049e-05	0	0.00173451	0	0	0	0	k__Bacteria;p__Actinobacteria;c__Acidimicrobiia;o__;f__;g__;s__
OTU_236	0.000218767	0.00070318	0.000546918	0	0.000406282	0.000343777	0	3.12524e-05	0	0.000406282	0.000296898	0	0	0	0	0	k__Bacteria;p__Bacteroidetes;c__Bacteroidia;o__Bacteroidales;f__Rikenellaceae;g__;s__
OTU_237	0.000171888	4.68787e-05	0.000140636	3.12524e-05	4.68787e-05	6.25049e-05	0.000984452	0.000312524	0.000234393	9.37573e-05	7.81311e-05	0.000140636	0.000531292	0.000156262	9.37573e-05	6.25049e-05	k__Bacteria;p__Actinobacteria;c__Coriobacteriia;o__Coriobacteriales;f__Coriobacteriaceae;g__Collinsella
OTU_238	0.000390656	0.00025002	7.81311e-05	0	0.000203141	0	0.0012501	0.000109384	0.00012501	0.000140636	3.12524e-05	0.000500039	0.000500039	6.25049e-05	0.000296898	0.000171888	k__Bacteria;p__Firmicutes;c__Bacilli;o__Bacillales;f__Staphylococcaceae;g__Staphylococcus;s__Staphylococcus_warneri
OTU_239	0.000156262	0.000156262	0.000796937	0	0.000796937	0.000687554	0	0	0	0.000281272	0.000359403	0	0	0	0	0	k__Bacteria;p__Bacteroidetes;c__Bacteroidia;o__Bacteroidales;f__Prevotellaceae;g__;s__
OTU_240	0.000718806	0.000109384	6.25049e-05	3.12524e-05	1.56262e-05	1.56262e-05	0.00070318	9.37573e-05	0.00012501	1.56262e-05	1.56262e-05	0.000218767	0.000140636	0	9.37573e-05	6.25049e-05	k__Bacteria;p__Firmicutes;c__Erysipelotrichia;o__Erysipelotrichales;f__Erysipelotrichaceae;g__Erysipelatoclostridium;s__Erysipelatoclostridium_ramosum
OTU_241	0.000109384	0.000187515	0.000625049	0	0.000609423	0.000312524	0	0	0	0.000296898	0.000265646	0	0	0	0	1.56262e-05	k__Bacteria;p__Bacteroidetes;c__Bacteroidia;o__Bacteroidales
OTU_242	0	0.000281272	4.68787e-05	0	1.56262e-05	4.68787e-05	0.00242206	4.68787e-05	7.81311e-05	0	1.56262e-05	0.00025002	0	0	3.12524e-05	0	k__Bacteria;p__Proteobacteria;c__Gammaproteobacteria;o__Xanthomonadales;f__Xanthomonadaceae;g__Lysobacter;s__Lysobacter_soli
OTU_243	1.56262e-05	0.000265646	0	0	6.25049e-05	0.000109384	0.00206266	0.000109384	4.68787e-05	0	1.56262e-05	0.000390656	3.12524e-05	0	9.37573e-05	0	k__Bacteria;p__Proteobacteria;c__Alphaproteobacteria;o__Rhizobiales;f__unidentified_Rhizobiales;g__Nordella;s__
OTU_244	0.000437534	0.00137511	0.00128135	0	0.0010157	0.0013126	0	0	0	0.000937573	0.000593796	1.56262e-05	0	0	0	0	k__Bacteria;p__Firmicutes;c__Clostridia;o__Clostridiales;f__Ruminococcaceae;g__Butyricicoccus;s__
OTU_245	0.000343777	0.000984452	0.00128135	4.68787e-05	0.00129698	0.00107821	0	0	0	0.000843816	0.000500039	0	0	0	0	0	k__Bacteria;p__Bacteroidetes;c__Bacteroidia;o__Bacteroidales;f__Prevotellaceae;g__;s__
OTU_246	6.25049e-05	0	0	0	0	0.000156262	0.000500039	0	1.56262e-05	0	1.56262e-05	0	0.00167201	0	6.25049e-05	0	k__Bacteria;p__Firmicutes;c__Erysipelotrichia;o__Erysipelotrichales;f__Erysipelotrichaceae;g__Dubosiella;s__
OTU_247	4.68787e-05	0.000265646	0.000171888	0	7.81311e-05	0.000328151	0	0	3.12524e-05	0.000265646	0.000187515	9.37573e-05	0	0	0	0	k__Bacteria;p__Actinobacteria;c__Coriobacteriia;o__Coriobacteriales;f__;g__;s__
OTU_248	0.000234393	0.000421908	0.000562544	0	0.000687554	0.000375029	0	0	7.81311e-05	0.000718806	0.000609423	0	0.000140636	0	9.37573e-05	0	k__Bacteria;p__Actinobacteria;c__unidentified_Actinobacteria;o__Bifidobacteriales;f__Bifidobacteriaceae;g__Gardnerella;s__
OTU_249	0.000109384	0.000765685	0.000171888	0	0.00025002	0.000359403	0.000156262	0	0	0.000156262	0.000203141	0	0	0	0	0	k__Bacteria;p__Firmicutes;c__Clostridia;o__Clostridiales;f__Lachnospiraceae;g__Acetitomaculum;s__
OTU_250	4.68787e-05	0.000171888	7.81311e-05	4.68787e-05	0.00012501	7.81311e-05	0.00170326	9.37573e-05	0.000156262	9.37573e-05	4.68787e-05	0.000343777	7.81311e-05	0	0.000140636	0	k__Bacteria;p__Proteobacteria;c__Alphaproteobacteria;o__Rhizobiales;f__Xanthobacteraceae
OTU_251	9.37573e-05	0.00045316	0.000171888	0	0.000281272	0.000296898	0	0	0	0.000343777	0.000203141	0	0	0	0	0	k__Bacteria;p__Firmicutes;c__Clostridia;o__Clostridiales;f__Lachnospiraceae;g__Oribacterium;s__
OTU_252	4.68787e-05	0.000359403	0.000109384	1.56262e-05	0.000312524	0.000468787	0.0044691	0.000171888	0.000640675	0.000171888	0.000171888	0.00151574	1.56262e-05	0	1.56262e-05	0	k__Archaea;p__Thaumarchaeota;c__Nitrososphaeria;o__Nitrososphaerales;f__Nitrososphaeraceae;g__;s__
OTU_253	9.37573e-05	0.00012501	3.12524e-05	0	3.12524e-05	6.25049e-05	0.00121885	6.25049e-05	1.56262e-05	4.68787e-05	4.68787e-05	0.000234393	7.81311e-05	0	4.68787e-05	9.37573e-05	k__Bacteria;p__Actinobacteria;c__;o__;f__;g__;s__
OTU_254	0.000281272	0.00025002	0.000734432	0	0.000843816	0.000593796	0	1.56262e-05	0	0.000328151	0.000406282	0	0	0	0	0	k__Bacteria;p__Bacteroidetes;c__Bacteroidia;o__Bacteroidales;f__Rikenellaceae;g__;s__
OTU_255	4.68787e-05	0	3.12524e-05	0.0130635	0	0	0.00025002	0.00603172	0.00221892	0.00184389	0.00139073	0.00646926	0.00253145	0.00206266	0.00218767	0.00235956	k__Bacteria;p__Firmicutes;c__Clostridia;o__Clostridiales;f__unidentified_Clostridiales;g__unidentified_Clostridiales
OTU_256	0	0.000187515	1.56262e-05	0	6.25049e-05	3.12524e-05	0.00107821	7.81311e-05	4.68787e-05	6.25049e-05	3.12524e-05	0.000515665	0	0	0	0	k__Bacteria;p__Actinobacteria;c__Rubrobacteria;o__Rubrobacterales;f__unidentified_Rubrobacterales;g__Rubrobacter;s__
OTU_257	0	0	0	0	0	0	0	0	0	0.000765685	0	0.00045316	0	4.68787e-05	0	0	k__Bacteria;p__Planctomycetes;c__Phycisphaerae;o__Phycisphaerales;f__Phycisphaeraceae;g__;s__
OTU_258	0.000265646	0.000515665	0.000531292	3.12524e-05	0.000312524	0.000562544	0	0	0	0.000296898	0.000328151	0	0	0	0	0	k__Bacteria;p__Bacteroidetes;c__Bacteroidia;o__Flavobacteriales;f__Flavobacteriaceae;g__Nonlabens;s__
OTU_259	9.37573e-05	0.000281272	3.12524e-05	0	6.25049e-05	0	0.00207829	9.37573e-05	7.81311e-05	3.12524e-05	7.81311e-05	0.000187515	0.00025002	3.12524e-05	0.000328151	0.000156262	k__Bacteria;p__Proteobacteria;c__Gammaproteobacteria;o__unidentified_Gammaproteobacteria;f__Burkholderiaceae;g__Massilia
OTU_260	3.12524e-05	0.000171888	0.000140636	0	0.000484413	0.000281272	0	0	0	0.000234393	0.00012501	0	0	0	0	0	k__Bacteria;p__Bacteroidetes;c__Bacteroidia;o__Bacteroidales
OTU_261	4.68787e-05	7.81311e-05	6.25049e-05	0	7.81311e-05	0	0.00157825	1.56262e-05	0.000171888	0	0.000203141	0.000437534	0	0	3.12524e-05	4.68787e-05	k__Bacteria;p__Gemmatimonadetes;c__unidentified_Gemmatimonadetes;o__Gemmatimonadales;f__Gemmatimonadaceae;g__;s__
OTU_262	7.81311e-05	0.000343777	0	0	9.37573e-05	0.000375029	0.00175014	0.000218767	0.000265646	7.81311e-05	0.00012501	0.00082819	1.56262e-05	0	6.25049e-05	0	k__Archaea;p__Thaumarchaeota;c__Nitrososphaeria;o__Nitrososphaerales;f__Nitrososphaeraceae;g__;s__
OTU_263	0.000140636	0.000593796	0.000390656	0	0.000328151	0.000812563	0	0	0	0.000343777	0.000343777	0	0	0	0	0	k__Bacteria;p__Spirochaetes;c__Spirochaetia;o__Spirochaetales;f__Spirochaetaceae;g__Sphaerochaeta;s__
OTU_264	0.000234393	0.000781311	0.000796937	0	0.000765685	0.000640675	0	0	0	0.00057817	0.000406282	0	0	0	0	0	k__Bacteria;p__Bacteroidetes;c__Bacteroidia;o__Bacteroidales;f__Prevotellaceae;g__;s__
OTU_265	1.56262e-05	0.000140636	1.56262e-05	0	4.68787e-05	7.81311e-05	0.00129698	1.56262e-05	7.81311e-05	1.56262e-05	9.37573e-05	0.000171888	1.56262e-05	0	4.68787e-05	1.56262e-05	k__Bacteria;p__Acidobacteria;c__unidentified_Acidobacteria;o__unidentified_Acidobacteria;f__unidentified_Acidobacteria
OTU_266	0.000109384	9.37573e-05	4.68787e-05	3.12524e-05	7.81311e-05	0.000265646	0.00192203	0.000171888	0.000218767	6.25049e-05	6.25049e-05	0.000437534	0.000140636	6.25049e-05	6.25049e-05	4.68787e-05	k__Bacteria;p__Actinobacteria;c__unidentified_Actinobacteria;o__Micrococcales;f__Microbacteriaceae;g__Agromyces;s__
OTU_267	0.000156262	0.000359403	0.000203141	0	0.000156262	0.000437534	0.00265646	0.000187515	0.00025002	0.00012501	0.00012501	0.000984452	6.25049e-05	0	6.25049e-05	0.00012501	k__Bacteria;p__Actinobacteria;c__Thermoleophilia;o__Solirubrobacterales
OTU_268	3.12524e-05	0	0	0	0	0	0	3.12524e-05	3.12524e-05	0	0	0	0.000187515	0	0.00012501	0.00167201	k__Bacteria;p__Bacteroidetes;c__Bacteroidia;o__Bacteroidales;f__Rikenellaceae;g__;s__
OTU_269	0	0	0	0	0	0	0	0	3.12524e-05	0.000953199	0	0.000640675	0	0	0	0	k__Bacteria;p__Bacteroidetes;c__Ignavibacteria;o__Ignavibacteriales;f__Ignavibacteriaceae;g__Ignavibacterium;s__
OTU_270	4.68787e-05	0.000234393	1.56262e-05	0	1.56262e-05	4.68787e-05	0.00110946	7.81311e-05	7.81311e-05	1.56262e-05	6.25049e-05	0.00025002	0	0	9.37573e-05	4.68787e-05	k__Bacteria;p__Bacteroidetes;c__Bacteroidia;o__Chitinophagales;f__Chitinophagaceae
OTU_271	7.81311e-05	0.000265646	3.12524e-05	0	6.25049e-05	3.12524e-05	0.000625049	0	0	4.68787e-05	0	0.000187515	0	0	0	0	k__Bacteria;p__Proteobacteria;c__Gammaproteobacteria;o__Xanthomonadales;f__Xanthomonadaceae;g__Lysobacter;s__Lysobacter_yangpyeongensis
OTU_272	0.000171888	0.000265646	0.000765685	3.12524e-05	0.000531292	0.00082819	0	0	0	0.000562544	0.000671927	0	7.81311e-05	6.25049e-05	0	0	k__Bacteria;p__Firmicutes;c__Clostridia;o__Clostridiales;f__Lachnospiraceae
OTU_273	4.68787e-05	0.000437534	0	0	0	0.000359403	0.00251582	0	0	1.56262e-05	0	0.000328151	4.68787e-05	0	0	0	k__Bacteria;p__Proteobacteria;c__Gammaproteobacteria;o__unidentified_Gammaproteobacteria
OTU_274	0.00206266	1.56262e-05	0	0	0	0	0	1.56262e-05	7.81311e-05	0	0	0	0	0	0	3.12524e-05	k__Bacteria;p__Firmicutes;c__Clostridia;o__Clostridiales;f__unidentified_Clostridiales;g__Parvimonas;s__Parvimonas_micra
OTU_275	9.37573e-05	0.000500039	0.000281272	1.56262e-05	0.000312524	0.000421908	0	0	0	0.000187515	0.000140636	0	0	0	0	0	k__Bacteria;p__Firmicutes;c__Clostridia;o__Clostridiales;f__Ruminococcaceae;g__Oscillospira;s__
OTU_276	3.12524e-05	0.000656301	0.000562544	3.12524e-05	0.000796937	0.00057817	0	0	0	0.000437534	0.000359403	0	0	0	0	0	k__Bacteria;p__Bacteroidetes;c__Bacteroidia;o__Bacteroidales
OTU_277	0	3.12524e-05	0	0	1.56262e-05	0	0.000296898	1.56262e-05	0	3.12524e-05	0	0.000109384	4.68787e-05	0	0.000484413	0	k__Bacteria;p__Bacteroidetes;c__Bacteroidia
OTU_278	6.25049e-05	9.37573e-05	4.68787e-05	0	6.25049e-05	0	0.000468787	0.00012501	0	0	0	0.000343777	0.000281272	0.000312524	0.000187515	9.37573e-05	k__Bacteria;p__Proteobacteria;c__Gammaproteobacteria;o__Pseudomonadales;f__Pseudomonadaceae;g__Pseudomonas
OTU_279	0	0.000140636	0	0	6.25049e-05	1.56262e-05	0.00204703	0.000625049	0.000671927	4.68787e-05	3.12524e-05	0.000531292	0	0	0	0	k__Bacteria;p__Planctomycetes;c__Planctomycetacia;o__unidentified_Planctomycetacia;f__Gemmataceae;g__;s__
OTU_280	0	0	0	0	7.81311e-05	3.12524e-05	0.00109384	0	1.56262e-05	3.12524e-05	3.12524e-05	0.000343777	0.000281272	1.56262e-05	0.000187515	0.000140636	k__Bacteria;p__Proteobacteria;c__Alphaproteobacteria;o__unidentified_Alphaproteobacteria;f__Acetobacteraceae;g__Acetobacter
OTU_281	0	0	1.56262e-05	0	3.12524e-05	0	0.000765685	0.00025002	0.000234393	0	4.68787e-05	0.000171888	0	0	0	0	k__Bacteria;p__Oxyphotobacteria
OTU_282	0.000109384	0	1.56262e-05	0	1.56262e-05	7.81311e-05	0.000375029	1.56262e-05	7.81311e-05	0	0	0	0.00171888	0	6.25049e-05	0.000546918	k__Bacteria;p__Bacteroidetes;c__Bacteroidia;o__Bacteroidales;f__Muribaculaceae;g__;s__
OTU_283	1.56262e-05	0	3.12524e-05	1.56262e-05	7.81311e-05	3.12524e-05	0.000875068	4.68787e-05	6.25049e-05	4.68787e-05	4.68787e-05	0.000140636	1.56262e-05	0	0	0	k__Bacteria;p__Actinobacteria;c__;o__;f__;g__;s__
OTU_284	7.81311e-05	0.000343777	7.81311e-05	0	9.37573e-05	0.000156262	0.00126572	7.81311e-05	7.81311e-05	7.81311e-05	1.56262e-05	0.000656301	9.37573e-05	0	1.56262e-05	0	k__Bacteria;p__Proteobacteria;c__Alphaproteobacteria;o__Sphingomonadales;f__Sphingomonadaceae;g__Sphingomonas;s__Sphingomonas_jaspsi
OTU_285	0.00012501	9.37573e-05	0	0	3.12524e-05	0.000109384	0.00162513	0.000406282	0.000562544	6.25049e-05	0	0.000625049	0.00210954	0.000296898	0.000343777	0.00082819	k__Bacteria;p__Firmicutes;c__Bacilli;o__Lactobacillales;f__Lactobacillaceae;g__Lactobacillus
OTU_286	7.81311e-05	0.000968826	0.000875068	0	0.000906321	0.000843816	0	0	0	0.000593796	0.000593796	0	0	0	0	0	k__Bacteria;p__Bacteroidetes;c__Bacteroidia;o__Bacteroidales;f__Prevotellaceae
OTU_287	0	1.56262e-05	0	0	0	7.81311e-05	0.00126572	0	0.000156262	1.56262e-05	0	0.000296898	0.000359403	0.000109384	6.25049e-05	1.56262e-05	k__Bacteria;p__Fusobacteria;c__Fusobacteriia;o__Fusobacteriales;f__Fusobacteriaceae;g__Cetobacterium;s__
OTU_288	3.12524e-05	0	0	0	0	0.000109384	0.000515665	1.56262e-05	0.000218767	4.68787e-05	0	0.000500039	0.000171888	9.37573e-05	6.25049e-05	9.37573e-05	k__Bacteria;p__unidentified_Bacteria;c__unidentified_Bacteria;o__Campylobacterales;f__Helicobacteraceae;g__Helicobacter
OTU_289	0	6.25049e-05	0	1.56262e-05	1.56262e-05	3.12524e-05	0.000515665	3.12524e-05	0	3.12524e-05	1.56262e-05	0	0.00025002	0	0	0.000187515	k__Bacteria;p__Proteobacteria;c__Gammaproteobacteria;o__Xanthomonadales;f__Xanthomonadaceae;g__Pseudoxanthomonas;s__Pseudoxanthomonas_mexicana
OTU_290	1.56262e-05	0	0	0	3.12524e-05	4.68787e-05	0.000328151	7.81311e-05	0	6.25049e-05	0	0	0.000890695	7.81311e-05	1.56262e-05	0.000156262	k__Bacteria;p__Bacteroidetes;c__Bacteroidia;o__Bacteroidales;f__Muribaculaceae;g__;s__
OTU_291	1.56262e-05	0	0	0	0	0.000109384	0	4.68787e-05	0	0	3.12524e-05	0.000109384	0.00057817	3.12524e-05	0.000515665	0.000156262	k__Bacteria;p__Firmicutes;c__Bacilli;o__Lactobacillales;f__Leuconostocaceae;g__Weissella;s__Weissella_cibaria
OTU_292	0.000109384	0.000593796	0.000156262	0	0.000343777	0.000359403	3.12524e-05	0	0	0.000234393	0.00012501	0	0	0	0	0	k__Bacteria;p__Bacteroidetes;c__Bacteroidia;o__Bacteroidales;f__Muribaculaceae;g__;s__
OTU_293	9.37573e-05	0.000171888	0.000187515	0	0.000171888	0.000281272	0	0	1.56262e-05	0.000328151	0.000187515	0	3.12524e-05	0	0	0	k__Bacteria;p__Bacteroidetes;c__Bacteroidia;o__Bacteroidales;f__Muribaculaceae;g__;s__
OTU_294	0.000187515	0.00045316	0.000687554	0	0.000687554	0.000468787	0	0	0	0.000328151	0.000421908	0	0	0	0	0	k__Bacteria;p__Bacteroidetes;c__Bacteroidia;o__Bacteroidales;f__Rikenellaceae;g__;s__
OTU_295	0	0	3.12524e-05	0	0	0	0.000718806	0	0	3.12524e-05	0	0	0.000468787	1.56262e-05	0.000171888	0.000140636	k__Bacteria;p__Firmicutes;c__Bacilli;o__Lactobacillales;f__Lactobacillaceae;g__Lactobacillus;s__Lactobacillus_fermentum
OTU_296	4.68787e-05	0.000109384	1.56262e-05	0	0	0	0.000187515	0.000140636	0.000140636	0	6.25049e-05	0.000187515	0.000187515	0	0.000109384	0.00012501	k__Bacteria;p__Bacteroidetes;c__Bacteroidia;o__Flavobacteriales;f__unidentified_Flavobacteriales;g__Chryseobacterium;s__Chryseobacterium_balustinum
OTU_297	0.00120322	3.12524e-05	0	0	6.25049e-05	0	0.000984452	1.56262e-05	7.81311e-05	6.25049e-05	0	0.000812563	0.000546918	0.000234393	0.000187515	0.000203141	k__Bacteria;p__Firmicutes;c__Negativicutes;o__Selenomonadales;f__Veillonellaceae;g__Veillonella;s__
OTU_298	0.000296898	0.000968826	0.00132823	0	0.000921947	0.0013126	0	0	0	0.000843816	0.000546918	0	0	0	0	1.56262e-05	k__Bacteria;p__Bacteroidetes;c__Bacteroidia;o__Bacteroidales;f__Prevotellaceae
OTU_299	0.0019689	9.37573e-05	9.37573e-05	0	0	0	0.000328151	1.56262e-05	0	3.12524e-05	0	0.000156262	0	7.81311e-05	0	0	k__Bacteria;p__Firmicutes;c__Bacilli;o__Bacillales;f__Bacillaceae;g__Oceanobacillus;s__Oceanobacillus_profundus
OTU_300	0.000171888	0.000937573	0.000109384	0	0.000171888	0.000531292	0.00706305	0.000609423	0.000468787	0.000109384	0.00045316	0.00143761	9.37573e-05	0	1.56262e-05	7.81311e-05	k__Bacteria;p__Gemmatimonadetes;c__unidentified_Gemmatimonadetes;o__Gemmatimonadales;f__Gemmatimonadaceae;g__;s__
OTU_301	0	0	0	0	0	3.12524e-05	0.00103133	7.81311e-05	6.25049e-05	0	0	0.000171888	0	0	0	0	k__Bacteria;p__Proteobacteria;c__Alphaproteobacteria;o__unidentified_Alphaproteobacteria;f__Paracaedibacteraceae;g__unidentified_Paracaedibacteraceae
OTU_302	0.000156262	0.000718806	0.00025002	0	0.000265646	0.000281272	0	0	0	0.000203141	0.000218767	0	0.000890695	0	9.37573e-05	0.00012501	k__Bacteria;p__Firmicutes;c__Negativicutes;o__Selenomonadales;f__Veillonellaceae;g__Mitsuokella;s__
OTU_303	0.0112196	0.000171888	0.000312524	0.00025002	4.68787e-05	9.37573e-05	0.000609423	0.000406282	0.000953199	9.37573e-05	0.00012501	0.000218767	0.000296898	7.81311e-05	0.00137511	0.000328151	k__Bacteria;p__Firmicutes;c__Clostridia;o__Clostridiales;f__Lachnospiraceae;g__Anaerostipes;s__Anaerostipes_hadrus
OTU_304	0.00012501	7.81311e-05	3.12524e-05	6.25049e-05	4.68787e-05	3.12524e-05	6.25049e-05	1.56262e-05	9.37573e-05	7.81311e-05	0.000109384	0.000140636	0.000218767	9.37573e-05	0.00012501	9.37573e-05	k__Bacteria;p__Firmicutes;c__Clostridia;o__Clostridiales;f__Ruminococcaceae
OTU_305	0	0.000171888	0.00012501	0	0	0.00025002	0.00118759	0	0.000171888	0	7.81311e-05	0.00057817	0	0	0	0	k__Bacteria;p__Acidobacteria;c__unidentified_Acidobacteria;o__unidentified_Acidobacteria;f__unidentified_Acidobacteria;g__unidentified_Acidobacteria
OTU_306	3.12524e-05	4.68787e-05	6.25049e-05	0	4.68787e-05	0	0.000312524	3.12524e-05	7.81311e-05	4.68787e-05	3.12524e-05	0	0.000328151	7.81311e-05	7.81311e-05	0.000140636	k__Bacteria;p__Bacteroidetes;c__Bacteroidia;o__Bacteroidales;f__Muribaculaceae;g__;s__
OTU_307	0.00260958	0	0	0	0	0	0.000156262	0	0	0	0	6.25049e-05	9.37573e-05	0	1.56262e-05	6.25049e-05	k__Archaea;p__Euryarchaeota;c__Methanomicrobia;o__Methanosarcinales;f__Methanosaetaceae;g__Methanosaeta;s__
OTU_308	1.56262e-05	0.000140636	0.000328151	4.68787e-05	0.000156262	6.25049e-05	0.00057817	0.000171888	9.37573e-05	4.68787e-05	3.12524e-05	0.000312524	0.000281272	3.12524e-05	0.00012501	0.000296898	k__Bacteria;p__Bacteroidetes;c__Bacteroidia;o__Bacteroidales;f__Bacteroidaceae;g__Bacteroides;s__Bacteroides_caccae
OTU_309	0.000109384	0.000203141	0.000156262	0	4.68787e-05	6.25049e-05	0.000781311	3.12524e-05	0.000156262	0.000234393	0.000234393	0.000531292	0	0	6.25049e-05	0	k__Bacteria;p__Bacteroidetes;c__Bacteroidia;o__Chitinophagales;f__Chitinophagaceae
OTU_310	6.25049e-05	0.000359403	4.68787e-05	0	0.000109384	0.000109384	0.000734432	3.12524e-05	7.81311e-05	4.68787e-05	4.68787e-05	0.000281272	3.12524e-05	0	0.000687554	0.000171888	k__Bacteria;p__Actinobacteria;c__unidentified_Actinobacteria;o__Streptomycetales;f__Streptomycetaceae;g__Streptomyces
OTU_311	0	0	0	0	0	0	0.000484413	3.12524e-05	3.12524e-05	0.000968826	0	0.000953199	0	0	4.68787e-05	0	k__Bacteria;p__Proteobacteria;c__Gammaproteobacteria;o__unidentified_Gammaproteobacteria;f__Rhodocyclaceae;g__Denitratisoma;s__
OTU_312	0.000546918	0.00100008	0.00170326	0	0.00145324	0.00203141	0	0	6.25049e-05	0.00162513	0.0016095	0	0	0	1.56262e-05	0	k__Bacteria;p__Firmicutes;c__Clostridia;o__Clostridiales;f__Ruminococcaceae;g__unidentified_Ruminococcaceae;s__rumen_bacterium_NK4A214
OTU_313	1.56262e-05	0	0	0	1.56262e-05	0	0.000312524	0	1.56262e-05	0.000812563	0	0.000796937	3.12524e-05	0	4.68787e-05	0.000140636	k__Bacteria;p__Proteobacteria;c__Gammaproteobacteria;o__unidentified_Gammaproteobacteria;f__Rhodocyclaceae;g__Denitratisoma;s__
OTU_314	3.12524e-05	0	1.56262e-05	0	0	4.68787e-05	0.00187515	0	3.12524e-05	0	0	0.000437534	0.000375029	0	6.25049e-05	1.56262e-05	k__Bacteria;p__Proteobacteria;c__Gammaproteobacteria;o__unidentified_Gammaproteobacteria;f__unidentified_Gammaproteobacteria;g__Iodobacter;s__
OTU_315	0.00012501	0.000593796	0.000687554	1.56262e-05	0.000640675	0.000656301	0	0	0	0.000562544	0.000343777	0	0	0	0	0	k__Bacteria;p__Proteobacteria;c__Alphaproteobacteria;o__Rhodobacterales;f__Rhodobacteraceae;g__Octadecabacter;s__Octadecabacter_temperatus
OTU_316	1.56262e-05	1.56262e-05	0	0	0	6.25049e-05	0.000937573	4.68787e-05	0	0	0	0	0	0	0	0	k__Bacteria;p__Bacteroidetes;c__Bacteroidia;o__Flavobacteriales;f__Flavobacteriaceae;g__Flavobacterium
OTU_317	1.56262e-05	0	0	0	0	0	0.00120322	7.81311e-05	6.25049e-05	3.12524e-05	0	4.68787e-05	4.68787e-05	0	0	0	k__Bacteria;p__Verrucomicrobia;c__Verrucomicrobiae;o__Chthoniobacterales;f__Chthoniobacteraceae;g__;s__
OTU_318	0	0	0	0	0	0	0.00110946	0	0	0	0	0	0	0	0	0	k__Bacteria;p__Planctomycetes;c__Planctomycetacia;o__;f__;g__;s__
OTU_319	0	0	1.56262e-05	0	3.12524e-05	0	0.000203141	1.56262e-05	0	3.12524e-05	1.56262e-05	0.00012501	0.00331276	0	0.000171888	0.000500039	k__Bacteria;p__Firmicutes;c__Erysipelotrichia;o__Erysipelotrichales;f__Erysipelotrichaceae;g__Faecalibaculum;s__
OTU_320	0	4.68787e-05	0	0	4.68787e-05	0	0.000156262	0.000921947	0.00153137	0	0	4.68787e-05	0	0	0	0	k__Archaea;p__Euryarchaeota;c__Methanobacteria;o__Methanobacteriales;f__Methanobacteriaceae;g__Methanobrevibacter;s__Methanobrevibacter_arboriphilus
OTU_321	0.000234393	0.000781311	0.00126572	1.56262e-05	0.000906321	0.000859442	4.68787e-05	4.68787e-05	7.81311e-05	0.000812563	0.000531292	0	4.68787e-05	0	0	0	k__Bacteria;p__Proteobacteria;c__Alphaproteobacteria;o__Rhodobacterales;f__Rhodobacteraceae
OTU_322	0.000156262	3.12524e-05	4.68787e-05	0	6.25049e-05	0.000359403	0.00203141	9.37573e-05	9.37573e-05	0	0.000203141	0.000343777	0.000296898	0	7.81311e-05	0.000109384	k__Bacteria;p__Actinobacteria;c__Thermoleophilia;o__Solirubrobacterales;f__Solirubrobacteraceae;g__Solirubrobacter;s__
OTU_323	0	7.81311e-05	1.56262e-05	0	1.56262e-05	0	0	9.37573e-05	4.68787e-05	9.37573e-05	1.56262e-05	0	0.00070318	6.25049e-05	0.00012501	0.00025002	k__Bacteria;p__Bacteroidetes;c__Bacteroidia;o__Bacteroidales;f__Muribaculaceae;g__;s__
OTU_324	7.81311e-05	0	7.81311e-05	3.12524e-05	3.12524e-05	4.68787e-05	0.000234393	0	6.25049e-05	1.56262e-05	4.68787e-05	4.68787e-05	0.000406282	1.56262e-05	7.81311e-05	4.68787e-05	k__Bacteria;p__Firmicutes;c__Erysipelotrichia;o__Erysipelotrichales;f__Erysipelotrichaceae;g__Holdemanella;s__
OTU_325	6.25049e-05	0.000109384	1.56262e-05	0	1.56262e-05	0	0.000750059	0	0	0	1.56262e-05	0.000234393	0	1.56262e-05	0	4.68787e-05	k__Bacteria;p__unidentified_Bacteria;c__unidentified_Bacteria;o__Campylobacterales;f__Helicobacteraceae;g__Helicobacter
OTU_326	1.56262e-05	0	0	0	0	0	4.68787e-05	0	0	4.68787e-05	0	6.25049e-05	0	0	0	0.00129698	k__Bacteria;p__Bacteroidetes;c__Bacteroidia;o__Bacteroidales;f__Muribaculaceae;g__;s__
OTU_327	0.000109384	0.000218767	4.68787e-05	0	4.68787e-05	0.000234393	0.00168763	7.81311e-05	6.25049e-05	4.68787e-05	4.68787e-05	0.000406282	4.68787e-05	7.81311e-05	9.37573e-05	6.25049e-05	k__Bacteria;p__Chloroflexi;c__;o__;f__;g__;s__
OTU_328	3.12524e-05	7.81311e-05	0	0	6.25049e-05	4.68787e-05	0.000218767	0	0	0	0	0.00012501	0.000406282	6.25049e-05	0.000328151	0.000468787	k__Bacteria;p__Bacteroidetes;c__Bacteroidia;o__Bacteroidales;f__Muribaculaceae;g__;s__
OTU_329	0	0.000203141	0	0	0	1.56262e-05	0.000718806	0	0	3.12524e-05	0	0.000343777	0	0	0	0	k__Bacteria;p__unidentified_Bacteria;c__unidentified_Bacteria;o__unidentified_Bacteria;f__unidentified_Bacteria;g__Candidatus_Entotheonella;s__
OTU_330	7.81311e-05	0.000281272	0.000343777	0	0.00025002	0.000593796	1.56262e-05	0	0	0.000265646	0.000171888	0.000140636	3.12524e-05	0	0	0	k__Bacteria;p__Oxyphotobacteria;c__unidentified_Oxyphotobacteria;o__unidentified_Oxyphotobacteria;f__unidentified_Oxyphotobacteria;g__unidentified_Oxyphotobacteria;s__Virgulinella_fragilis
OTU_331	0	0	0	0	3.12524e-05	4.68787e-05	0.000609423	0.000140636	0.000312524	4.68787e-05	0	7.81311e-05	0	0	0	0	k__Bacteria
OTU_332	1.56262e-05	0	1.56262e-05	0	0	0	0.000796937	7.81311e-05	6.25049e-05	1.56262e-05	0	0	0	0	0	0	k__Bacteria;p__Bacteroidetes;c__Bacteroidia;o__Flavobacteriales;f__Flavobacteriaceae;g__Aequorivita
OTU_333	4.68787e-05	0.000281272	1.56262e-05	0	0	7.81311e-05	0.00148449	1.56262e-05	7.81311e-05	0	0	0.000609423	0.000171888	6.25049e-05	0	0	k__Bacteria;p__Proteobacteria;c__Gammaproteobacteria;o__Vibrionales;f__Vibrionaceae
OTU_334	3.12524e-05	0.000109384	0	0	3.12524e-05	0	0.000781311	4.68787e-05	3.12524e-05	0	1.56262e-05	0	1.56262e-05	6.25049e-05	7.81311e-05	3.12524e-05	k__Bacteria;p__Proteobacteria;c__Gammaproteobacteria;o__Xanthomonadales;f__Xanthomonadaceae;g__Stenotrophomonas
OTU_335	1.56262e-05	1.56262e-05	0	0	0	0	0.00045316	0	4.68787e-05	0	0	0.00012501	0.000109384	6.25049e-05	6.25049e-05	0	k__Bacteria;p__Firmicutes;c__Bacilli;o__Lactobacillales;f__Carnobacteriaceae;g__Atopostipes;s__
OTU_336	0.000656301	3.12524e-05	0	0.000109384	0	1.56262e-05	0.000203141	0.000109384	1.56262e-05	0	4.68787e-05	3.12524e-05	9.37573e-05	4.68787e-05	0.000109384	0.000109384	k__Bacteria;p__Firmicutes;c__Clostridia;o__Clostridiales;f__Lachnospiraceae;g__Lachnoclostridium
OTU_337	3.12524e-05	3.12524e-05	0	0	0	0	1.56262e-05	0	0.000546918	0	0.000140636	0.00057817	0.000156262	0.000312524	0.000187515	0.00025002	k__Bacteria;p__Actinobacteria;c__unidentified_Actinobacteria;o__Micrococcales;f__Micrococcaceae;g__Arthrobacter;s__Arthrobacter_agilis
OTU_338	6.25049e-05	7.81311e-05	3.12524e-05	0	0.000109384	4.68787e-05	0.00217204	7.81311e-05	0.00012501	7.81311e-05	4.68787e-05	0.000187515	0	0	0	4.68787e-05	k__Bacteria;p__Proteobacteria;c__Alphaproteobacteria;o__Rhizobiales;f__Beijerinckiaceae;g__Psychroglaciecola;s__
OTU_339	1.56262e-05	0.000484413	0.000156262	3.12524e-05	0.000328151	0.000406282	0	0	0	0.000140636	0.000156262	0	0	0	0	0	k__Bacteria;p__Bacteroidetes;c__Bacteroidia;o__Bacteroidales;f__Prevotellaceae
OTU_340	6.25049e-05	0.00070318	0.000500039	0	0.000546918	0.000406282	0	0	0	0.000328151	0.000296898	0	0	0	0	0	k__Bacteria;p__Firmicutes;c__Clostridia;o__Clostridiales;f__Ruminococcaceae
OTU_341	0.000140636	0.000312524	0.000625049	0	0.000468787	0.000203141	0	0	0	0.000359403	0.000218767	0	0	0	0	0	k__Bacteria;p__Firmicutes;c__Clostridia;o__Clostridiales;f__Lachnospiraceae
OTU_342	1.56262e-05	0.000140636	0	0	0.000140636	0.000109384	0.000546918	3.12524e-05	0.000109384	0	4.68787e-05	0.000234393	9.37573e-05	4.68787e-05	1.56262e-05	1.56262e-05	k__Bacteria;p__Nitrospirae;c__Nitrospira;o__Nitrospirales;f__Nitrospiraceae;g__unidentified_Nitrospiraceae;s__Nitrospira_japonica
OTU_343	0	0	0	0	0	0	0.00135948	1.56262e-05	3.12524e-05	0	0	0.00012501	0	0	0	0	k__Bacteria;p__Chloroflexi;c__;o__;f__;g__;s__
OTU_344	0.000687554	0.00178139	0.00232831	4.68787e-05	0.00242206	0.0022033	9.37573e-05	4.68787e-05	0	0.00271896	0.00132823	7.81311e-05	6.25049e-05	0	0	0.00012501	k__Bacteria;p__Firmicutes;c__Clostridia;o__Clostridiales;f__Ruminococcaceae;g__;s__
OTU_345	0.00157825	1.56262e-05	0.000109384	1.56262e-05	0	0	0	0.000156262	0.000203141	3.12524e-05	4.68787e-05	3.12524e-05	7.81311e-05	0.00012501	0.000187515	9.37573e-05	k__Bacteria;p__Firmicutes;c__Erysipelotrichia;o__Erysipelotrichales;f__Erysipelotrichaceae;g__unidentified_Erysipelotrichaceae;s__[Clostridium]_innocuum
OTU_346	0	0	0	0	0	0	0	3.12524e-05	0	0	1.56262e-05	0	0.000187515	0	0.00082819	0.000265646	k__Bacteria;p__Thermotogae;c__unidentified_Thermotogae;o__Thermotogales;f__Thermotogaceae;g__Thermotoga;s__
OTU_347	6.25049e-05	0.000500039	0.000265646	0	0.000359403	0.000140636	0	0	0	0.000156262	0.000265646	0	0	0	0	0	k__Bacteria;p__Tenericutes;c__Mollicutes;o__;f__;g__;s__
OTU_348	0	0.000156262	4.68787e-05	0	9.37573e-05	4.68787e-05	0.00100008	0.000156262	3.12524e-05	0	3.12524e-05	0.000296898	0.000312524	6.25049e-05	0.000328151	0.000109384	k__Bacteria;p__Proteobacteria;c__Alphaproteobacteria;o__Rhizobiales;f__unidentified_Rhizobiales;g__Devosia;s__
OTU_349	0.000671927	0.000531292	0.000109384	0	0.000109384	0.000171888	0.000812563	0.000234393	0.000156262	0.000187515	6.25049e-05	7.81311e-05	0.000593796	0.000140636	0.000281272	0.000312524	k__Bacteria;p__Firmicutes;c__Bacilli;o__Bacillales
OTU_350	0	0	0	0	0	0	0.000750059	0	0	0	1.56262e-05	4.68787e-05	0	0	0	0	k__Bacteria;p__Verrucomicrobia;c__Verrucomicrobiae
OTU_351	0.000171888	0.00103133	0.000843816	3.12524e-05	0.000765685	0.00114071	4.68787e-05	0	0	0.00045316	0.00045316	0	0	0	0	0	k__Bacteria;p__Bacteroidetes;c__Bacteroidia;o__Bacteroidales;f__Bacteroidaceae;g__Bacteroides
OTU_352	0	0	0	0	0	0	0.000734432	0	0	0	0	0	0	0	0	0	k__Bacteria
OTU_353	0.000843816	0.00104696	0.00143761	0.000218767	0.00167201	0.00156262	0.00279709	0.000640675	0.00070318	0.00114071	0.000890695	0.000921947	0.00420345	0.000984452	0.000640675	0.00153137	k__Bacteria;p__Bacteroidetes;c__Bacteroidia;o__Bacteroidales;f__Prevotellaceae;g__unidentified_Prevotellaceae;s__Prevotella_copri
OTU_354	0	4.68787e-05	1.56262e-05	0	6.25049e-05	1.56262e-05	0	1.56262e-05	0	4.68787e-05	0	0	0.000312524	0	0.000109384	0.000562544	k__Bacteria;p__Bacteroidetes;c__Bacteroidia;o__Bacteroidales;f__Muribaculaceae;g__;s__
OTU_355	0.000296898	0.000312524	0.000359403	0	0.000515665	0.000500039	0	0	0	0.000375029	0.000265646	0	0	0	0	0	k__Bacteria;p__Proteobacteria;c__Gammaproteobacteria;o__unidentified_Gammaproteobacteria;f__unidentified_Gammaproteobacteria
OTU_356	4.68787e-05	0	1.56262e-05	0	0	0	0.000265646	0	0.00012501	0	0	0	0.00012501	0	7.81311e-05	4.68787e-05	k__Bacteria;p__Bacteroidetes;c__Bacteroidia;o__Bacteroidales
OTU_357	0	0	4.68787e-05	0	1.56262e-05	0	0.000484413	4.68787e-05	4.68787e-05	4.68787e-05	0	3.12524e-05	0.000109384	0	0	6.25049e-05	k__Bacteria;p__Bacteroidetes;c__Bacteroidia;o__Bacteroidales;f__Marinifilaceae;g__Odoribacter
OTU_358	0.0022033	0	0	1.56262e-05	0	1.56262e-05	0.000484413	0	3.12524e-05	0	0	0	0	0	0	0	k__Archaea;p__Euryarchaeota;c__Methanomicrobia;o__Methanomicrobiales;f__Methanoregulaceae;g__Methanolinea;s__
OTU_359	0	0	0	0	0	0	0.000765685	0	0	1.56262e-05	0	1.56262e-05	0	0.000140636	0	0	k__Bacteria;p__Verrucomicrobia;c__Verrucomicrobiae;o__Chthoniobacterales;f__Chthoniobacteraceae;g__;s__
OTU_360	6.25049e-05	3.12524e-05	3.12524e-05	0	3.12524e-05	9.37573e-05	0	4.68787e-05	0.000140636	3.12524e-05	4.68787e-05	1.56262e-05	0.00045316	7.81311e-05	0.00012501	0.000109384	k__Bacteria;p__Firmicutes;c__Negativicutes;o__Selenomonadales;f__Veillonellaceae;g__Megasphaera;s__Megasphaera_elsdenii
OTU_361	7.81311e-05	0.000156262	0.000265646	0	0.00025002	0.000109384	1.56262e-05	0	0	0.000265646	0.00012501	0	0	0	0	0	k__Bacteria;p__Bacteroidetes;c__Bacteroidia;o__Flavobacteriales;f__Flavobacteriaceae;g__;s__
OTU_362	0	0	0	0	0	0	0.000765685	9.37573e-05	3.12524e-05	0	0	0	0	0	0	0	k__Bacteria
OTU_363	3.12524e-05	0.000265646	4.68787e-05	0	6.25049e-05	0.000109384	0.000718806	0	0.000109384	0	4.68787e-05	0.000281272	1.56262e-05	0	1.56262e-05	0	k__Bacteria;p__Actinobacteria;c__Thermoleophilia;o__Gaiellales;f__;g__;s__
OTU_364	0	0.00012501	6.25049e-05	0	0	4.68787e-05	0.000640675	0	0.000156262	0	4.68787e-05	0.000187515	1.56262e-05	0	0	0	k__Bacteria;p__Actinobacteria;c__Thermoleophilia;o__Gaiellales;f__;g__;s__
OTU_365	6.25049e-05	0.000109384	0.000109384	0	4.68787e-05	0.00012501	7.81311e-05	4.68787e-05	1.56262e-05	3.12524e-05	6.25049e-05	3.12524e-05	0.000203141	0	3.12524e-05	3.12524e-05	k__Bacteria;p__Firmicutes;c__Bacilli;o__Lactobacillales;f__Lactobacillaceae;g__Lactobacillus;s__Lactobacillus_mucosae
OTU_366	9.37573e-05	0.000296898	0.000203141	0	0.000218767	0.000390656	0	0	0	0.00025002	0.000156262	0	0	0	0	0	k__Bacteria;p__Spirochaetes;c__Spirochaetia;o__Spirochaetales;f__Spirochaetaceae;g__unidentified_Spirochaetaceae
OTU_367	7.81311e-05	1.56262e-05	0	0	1.56262e-05	6.25049e-05	0.000468787	0	0.000140636	1.56262e-05	0	0	0.000312524	0	4.68787e-05	0.000234393	k__Bacteria;p__Bacteroidetes;c__Bacteroidia;o__Bacteroidales;f__Muribaculaceae;g__;s__
OTU_368	3.12524e-05	0.000203141	0.000203141	0	0.000203141	0.000296898	0	0	0	0.000328151	0.000312524	0	0	0	0	0	k__Bacteria;p__Bacteroidetes;c__Bacteroidia;o__Bacteroidales;f__Prevotellaceae
OTU_369	0	0	0	0	0	0	0	0.000375029	0.000265646	6.25049e-05	3.12524e-05	0.000343777	0	0	0	0	k__Bacteria;p__Verrucomicrobia;c__Verrucomicrobiae;o__Verrucomicrobiales;f__Rubritaleaceae;g__Luteolibacter;s__
OTU_370	3.12524e-05	6.25049e-05	0.000156262	0	0.000203141	0.000390656	0	0	0	0.000171888	0.000109384	0	0	0	0	0	k__Bacteria;p__unidentified_Bacteria;c__unidentified_Bacteria;o__Campylobacterales;f__Campylobacteraceae;g__Campylobacter
OTU_371	0	0	0	0	0	0	0.000640675	1.56262e-05	0	0	0	3.12524e-05	0	0	0	0	k__Bacteria;p__Actinobacteria;c__Acidimicrobiia
OTU_372	0	0	1.56262e-05	0	0	0	0.00164075	0	0	1.56262e-05	0	0.000359403	0	0.000156262	1.56262e-05	0	k__Bacteria;p__Armatimonadetes;c__Fimbriimonadia;o__Fimbriimonadales;f__;g__;s__
OTU_373	0	0	0	0	0	0	0.00112509	1.56262e-05	0	3.12524e-05	0	0.000203141	0	3.12524e-05	0	0	k__Bacteria;p__Proteobacteria;c__Gammaproteobacteria;o__unidentified_Gammaproteobacteria;f__Nitrosomonadaceae;g__Nitrosomonas
OTU_374	0	0	0	0	0	0	0.00115634	0.000187515	7.81311e-05	3.12524e-05	0	0	4.68787e-05	0	0	4.68787e-05	k__Bacteria;p__Proteobacteria;c__Gammaproteobacteria;o__Xanthomonadales;f__Xanthomonadaceae;g__Arenimonas;s__
OTU_375	0	0	0	0	0	0	0.000781311	0	0	0	0	0	0	0	0	0	k__Bacteria;p__Bacteroidetes;c__Bacteroidia;o__Bacteroidales
OTU_376	3.12524e-05	9.37573e-05	0	0	0	4.68787e-05	0.00103133	4.68787e-05	0	3.12524e-05	3.12524e-05	0.000140636	0	0	0	0	k__Bacteria;p__Acidobacteria;c__unidentified_Acidobacteria;o__unidentified_Acidobacteria;f__unidentified_Acidobacteria;g__unidentified_Acidobacteria;s__uncultivated_soil_bacterium_clone_S111
OTU_377	0.000406282	0.00204703	0.00168763	0	0.00128135	0.00137511	3.12524e-05	3.12524e-05	3.12524e-05	0.00104696	0.00110946	7.81311e-05	0	0	1.56262e-05	0	k__Bacteria;p__Proteobacteria;c__Gammaproteobacteria;o__unidentified_Gammaproteobacteria;f__unidentified_Gammaproteobacteria;g__Thiomicrospira
OTU_378	0	0	0	0	0	0	0.00106258	3.12524e-05	7.81311e-05	0	0	7.81311e-05	0	0	0	0	k__Bacteria
OTU_379	1.56262e-05	0.000109384	1.56262e-05	0	0	0.000171888	0.00157825	0.000140636	0.00012501	0	0.000109384	0.000218767	0	0	0	0	k__Bacteria
OTU_380	0	0	0	0	0	0	0	0	0	0	0	0	0.000593796	0.000109384	9.37573e-05	7.81311e-05	k__Bacteria;p__Tenericutes;c__Mollicutes;o__Mycoplasmatales;f__Mycoplasmataceae;g__Mycoplasma;s__Mycoplasma_moatsii
OTU_381	0.000140636	0.000265646	3.12524e-05	0	0	0.00012501	0.00175014	4.68787e-05	4.68787e-05	3.12524e-05	4.68787e-05	0.000343777	0.000406282	3.12524e-05	0.000343777	0.000109384	k__Bacteria;p__Actinobacteria;c__Thermoleophilia;o__Solirubrobacterales;f__Solirubrobacteraceae
OTU_382	0.00359403	0.00992265	0	1.56262e-05	0.00082819	3.12524e-05	0.000140636	0	0.000937573	0.000437534	0.000593796	0.00148449	0.000640675	0.000859442	0.000953199	0.000843816	k__Bacteria;p__Firmicutes;c__Clostridia;o__Clostridiales;f__Peptostreptococcaceae;g__Romboutsia
OTU_383	0.000187515	0.000281272	0.000421908	0	0.000484413	0.000468787	0	0	0	0.000468787	0.000406282	0	0	0	0	0	k__Bacteria;p__Bacteroidetes;c__Bacteroidia;o__Bacteroidales;f__Muribaculaceae;g__;s__
OTU_384	0	0	0	0	0	3.12524e-05	0	0.00100008	0	1.56262e-05	0	0	9.37573e-05	0	0	0	k__Bacteria;p__Firmicutes;c__Bacilli;o__Lactobacillales;f__Enterococcaceae;g__Vagococcus;s__Vagococcus_fluvialis
OTU_385	0	1.56262e-05	0	0	0	0	0.000656301	0	3.12524e-05	0	1.56262e-05	0.000187515	0	0	0	0	k__Bacteria;p__Bacteroidetes;c__Bacteroidia;o__Cytophagales;f__Microscillaceae
OTU_386	4.68787e-05	0.000187515	0.000296898	0	0.000171888	0.000218767	0	0	0	0.000265646	0.000265646	0	0	0	0	0	k__Bacteria;p__Bacteroidetes;c__Bacteroidia;o__Bacteroidales
OTU_387	1.56262e-05	6.25049e-05	0	0	0	0	3.12524e-05	0.000562544	0.000281272	0	3.12524e-05	0	0.00025002	6.25049e-05	6.25049e-05	6.25049e-05	k__Bacteria;p__Proteobacteria;c__Alphaproteobacteria;o__Rhodobacterales;f__Rhodobacteraceae;g__Rhodobacter;s__
OTU_388	0	0	0.000156262	0	0	0	0.00100008	3.12524e-05	3.12524e-05	1.56262e-05	0	0	0	0	0	0	k__Bacteria;p__Verrucomicrobia;c__Verrucomicrobiae;o__Verrucomicrobiales;f__Akkermansiaceae;g__Akkermansia;s__
OTU_389	0	0	0	0	0	6.25049e-05	0.00118759	0	1.56262e-05	6.25049e-05	0	7.81311e-05	0	0	0	0	k__Bacteria;p__Actinobacteria;c__;o__;f__;g__;s__
OTU_390	4.68787e-05	0.000140636	0.00012501	0	0.000156262	0.000421908	1.56262e-05	0	0	0.000203141	0.00012501	0	0	0	0	0	k__Bacteria;p__Oxyphotobacteria;c__;o__;f__;g__;s__
OTU_391	3.12524e-05	0	0	0	0	4.68787e-05	0.000812563	6.25049e-05	0	0	0	0	0	0	0	0	k__Bacteria;p__Oxyphotobacteria;c__unidentified_Oxyphotobacteria;o__Nostocales;f__unidentified_Nostocales;g__unidentified_Nostocales
OTU_392	0	0	0	0	0	0	0.00109384	0	0	0	1.56262e-05	0.000109384	0	0	0	0	k__Bacteria;p__Proteobacteria;c__Deltaproteobacteria
OTU_393	0	3.12524e-05	0	0	0	1.56262e-05	0.000875068	0	7.81311e-05	0	0	0.000109384	1.56262e-05	6.25049e-05	0	0	k__Bacteria;p__Latescibacteria;c__;o__;f__;g__;s__
OTU_394	0	7.81311e-05	0	0	4.68787e-05	3.12524e-05	0.000609423	0	0	6.25049e-05	0	0	0	0	9.37573e-05	3.12524e-05	k__Bacteria;p__Firmicutes;c__Clostridia;o__Clostridiales;f__Christensenellaceae;g__;s__
OTU_395	3.12524e-05	3.12524e-05	3.12524e-05	0	1.56262e-05	0.000109384	0.00123447	4.68787e-05	0.000218767	0.000171888	9.37573e-05	1.56262e-05	0	0	4.68787e-05	0	k__Bacteria;p__Proteobacteria;c__Alphaproteobacteria;o__unidentified_Alphaproteobacteria
OTU_396	4.68787e-05	0.00025002	3.12524e-05	0	7.81311e-05	0.00012501	0.00121885	0.00012501	0.000187515	4.68787e-05	0	0.000406282	6.25049e-05	3.12524e-05	3.12524e-05	1.56262e-05	k__Bacteria;p__Actinobacteria;c__Thermoleophilia;o__Gaiellales;f__Gaiellaceae;g__Gaiella;s__
OTU_397	9.37573e-05	0.000218767	0.000296898	0	0.00045316	0.00012501	0	0	0	0.000468787	0.000171888	0	0	0	0	0	k__Bacteria;p__Bacteroidetes;c__Bacteroidia;o__Bacteroidales;f__Prevotellaceae
OTU_398	6.25049e-05	3.12524e-05	0.000109384	0	9.37573e-05	0.000359403	0	0	0	0.000156262	0.00012501	0	0	0	0	0	k__Bacteria;p__Bacteroidetes;c__Bacteroidia;o__Flavobacteriales;f__Cryomorphaceae;g__;s__
OTU_399	0.000109384	6.25049e-05	4.68787e-05	1.56262e-05	0.000187515	0	0.000265646	0.000218767	1.56262e-05	0.00012501	4.68787e-05	0.000468787	0.000765685	6.25049e-05	0.000734432	0.000359403	k__Bacteria;p__Proteobacteria;c__Gammaproteobacteria;o__Pasteurellales;f__Pasteurellaceae
OTU_400	0	0	0	0	0	7.81311e-05	0.000531292	0	0	0	0	6.25049e-05	0	0	6.25049e-05	0	k__Bacteria;p__Bacteroidetes;c__Bacteroidia;o__Sphingobacteriales;f__Sphingobacteriaceae
OTU_401	0.000140636	0.000656301	0.000671927	0	0.000640675	0.000750059	0	0	0	0.000500039	0.000421908	0	0	0	0	0	k__Bacteria;p__Bacteroidetes;c__Bacteroidia;o__Bacteroidales;f__Rikenellaceae;g__;s__
OTU_402	6.25049e-05	6.25049e-05	1.56262e-05	0	0	0.00012501	0.00082819	0.000140636	7.81311e-05	4.68787e-05	6.25049e-05	0.000281272	0.000515665	0.000140636	0.000203141	0.000156262	k__Bacteria;p__Fusobacteria;c__Fusobacteriia;o__Fusobacteriales;f__Fusobacteriaceae;g__Fusobacterium;s__Fusobacterium_mortiferum
OTU_403	1.56262e-05	3.12524e-05	0	0	0	0	4.68787e-05	0	3.12524e-05	0	0	0	0.000140636	3.12524e-05	1.56262e-05	0.000640675	k__Bacteria;p__Proteobacteria;c__Gammaproteobacteria;o__unidentified_Gammaproteobacteria;f__Burkholderiaceae;g__Parasutterella;s__
OTU_404	0.00057817	0.00129698	0.00132823	4.68787e-05	0.00145324	0.00103133	0	0	0	0.000921947	0.000484413	0	0	0	0	0	k__Bacteria;p__Bacteroidetes;c__Bacteroidia;o__Bacteroidales;f__Prevotellaceae;g__unidentified_Prevotellaceae;s__Alloprevotella_sp_feline_oral_taxon_309
OTU_405	0	3.12524e-05	1.56262e-05	0	0	4.68787e-05	0.000921947	0	0	0	3.12524e-05	0	0	0	0	0	k__Bacteria;p__Chloroflexi;c__Chloroflexia;o__Chloroflexales;f__Roseiflexaceae;g__;s__
OTU_406	0.000562544	0.00185952	0.00267208	1.56262e-05	0.00234393	0.00289085	0.00025002	0	0	0.00129698	0.00139073	0	0	0	0	0	k__Bacteria;p__Proteobacteria;c__Alphaproteobacteria;o__Rhodobacterales;f__Rhodobacteraceae
OTU_407	3.12524e-05	1.56262e-05	3.12524e-05	0	4.68787e-05	0	0.000546918	0	7.81311e-05	3.12524e-05	0	0.000156262	0	0	0	0	k__Bacteria
OTU_408	1.56262e-05	0	0	0	1.56262e-05	0	0	6.25049e-05	7.81311e-05	4.68787e-05	0	0.00103133	0.000140636	0	0	0	k__Bacteria;p__Bacteroidetes;c__Bacteroidia;o__Bacteroidales;f__Prevotellaceae;g__Alloprevotella;s__Prevotella_sp
OTU_409	0	0	0	0	0	0	0	0	0	0	0	0	0.000671927	0	0.000671927	0.000140636	k__Bacteria;p__Acidobacteria;c__Acidobacteriia;o__Acidobacteriales
OTU_410	1.56262e-05	0	0	0	3.12524e-05	0	0.000500039	0.000140636	1.56262e-05	9.37573e-05	4.68787e-05	0	4.68787e-05	1.56262e-05	1.56262e-05	0.000265646	k__Bacteria;p__Bacteroidetes;c__Bacteroidia;o__Bacteroidales;f__Muribaculaceae;g__;s__
OTU_411	0.000171888	0.000609423	0.0013126	6.25049e-05	0.00100008	0.00107821	0	0	0	0.000625049	0.000781311	0	0	0	0	0	k__Bacteria;p__Firmicutes;c__Clostridia;o__Clostridiales;f__Lachnospiraceae
OTU_412	1.56262e-05	0.00012501	1.56262e-05	0	4.68787e-05	0	0.000953199	0	0.000156262	1.56262e-05	0	9.37573e-05	0.000593796	6.25049e-05	0.000109384	0.00025002	k__Bacteria;p__Bacteroidetes;c__Bacteroidia;o__Bacteroidales;f__Muribaculaceae;g__;s__
OTU_413	0	0	0	0	0	0	0	0	0.000140636	0.000171888	0.00012501	0.000500039	0.000156262	0.000203141	0.000203141	0.000203141	k__Bacteria;p__Firmicutes;c__Clostridia;o__Clostridiales;f__unidentified_Clostridiales;g__unidentified_Clostridiales
OTU_414	0	6.25049e-05	0	0	0	0	0.000656301	0	0	0	0	0	0	0	0	0	k__Bacteria;p__Chloroflexi;c__Anaerolineae;o__Ardenticatenales;f__Ardenticatenaceae;g__;s__
OTU_415	0	6.25049e-05	0	0	0	7.81311e-05	0.000187515	6.25049e-05	1.56262e-05	6.25049e-05	1.56262e-05	0	0.000328151	0	0.000187515	4.68787e-05	k__Bacteria;p__Firmicutes;c__Clostridia;o__Clostridiales;f__Ruminococcaceae
OTU_416	9.37573e-05	0.000171888	0.000187515	0	0.000312524	0.000218767	0	0	0	0.000156262	6.25049e-05	0	0	0	0	0	k__Bacteria
OTU_417	6.25049e-05	9.37573e-05	1.56262e-05	0	0	1.56262e-05	0.000812563	7.81311e-05	0.000140636	7.81311e-05	4.68787e-05	0.000375029	4.68787e-05	0	4.68787e-05	0	k__Bacteria;p__Proteobacteria;c__Alphaproteobacteria;o__Rhizobiales;f__Beijerinckiaceae;g__Microvirga;s__
OTU_418	0	1.56262e-05	0	0	0	0	0	0.000781311	0.000687554	0	0	0	0	0	0	0	k__Archaea;p__Euryarchaeota;c__Methanobacteria;o__Methanobacteriales;f__Methanobacteriaceae;g__Methanobacterium
OTU_419	0.000187515	0.00012501	7.81311e-05	0	0.000140636	7.81311e-05	0.00162513	6.25049e-05	0.000109384	0.000109384	0.000109384	0.000218767	0	0	0	0	k__Bacteria;p__Acidobacteria;c__unidentified_Acidobacteria;o__unidentified_Acidobacteria;f__Pyrinomonadaceae
OTU_420	9.37573e-05	0.000781311	6.25049e-05	0	4.68787e-05	0.000140636	0.00337526	0.000140636	0.000296898	0.00012501	7.81311e-05	0.000734432	0	0	0	0	k__Bacteria;p__Proteobacteria;c__Alphaproteobacteria;o__Rhizobiales
OTU_421	6.25049e-05	0.000281272	0.000234393	0	0.000390656	0.000265646	0	0	0	0.000156262	4.68787e-05	0	0	0	0	0	k__Bacteria;p__Bacteroidetes;c__Bacteroidia;o__Bacteroidales;f__Rikenellaceae;g__Alistipes;s__
OTU_422	1.56262e-05	9.37573e-05	0	0	1.56262e-05	7.81311e-05	0.000750059	0	3.12524e-05	1.56262e-05	0	7.81311e-05	0	0	0	0	k__Bacteria;p__Actinobacteria;c__;o__;f__;g__;s__
OTU_423	7.81311e-05	0.000234393	0.000171888	0	0.000171888	0.000265646	0	0	0	0.000187515	0.000171888	0	0	0	0	0	k__Bacteria;p__Firmicutes;c__Clostridia;o__Clostridiales;f__Ruminococcaceae
OTU_424	1.56262e-05	0.000140636	7.81311e-05	0	0	1.56262e-05	0.000890695	0.000109384	1.56262e-05	6.25049e-05	6.25049e-05	0	1.56262e-05	0	0	9.37573e-05	k__Bacteria;p__Proteobacteria;c__Alphaproteobacteria;o__unidentified_Alphaproteobacteria;f__unidentified_Alphaproteobacteria;g__Dongia;s__
OTU_425	6.25049e-05	0.00012501	0	1.56262e-05	0	0	0.000296898	9.37573e-05	0	1.56262e-05	0	4.68787e-05	0.00070318	1.56262e-05	0.00025002	0.00012501	k__Bacteria;p__Bacteroidetes;c__Bacteroidia;o__Bacteroidales;f__Bacteroidaceae;g__Bacteroides
OTU_426	0	0	0	0	0	1.56262e-05	0.000531292	0	0	0	0	0	0	0	0	0	k__Bacteria;p__Acidobacteria;c__Acidobacteriia;o__Solibacterales;f__unidentified_Solibacterales;g__Paludibaculum;s__
OTU_427	0	0	0	0	0	0	0.00045316	9.37573e-05	0.000109384	0	0	4.68787e-05	0	0	0	0	k__Bacteria;p__Planctomycetes;c__Phycisphaerae;o__Phycisphaerales;f__Phycisphaeraceae;g__;s__
OTU_428	0	0	3.12524e-05	0	0	1.56262e-05	0.00118759	0.000296898	0.000140636	1.56262e-05	0	0.000296898	0	0	0	0	k__Bacteria;p__Actinobacteria;c__Acidimicrobiia
OTU_429	0.000187515	0.00057817	0.000546918	0	0.000421908	0.000625049	0	0	0	0.000265646	0.00012501	0	0	0	0	0	k__Bacteria;p__Bacteroidetes;c__Bacteroidia;o__Bacteroidales;f__Rikenellaceae;g__;s__
OTU_430	0	0	0	0	0.000140636	0	0.000265646	0	0.000171888	0.000203141	0	0.000750059	3.12524e-05	0	0.000109384	0	k__Bacteria;p__Bacteroidetes;c__Bacteroidia;o__Bacteroidales;f__Prevotellaceae;g__unidentified_Prevotellaceae;s__Prevotella_melaninogenica
OTU_431	0	0	0	0	0	0	0	0	0	0	0	0	0.000218767	0	0.000375029	0.000218767	k__Bacteria;p__Acidobacteria;c__Acidobacteriia;o__;f__;g__;s__
OTU_432	0	3.12524e-05	0	0	0	1.56262e-05	0.000906321	0.000171888	0.000234393	0	3.12524e-05	0.000140636	4.68787e-05	4.68787e-05	6.25049e-05	0	k__Bacteria;p__Actinobacteria;c__unidentified_Actinobacteria;o__Corynebacteriales;f__Mycobacteriaceae;g__Mycobacterium
OTU_433	0	3.12524e-05	7.81311e-05	1.56262e-05	0	0	0.000812563	3.12524e-05	0	0	0	0	0	0	0	0	k__Bacteria;p__Firmicutes;c__Clostridia;o__Clostridiales;f__Ruminococcaceae
OTU_434	7.81311e-05	0.000562544	0.000531292	0	0.000500039	0.000750059	0	0	0	0.000484413	0.000359403	0	0	0	0	0	k__Bacteria;p__Bacteroidetes;c__Bacteroidia;o__Bacteroidales;f__Rikenellaceae;g__;s__
OTU_435	0.001547	0.00365654	0.00654739	4.68787e-05	0.00682866	0.00645363	7.81311e-05	0	4.68787e-05	0.0041722	0.00370341	6.25049e-05	0	0	0	0	k__Bacteria;p__Bacteroidetes;c__Bacteroidia;o__Flavobacteriales;f__Flavobacteriaceae
OTU_436	4.68787e-05	0.000203141	0.000109384	0	4.68787e-05	0.00012501	0.000296898	9.37573e-05	0	0	1.56262e-05	0.000187515	6.25049e-05	0	0	0	k__Bacteria;p__Bacteroidetes;c__Bacteroidia;o__Chitinophagales;f__Chitinophagaceae;g__Flavitalea;s__
OTU_437	1.56262e-05	0.000375029	0.000218767	0	0.000171888	0.000218767	0	0	0	6.25049e-05	6.25049e-05	0	0	0	0	0	k__Bacteria;p__Firmicutes;c__Clostridia;o__Clostridiales;f__Lachnospiraceae;g__unidentified_Lachnospiraceae
OTU_438	0	6.25049e-05	6.25049e-05	7.81311e-05	6.25049e-05	9.37573e-05	7.81311e-05	0.000171888	3.12524e-05	0	3.12524e-05	0.000140636	3.12524e-05	3.12524e-05	9.37573e-05	3.12524e-05	k__Bacteria;p__Proteobacteria;c__Deltaproteobacteria;o__Desulfovibrionales;f__Desulfovibrionaceae;g__Bilophila
OTU_439	4.68787e-05	0.000218767	9.37573e-05	3.12524e-05	0	0.000203141	0.000656301	0.000171888	9.37573e-05	1.56262e-05	1.56262e-05	0	9.37573e-05	0	0	0	k__Bacteria;p__Proteobacteria;c__Gammaproteobacteria;o__Xanthomonadales;f__Xanthomonadaceae;g__Pseudoxanthomonas;s__Pseudoxanthomonas_dokdonensis
OTU_440	0	0	0	0	0	0	0	0	0	0	0	0	0	0	0	0.00103133	k__Bacteria;p__Bacteroidetes;c__Bacteroidia;o__Bacteroidales;f__Muribaculaceae;g__;s__
OTU_441	0	0	0	0	0	0	0.000734432	0	0	0	0	0	0	0	0	0	k__Bacteria;p__Proteobacteria;c__Alphaproteobacteria
OTU_442	0	0	0	0	0	0	0.00070318	0	7.81311e-05	0	0	0	0	0	0	0	k__Bacteria;p__Bacteroidetes;c__Bacteroidia;o__Bacteroidales;f__Bacteroidaceae;g__Bacteroides
OTU_443	3.12524e-05	0	0	0	0	0	0.000656301	0.000265646	0	1.56262e-05	0	0	0	0	0	0	k__Bacteria
OTU_444	6.25049e-05	0.000359403	0.000375029	0	0.000359403	0.000515665	0	0	0	0.000343777	0.000109384	0	0	0	0	0	k__Bacteria;p__Bacteroidetes;c__Bacteroidia;o__Flavobacteriales;f__Crocinitomicaceae;g__Crocinitomix;s__
OTU_445	0	0	1.56262e-05	0	1.56262e-05	4.68787e-05	0.000593796	9.37573e-05	7.81311e-05	4.68787e-05	0	0	0	0	0	0	k__Bacteria;p__Actinobacteria;c__Thermoleophilia;o__Solirubrobacterales;f__;g__;s__
OTU_446	0.000187515	0.000171888	0.00112509	4.68787e-05	0.00070318	0.000687554	0	0	0	0.000734432	0.000484413	0	0	0	0	0	k__Bacteria;p__Bacteroidetes;c__Bacteroidia;o__Bacteroidales;f__Prevotellaceae;g__;s__
OTU_447	0.00012501	0.000531292	0.000328151	0	0.000171888	0.000171888	0	0	0	0.000140636	0.000203141	0	0	0	0	0	k__Bacteria;p__Firmicutes;c__Clostridia;o__Clostridiales;f__Lachnospiraceae;g__unidentified_Lachnospiraceae
OTU_448	0	0	0	0	0	0	0.000843816	0	0	4.68787e-05	0	0	0	0	0	0	k__Bacteria;p__Proteobacteria;c__Deltaproteobacteria;o__Myxococcales
OTU_449	0.000718806	0.000156262	6.25049e-05	1.56262e-05	0	0	0	9.37573e-05	6.25049e-05	0	0	7.81311e-05	4.68787e-05	4.68787e-05	0	3.12524e-05	k__Bacteria;p__Firmicutes;c__Clostridia;o__Clostridiales;f__Lachnospiraceae;g__Hungatella;s__
OTU_450	7.81311e-05	0.000906321	0.000312524	3.12524e-05	0.000203141	0.00025002	0	0	0	0.000328151	0.000265646	0	0	0	0	0	k__Bacteria;p__Firmicutes;c__Clostridia;o__Clostridiales;f__Ruminococcaceae
OTU_451	9.37573e-05	6.25049e-05	0	0	1.56262e-05	7.81311e-05	0.00103133	0.000109384	4.68787e-05	0.000109384	6.25049e-05	0.000156262	4.68787e-05	0	4.68787e-05	0	k__Bacteria;p__Actinobacteria;c__Thermoleophilia;o__;f__;g__;s__
OTU_452	3.12524e-05	0.000156262	3.12524e-05	0	1.56262e-05	0.000156262	0.000281272	7.81311e-05	0.000140636	1.56262e-05	0	6.25049e-05	0.000265646	0	0.000171888	3.12524e-05	k__Bacteria;p__Bacteroidetes;c__Bacteroidia;o__Bacteroidales;f__Muribaculaceae;g__;s__
OTU_453	0.000343777	0.000265646	3.12524e-05	0	7.81311e-05	0	7.81311e-05	4.68787e-05	4.68787e-05	4.68787e-05	3.12524e-05	0.000140636	9.37573e-05	3.12524e-05	9.37573e-05	0.00012501	k__Bacteria;p__Firmicutes;c__Clostridia;o__Clostridiales;f__Ruminococcaceae;g__Flavonifractor;s__
OTU_454	9.37573e-05	0.00025002	0.000187515	0	0.00025002	0.000312524	0	0	0	0.000171888	0.00012501	0	0	0	0	0	k__Bacteria;p__Firmicutes;c__Clostridia;o__Clostridiales;f__unidentified_Clostridiales;g__unidentified_Clostridiales;s__Clostridiales_bacterium_canine_oral_taxon_162
OTU_455	9.37573e-05	0.000234393	0.000296898	0	0.000296898	0.000406282	0.00045316	0	0	0.000296898	0.000296898	3.12524e-05	0	0	0	0	k__Bacteria;p__Bacteroidetes;c__Bacteroidia;o__Bacteroidales;f__Muribaculaceae;g__;s__
OTU_456	4.68787e-05	0	1.56262e-05	0	0	6.25049e-05	0.000734432	0	1.56262e-05	0	1.56262e-05	0	3.12524e-05	1.56262e-05	0	3.12524e-05	k__Bacteria;p__Firmicutes;c__Negativicutes;o__Selenomonadales;f__Acidaminococcaceae;g__Acidaminococcus
OTU_457	3.12524e-05	1.56262e-05	1.56262e-05	0	1.56262e-05	7.81311e-05	0.00170326	1.56262e-05	4.68787e-05	1.56262e-05	3.12524e-05	0.00012501	0	0	0	0	k__Bacteria;p__Proteobacteria;c__Alphaproteobacteria;o__Rhizobiales;f__Xanthobacteraceae
OTU_458	0.000312524	0	0	0	0	9.37573e-05	0.00025002	0	0	0	0	0	0	0	0	0	k__Bacteria;p__Firmicutes
OTU_459	0	0	0	0	0	0	0.000468787	0.000171888	0.000265646	0	0	7.81311e-05	0	0	0	0	k__Bacteria;p__Planctomycetes;c__Phycisphaerae;o__Phycisphaerales;f__Phycisphaeraceae;g__;s__
OTU_460	0.000156262	0.000312524	0.000312524	0	0.000328151	0.000406282	0	0	0	0.000359403	0.000359403	0	3.12524e-05	0	0	0	k__Bacteria;p__Bacteroidetes;c__Bacteroidia;o__Bacteroidales
OTU_461	4.68787e-05	0.000156262	3.12524e-05	0	4.68787e-05	1.56262e-05	0.00139073	1.56262e-05	0	1.56262e-05	4.68787e-05	6.25049e-05	0	0	0	0	k__Bacteria;p__Actinobacteria;c__Thermoleophilia;o__Solirubrobacterales
OTU_462	1.56262e-05	0.000421908	0.000171888	0	0.000203141	0.000203141	0	0	0	0.00012501	0.000234393	0	0	0	0	0	k__Bacteria;p__Bacteroidetes;c__Bacteroidia;o__Bacteroidales;f__Prevotellaceae;g__;s__
OTU_463	0	0	0	0	0	0	0	0	0	1.56262e-05	0	0.000140636	0.00057817	0	0.000187515	0.000218767	k__Bacteria;p__Firmicutes;c__Erysipelotrichia;o__Erysipelotrichales;f__Erysipelotrichaceae;g__Dubosiella;s__
OTU_464	0	0	0	0	0	1.56262e-05	0.000718806	4.68787e-05	6.25049e-05	0	0	6.25049e-05	9.37573e-05	0	3.12524e-05	6.25049e-05	k__Bacteria;p__Bacteroidetes;c__Bacteroidia;o__Flavobacteriales;f__unidentified_Flavobacteriales;g__Cloacibacterium;s__
OTU_465	6.25049e-05	0.000187515	0.00025002	1.56262e-05	0.000156262	0.000140636	0	0	6.25049e-05	7.81311e-05	0.000156262	0	0	0	0	0	k__Bacteria;p__Proteobacteria;c__Gammaproteobacteria;o__Alteromonadales;f__Colwelliaceae;g__Colwellia
OTU_466	0	0.000109384	0	0	0	3.12524e-05	0.000265646	0	1.56262e-05	0	1.56262e-05	0.00012501	0.000750059	0	1.56262e-05	7.81311e-05	k__Bacteria;p__Actinobacteria;c__unidentified_Actinobacteria;o__Pseudonocardiales;f__Pseudonocardiaceae;g__Pseudonocardia;s__Pseudonocardia_carboxydivorans
OTU_467	6.25049e-05	0	7.81311e-05	0.00012501	0.00012501	3.12524e-05	0.000265646	9.37573e-05	9.37573e-05	1.56262e-05	0	6.25049e-05	0.000187515	0.000109384	6.25049e-05	9.37573e-05	k__Bacteria;p__Proteobacteria;c__Gammaproteobacteria;o__unidentified_Gammaproteobacteria;f__Burkholderiaceae;g__Sutterella;s__
OTU_468	3.12524e-05	0.00025002	0.00012501	0	0.000156262	0.000156262	1.56262e-05	0	0	3.12524e-05	0.000109384	0	0	0	0	0	k__Bacteria;p__Proteobacteria;c__Alphaproteobacteria;o__Rhodospirillales;f__;g__;s__
OTU_469	0.000109384	0.000437534	0.000546918	0	0.000437534	0.000546918	0	0	0	0.000281272	0.000328151	0	0	0	0	0	k__Bacteria;p__Firmicutes;c__Clostridia;o__Clostridiales;f__Ruminococcaceae;g__;s__
OTU_470	0	1.56262e-05	0	0	0	0	0	0	3.12524e-05	0	0	0	0	0	0.00012501	0.000531292	k__Bacteria;p__Firmicutes;c__Clostridia;o__Clostridiales;f__Ruminococcaceae;g__unidentified_Ruminococcaceae;s__Clostridium_sp_MC_40
OTU_471	0.00045316	0.000109384	0	0	0	0.00012501	0.000281272	3.12524e-05	1.56262e-05	0	1.56262e-05	0.000140636	0	0	0	0	k__Bacteria;p__Oxyphotobacteria;c__unidentified_Oxyphotobacteria;o__unidentified_Oxyphotobacteria;f__unidentified_Oxyphotobacteria;g__unidentified_Oxyphotobacteria
OTU_472	1.56262e-05	0.000375029	0.000218767	0	0.000187515	0.000171888	0	0	0	0.00012501	0.000140636	0	1.56262e-05	0	0	3.12524e-05	k__Bacteria;p__Firmicutes;c__Clostridia;o__Clostridiales;f__Ruminococcaceae;g__Butyricicoccus
OTU_473	0	0	0	0	0	1.56262e-05	0	1.56262e-05	0	0.000796937	0	0.000109384	0	0	0	0	k__Bacteria;p__Bacteroidetes;c__Ignavibacteria;o__Ignavibacteriales;f__Ignavibacteriaceae;g__Ignavibacterium
OTU_474	0	0.000312524	0	0	1.56262e-05	3.12524e-05	0.00057817	0.000328151	0.000609423	7.81311e-05	0	0.000156262	3.12524e-05	0	0	0	k__Bacteria;p__Proteobacteria;c__Alphaproteobacteria;o__Caulobacterales;f__Hyphomonadaceae;g__Hirschia;s__
OTU_475	0	0	0	0	0	0	0	0	0	0.000984452	0	0.00012501	0	0	0	0	k__Bacteria;p__Planctomycetes;c__Phycisphaerae;o__Phycisphaerales;f__Phycisphaeraceae;g__unidentified_Phycisphaeraceae;s__bacterium_enrichment_culture_clone_12631
OTU_476	6.25049e-05	0.000312524	0.000203141	0	0.000203141	0.000218767	4.68787e-05	0.000187515	0.000171888	0.00012501	0	0.000140636	0.000234393	0	0	0.000109384	k__Bacteria;p__Firmicutes;c__Clostridia;o__Clostridiales
OTU_477	0	0.000109384	1.56262e-05	0	3.12524e-05	0.000156262	0.00070318	0	0.00012501	6.25049e-05	4.68787e-05	0.000406282	0	0	0	0	k__Bacteria;p__Proteobacteria;c__Alphaproteobacteria;o__Sphingomonadales;f__Sphingomonadaceae;g__Sphingomonas
OTU_478	6.25049e-05	3.12524e-05	1.56262e-05	0	6.25049e-05	0	0.00070318	4.68787e-05	7.81311e-05	0	1.56262e-05	0	0.000265646	1.56262e-05	7.81311e-05	0.000140636	k__Bacteria;p__Bacteroidetes;c__Bacteroidia;o__Bacteroidales;f__Rikenellaceae;g__Alistipes;s__Alistipes_finegoldii
OTU_479	0	0	0	0	0	0	0.000515665	0	0	0	7.81311e-05	0	9.37573e-05	0	6.25049e-05	0	k__Bacteria;p__Acidobacteria;c__Acidobacteriia;o__Solibacterales;f__unidentified_Solibacterales;g__Bryobacter;s__
OTU_480	0	0	0	0	0	0	0.000484413	0	0	0	4.68787e-05	0.000203141	0	1.56262e-05	9.37573e-05	0	k__Bacteria;p__Proteobacteria;c__Gammaproteobacteria;o__Xanthomonadales;f__Xanthomonadaceae;g__Arenimonas
OTU_481	0.000281272	0.00137511	0.00134385	0	0.00140636	0.00121885	0	0	0	0.0012501	0.000671927	0	0	0	0	0	k__Bacteria;p__Firmicutes;c__Clostridia;o__Clostridiales;f__Ruminococcaceae
OTU_482	6.25049e-05	0.000171888	0.000156262	0	4.68787e-05	0.000203141	0	0	0	7.81311e-05	4.68787e-05	0	0	0	0	0	k__Bacteria;p__Proteobacteria;c__Gammaproteobacteria;o__Oceanospirillales;f__Halomonadaceae;g__Oceanospirillum;s__Oceanospirillum_linum
OTU_483	9.37573e-05	0.000109384	3.12524e-05	4.68787e-05	4.68787e-05	0.000109384	0.00132823	0.000171888	0.000109384	9.37573e-05	3.12524e-05	0.000171888	0.000546918	7.81311e-05	7.81311e-05	0.000421908	k__Bacteria;p__Bacteroidetes;c__Bacteroidia;o__Bacteroidales;f__Bacteroidaceae;g__Bacteroides
OTU_484	4.68787e-05	0.000281272	3.12524e-05	0	3.12524e-05	0.000203141	0.00157825	0.00012501	0.00025002	9.37573e-05	0.000140636	0.000625049	0	0	0	0	k__Archaea;p__Thaumarchaeota;c__Nitrososphaeria;o__Nitrososphaerales;f__Nitrososphaeraceae;g__Candidatus_Nitrososphaera;s__
OTU_485	4.68787e-05	0.000328151	0.000140636	0	0.000156262	0.000343777	0	0	0	0.000359403	0.000234393	0	0	0	0	6.25049e-05	k__Bacteria;p__Bacteroidetes;c__Bacteroidia;o__Bacteroidales;f__Muribaculaceae
OTU_486	1.56262e-05	0	0.000109384	0	9.37573e-05	4.68787e-05	0.000593796	0.000187515	0.000156262	1.56262e-05	0	9.37573e-05	0	0	1.56262e-05	0	k__Bacteria;p__Actinobacteria;c__Thermoleophilia
OTU_487	0	0.000156262	0.000156262	1.56262e-05	0	0.000375029	0	0	0	0.00012501	0.000156262	0	0	0	0	0	k__Bacteria;p__Bacteroidetes;c__Bacteroidia;o__Bacteroidales
OTU_488	0	0	0	0	0	3.12524e-05	0.000468787	0	4.68787e-05	0	0	0	0	0	0	0	k__Bacteria;p__Bacteroidetes;c__Bacteroidia;o__Chitinophagales;f__Chitinophagaceae;g__Niastella;s__
OTU_489	0	0	0	0	0	0	0.000625049	0	0	0	0	0	0	0	0	0	k__Bacteria;p__Bacteroidetes;c__Bacteroidia;o__Cytophagales;f__Spirosomaceae;g__Runella;s__
OTU_490	1.56262e-05	1.56262e-05	0	0	1.56262e-05	1.56262e-05	1.56262e-05	0.0187202	0	1.56262e-05	0	0	0	0	0	0	k__Bacteria;p__Proteobacteria;c__Gammaproteobacteria;o__Enterobacteriales;f__Enterobacteriaceae;g__Providencia
OTU_491	0	0	3.12524e-05	0	0	0	0.000531292	9.37573e-05	3.12524e-05	0	0	0	0	0	0	0	k__Bacteria;p__Bacteroidetes;c__Bacteroidia;o__Chitinophagales;f__Chitinophagaceae
OTU_492	0	0.000406282	6.25049e-05	0	3.12524e-05	4.68787e-05	0.000750059	7.81311e-05	3.12524e-05	6.25049e-05	7.81311e-05	0.000265646	0	0	3.12524e-05	0	k__Bacteria;p__Proteobacteria;c__Alphaproteobacteria;o__Sphingomonadales;f__Sphingomonadaceae;g__Altererythrobacter;s__
OTU_493	1.56262e-05	7.81311e-05	0	3.12524e-05	3.12524e-05	4.68787e-05	0.000484413	3.12524e-05	6.25049e-05	1.56262e-05	3.12524e-05	6.25049e-05	3.12524e-05	0	0	0	k__Bacteria;p__Proteobacteria;c__Deltaproteobacteria;o__Desulfovibrionales;f__Desulfovibrionaceae;g__Desulfovibrio
OTU_494	0	0	0	0	0	0	0.000437534	0	3.12524e-05	0.000109384	0	0.000234393	4.68787e-05	0	0	0	k__Bacteria
OTU_495	0	6.25049e-05	0	0	1.56262e-05	1.56262e-05	0.000343777	1.56262e-05	3.12524e-05	4.68787e-05	0	0.000203141	0.000375029	0	0.000734432	0.000203141	k__Bacteria;p__Actinobacteria;c__Thermoleophilia;o__Gaiellales;f__;g__;s__
OTU_496	0	0	0	0	1.56262e-05	0	0.000890695	0	0	0	0	0	0	0	0	0	k__Bacteria;p__Spirochaetes;c__Spirochaetia;o__Spirochaetales;f__Spirochaetaceae
OTU_497	4.68787e-05	0.000468787	0.000484413	0	0.000343777	0.000484413	0	0	0	0.000234393	0.000203141	0	0	0	0	0	k__Bacteria;p__Bacteroidetes;c__Bacteroidia;o__Bacteroidales;f__Prevotellaceae;g__Alloprevotella;s__
OTU_498	0.000203141	0.000546918	0.000609423	0	0.000687554	0.000640675	0	4.68787e-05	0	0.000390656	0.000515665	0	0	0	0	0	k__Bacteria;p__Proteobacteria;c__Alphaproteobacteria;o__Rhodobacterales;f__Rhodobacteraceae;g__Confluentimicrobium;s__Rhodovulum_sp_NI22
OTU_499	0	0	0	0	0	4.68787e-05	0.000406282	0	0	0	0	0.00012501	0	0	0	0	k__Bacteria
OTU_500	0	0	0	0	0	1.56262e-05	0.000546918	0	0	0	0	0	0	0	0	0	k__Bacteria;p__Chloroflexi;c__;o__;f__;g__;s__
OTU_501	0	3.12524e-05	0	0	0	0	0.00057817	0	0	0	0	0	0	0	0	0	k__Bacteria;p__Actinobacteria;c__Thermoleophilia;o__Solirubrobacterales
OTU_502	0	0	0	0	0	0	0	0.000375029	0.00025002	0	0	0	0	0	0	0	k__Bacteria;p__Proteobacteria;c__Deltaproteobacteria;o__Bdellovibrionales;f__Bdellovibrionaceae;g__Bdellovibrio;s__
OTU_503	1.56262e-05	7.81311e-05	0	0	0	6.25049e-05	0.000359403	1.56262e-05	4.68787e-05	3.12524e-05	0	0.000375029	0	0	0	0	k__Bacteria;p__Proteobacteria;c__Alphaproteobacteria;o__Caulobacterales;f__Caulobacteraceae
OTU_504	3.12524e-05	9.37573e-05	3.12524e-05	0	0	0.000109384	0.000593796	4.68787e-05	7.81311e-05	3.12524e-05	4.68787e-05	0	0	6.25049e-05	0	4.68787e-05	k__Bacteria;p__Gemmatimonadetes;c__unidentified_Gemmatimonadetes;o__Gemmatimonadales;f__Gemmatimonadaceae
OTU_505	6.25049e-05	0.000531292	0.000187515	0	0.00025002	0.000312524	0	0	0	0.00012501	0.000218767	0	0	0	7.81311e-05	0	k__Bacteria;p__Bacteroidetes;c__Bacteroidia;o__Flavobacteriales;f__Cryomorphaceae;g__;s__
OTU_506	0	0	0	0	0	0	0.000265646	0.000156262	0.00012501	0	4.68787e-05	0.000203141	0.000171888	0.000187515	6.25049e-05	0.00012501	k__Bacteria;p__Firmicutes;c__Bacilli;o__Bacillales;f__unidentified_Bacillales;g__Exiguobacterium;s__Exiguobacterium_undae
OTU_507	1.56262e-05	6.25049e-05	0	0	0	0	9.37573e-05	0	0	6.25049e-05	1.56262e-05	0.000171888	0.00121885	0.000203141	0.000562544	0.000296898	k__Bacteria;p__Proteobacteria;c__Gammaproteobacteria;o__unidentified_Gammaproteobacteria;f__Burkholderiaceae;g__Lampropedia;s__Lampropedia_hyalina
OTU_508	0	9.37573e-05	0	0	0	1.56262e-05	0.000265646	3.12524e-05	0.000109384	1.56262e-05	6.25049e-05	0.000140636	0	0	0	0	k__Bacteria;p__Chloroflexi;c__Chloroflexia;o__Chloroflexales;f__Roseiflexaceae;g__;s__
OTU_509	0	0	0	0	0	0	0.00070318	0	0	0	0	0	0	0	1.56262e-05	0	k__Bacteria;p__Bacteroidetes;c__Bacteroidia
OTU_510	7.81311e-05	0.000265646	0	0	3.12524e-05	7.81311e-05	0.000406282	0.00012501	0	7.81311e-05	0.00025002	0.000140636	1.56262e-05	3.12524e-05	0	0	k__Bacteria;p__Acidobacteria;c__unidentified_Acidobacteria;o__unidentified_Acidobacteria;f__Pyrinomonadaceae;g__;s__
OTU_511	0	0	0	0	4.68787e-05	1.56262e-05	0.000312524	0	0	0	0	0	0	7.81311e-05	4.68787e-05	0.000140636	k__Bacteria;p__Bacteroidetes;c__Bacteroidia;o__Bacteroidales;f__Bacteroidaceae;g__Bacteroides;s__Bacteroides_coprophilus
OTU_512	3.12524e-05	0.000312524	7.81311e-05	0	0.000218767	0.000265646	0	0	0	0.000109384	0.00012501	0	0	0	0	0	k__Bacteria;p__Firmicutes;c__Clostridia;o__Clostridiales;f__Ruminococcaceae;g__unidentified_Ruminococcaceae;s__Firmicutes_bacterium_ASF500
OTU_513	4.68787e-05	6.25049e-05	0	0	4.68787e-05	0.000109384	0.000843816	0.00012501	4.68787e-05	9.37573e-05	4.68787e-05	0.000140636	3.12524e-05	0	0	6.25049e-05	k__Bacteria
OTU_514	0	1.56262e-05	6.25049e-05	0	0.000109384	0.000109384	0.00025002	0	0	0.000187515	6.25049e-05	0	0	0	0	0	k__Bacteria;p__Tenericutes;c__Mollicutes;o__;f__;g__;s__
OTU_515	4.68787e-05	0.000328151	0	0	3.12524e-05	3.12524e-05	0.00207829	0	4.68787e-05	3.12524e-05	4.68787e-05	0.000312524	0	0	0	0	k__Bacteria;p__Proteobacteria;c__Gammaproteobacteria;o__unidentified_Gammaproteobacteria
OTU_516	0	0.000203141	0	0	0	4.68787e-05	0.0010157	0.000171888	0.000171888	0	6.25049e-05	0.000359403	1.56262e-05	0	3.12524e-05	0	k__Bacteria;p__Actinobacteria;c__unidentified_Actinobacteria;o__Micromonosporales;f__Micromonosporaceae;g__Virgisporangium;s__
OTU_517	3.12524e-05	0.000328151	0.000515665	0	0.000218767	0.00045316	0	0	0	0.000343777	0.000343777	0	0	0	0	0	k__Bacteria;p__Firmicutes;c__Clostridia;o__Clostridiales;f__Lachnospiraceae;g__Acetitomaculum;s__
OTU_518	7.81311e-05	0	0	0	0	1.56262e-05	6.25049e-05	3.12524e-05	0	0	7.81311e-05	0	0.000156262	0	7.81311e-05	6.25049e-05	k__Bacteria;p__Bacteroidetes;c__Bacteroidia;o__Bacteroidales;f__Rikenellaceae;g__Alistipes;s__
OTU_519	4.68787e-05	0.000281272	0.000109384	9.37573e-05	0.000156262	9.37573e-05	7.81311e-05	1.56262e-05	4.68787e-05	6.25049e-05	0.000109384	0	0	0	0	0	k__Bacteria;p__Firmicutes;c__Clostridia;o__Clostridiales;f__Ruminococcaceae
OTU_520	0	0	0	0	4.68787e-05	0	0.000906321	0	6.25049e-05	3.12524e-05	0	6.25049e-05	0	0	0	0	k__Bacteria;p__Chloroflexi;c__Chloroflexia;o__Chloroflexales;f__Roseiflexaceae;g__;s__
OTU_521	0	9.37573e-05	3.12524e-05	0	0	1.56262e-05	0.000218767	0.000265646	0.00012501	1.56262e-05	6.25049e-05	0.000296898	6.25049e-05	3.12524e-05	1.56262e-05	3.12524e-05	k__Bacteria;p__Proteobacteria;c__Gammaproteobacteria;o__Cardiobacteriales;f__Cardiobacteriaceae;g__;s__
OTU_522	0	0	0	0	0	0	0	0	0	0.000750059	0	3.12524e-05	0	0	0	0	k__Bacteria
OTU_523	0	0	0	0	3.12524e-05	0	0.000421908	0	0	4.68787e-05	0	0	0.000187515	0	0	4.68787e-05	k__Bacteria;p__Bacteroidetes;c__Bacteroidia;o__Bacteroidales;f__Prevotellaceae;g__;s__
OTU_524	1.56262e-05	0.000203141	0	0	0	1.56262e-05	0.000484413	0	1.56262e-05	1.56262e-05	0	0	3.12524e-05	0	0	6.25049e-05	k__Bacteria;p__Verrucomicrobia;c__Verrucomicrobiae;o__Chthoniobacterales;f__Chthoniobacteraceae;g__Candidatus_Udaeobacter;s__
OTU_525	0	0	0	1.56262e-05	0	0	0.000656301	3.12524e-05	0	0	0	0	0	0	0	0.000109384	k__Bacteria;p__Firmicutes;c__Erysipelotrichia;o__Erysipelotrichales;f__Erysipelotrichaceae;g__Allobaculum;s__
OTU_526	3.12524e-05	0.000203141	4.68787e-05	0	6.25049e-05	1.56262e-05	0.000390656	4.68787e-05	4.68787e-05	1.56262e-05	6.25049e-05	0.000234393	0	0	0.000156262	0	k__Bacteria;p__Acidobacteria;c__Holophagae;o__;f__;g__;s__
OTU_527	0	0	0	0	0	0	0.000406282	0	0	0	0	0	3.12524e-05	0	0	0	k__Bacteria;p__Bacteroidetes;c__Bacteroidia;o__Bacteroidales;f__Rikenellaceae;g__Alistipes;s__Faecalibacterium_prausnitzii
OTU_528	0.000421908	7.81311e-05	0	0	0.000109384	0	0.00114071	3.12524e-05	0.000281272	7.81311e-05	0	0.000437534	1.56262e-05	1.56262e-05	0.000109384	3.12524e-05	k__Bacteria;p__Fusobacteria;c__Fusobacteriia;o__Fusobacteriales;f__Fusobacteriaceae;g__Fusobacterium;s__Fusobacterium_canifelinum
OTU_529	3.12524e-05	0	0	1.56262e-05	0	0	4.68787e-05	0.00928198	0.000437534	0.000359403	0.000406282	0.000718806	0.000187515	0.000781311	0.000921947	0.000625049	k__Bacteria;p__Firmicutes;c__Clostridia;o__Clostridiales;f__unidentified_Clostridiales;g__unidentified_Clostridiales
OTU_530	4.68787e-05	0.000156262	0.000171888	0	0.000328151	0.000156262	0	0	0	0.00012501	0.00012501	0	1.56262e-05	0	0	0	k__Bacteria;p__Firmicutes;c__Bacilli;o__Bacillales;f__Planococcaceae;g__Rummeliibacillus;s__Rummeliibacillus_pycnus
OTU_531	3.12524e-05	0.00012501	0	0	0	4.68787e-05	0.000531292	1.56262e-05	0.000140636	1.56262e-05	4.68787e-05	4.68787e-05	0	0	7.81311e-05	0	k__Bacteria;p__Proteobacteria;c__Alphaproteobacteria;o__Rhizobiales;f__Rhizobiaceae;g__unidentified_Rhizobiaceae
OTU_532	1.56262e-05	1.56262e-05	0	0	0	1.56262e-05	0.000937573	4.68787e-05	7.81311e-05	1.56262e-05	9.37573e-05	0	0	0	4.68787e-05	0	k__Bacteria;p__Proteobacteria;c__Alphaproteobacteria;o__Rhizobiales;f__Xanthobacteraceae;g__;s__
OTU_533	0	0	0	0	0	0	0.000468787	0	7.81311e-05	0.00012501	0	0.000140636	0	0	0	0	k__Bacteria;p__unidentified_Bacteria;c__unidentified_Bacteria;o__unidentified_Bacteria;f__unidentified_Bacteria;g__unidentified_Bacteria;s__Omnitrophica_bacterium_OLB16
OTU_534	0	0	0	0	0	4.68787e-05	0.00057817	4.68787e-05	7.81311e-05	1.56262e-05	0	7.81311e-05	0.000312524	0	0	0	k__Bacteria;p__Firmicutes;c__Erysipelotrichia;o__Erysipelotrichales;f__Erysipelotrichaceae;g__Allobaculum;s__
OTU_535	1.56262e-05	0.000265646	0	0	1.56262e-05	3.12524e-05	0.000843816	7.81311e-05	4.68787e-05	1.56262e-05	0	0	3.12524e-05	0	0	0	k__Bacteria;p__Actinobacteria;c__Thermoleophilia;o__Gaiellales;f__;g__;s__
OTU_536	7.81311e-05	0.0010157	0.000390656	0	0.00025002	0.00012501	1.56262e-05	0	0	0.000312524	0.000234393	0	0	0	0	0	k__Bacteria;p__Proteobacteria;c__Alphaproteobacteria;o__Rhodospirillales;f__unidentified_Rhodospirillales;g__Thalassospira;s__
OTU_537	0.00801625	0.000515665	0.000218767	3.12524e-05	0	0	0.000671927	0.000500039	0.000531292	0	4.68787e-05	0.000109384	0.000406282	0	4.68787e-05	9.37573e-05	k__Bacteria;p__Actinobacteria;c__unidentified_Actinobacteria;o__Bifidobacteriales;f__Bifidobacteriaceae;g__Bifidobacterium;s__Bifidobacterium_bifidum
OTU_538	0	0	0	0	1.56262e-05	3.12524e-05	0	0.000109384	0.000406282	3.12524e-05	0	0	0	0	1.56262e-05	6.25049e-05	k__Bacteria;p__Verrucomicrobia;c__Verrucomicrobiae;o__;f__;g__;s__
OTU_539	0	0	0	0	0	0	0.000812563	6.25049e-05	0	0	3.12524e-05	0	0	0	0	0	k__Bacteria;p__Chloroflexi;c__Chloroflexia;o__Kallotenuales;f__;g__;s__
OTU_540	0	3.12524e-05	3.12524e-05	0	0	0	0.000937573	6.25049e-05	1.56262e-05	0	1.56262e-05	0.000171888	0	0	0	0	k__Bacteria;p__Actinobacteria;c__Thermoleophilia;o__Gaiellales;f__;g__;s__
OTU_541	0	0	0	0	0	0	0.000796937	3.12524e-05	9.37573e-05	0	1.56262e-05	0	0	0	0	0	k__Bacteria;p__Actinobacteria;c__unidentified_Actinobacteria
OTU_542	0.00012501	0.000156262	0.000625049	0	0.000484413	0.000484413	0	0	0	0.000375029	0.000296898	0	0	0	0	0	k__Bacteria;p__Bacteroidetes;c__Bacteroidia;o__Bacteroidales;f__Prevotellaceae;g__;s__
OTU_543	1.56262e-05	0.000171888	3.12524e-05	0	0	3.12524e-05	0.00025002	0	6.25049e-05	4.68787e-05	4.68787e-05	7.81311e-05	0	0	0	0	k__Bacteria
OTU_544	1.56262e-05	7.81311e-05	1.56262e-05	0	1.56262e-05	7.81311e-05	0.000734432	0	3.12524e-05	0	0	0.000171888	1.56262e-05	0	1.56262e-05	3.12524e-05	k__Bacteria;p__Bacteroidetes;c__Bacteroidia;o__Chitinophagales;f__Chitinophagaceae;g__Flaviaesturariibacter;s__
OTU_545	0.000140636	0.000203141	0.000187515	0	9.37573e-05	9.37573e-05	0	0	0	0.000171888	7.81311e-05	0	0	0	0	0	k__Bacteria;p__Tenericutes;c__Mollicutes;o__;f__;g__;s__
OTU_546	0	0	1.56262e-05	0	0	0.000109384	0.000343777	3.12524e-05	0	3.12524e-05	0	0.000468787	0	0	0	0	k__Bacteria;p__Chloroflexi;c__Chloroflexia;o__Kallotenuales;f__;g__;s__
OTU_547	0.000109384	0.000140636	0.00025002	0	0.000156262	0.000281272	0	0	0	0.000281272	0.000109384	0	0	0	0	0	k__Bacteria;p__Bacteroidetes;c__Bacteroidia;o__Bacteroidales;f__Prevotellaceae;g__Alloprevotella
OTU_548	0.000796937	0.00012501	0	4.68787e-05	0	3.12524e-05	3.12524e-05	6.25049e-05	7.81311e-05	0	0	0	0.00057817	0.000109384	0.000265646	0.000140636	k__Bacteria;p__Firmicutes;c__Clostridia;o__Clostridiales;f__Lachnospiraceae;g__unidentified_Lachnospiraceae
OTU_549	0	0	0	0	0	3.12524e-05	0.000609423	0	3.12524e-05	3.12524e-05	6.25049e-05	0	0	0	0	0	k__Bacteria;p__Acidobacteria
OTU_550	3.12524e-05	0.000156262	0.000187515	0	0.000171888	4.68787e-05	0	0	0	0.000156262	0.000109384	0	4.68787e-05	0	0	0	k__Bacteria;p__Bacteroidetes;c__Bacteroidia;o__Bacteroidales;f__Prevotellaceae;g__;s__
OTU_551	0.000156262	0.000187515	0.000406282	0	0.000656301	0.000781311	0	0	0	0.000218767	0.000468787	0	0	0	0	0	k__Bacteria;p__Bacteroidetes;c__Bacteroidia;o__Bacteroidales;f__Muribaculaceae;g__;s__
OTU_552	0	0.000187515	0	0	4.68787e-05	4.68787e-05	0.00112509	3.12524e-05	0.000140636	0	6.25049e-05	0.000312524	0	6.25049e-05	9.37573e-05	0	k__Bacteria;p__Bacteroidetes;c__Bacteroidia;o__Chitinophagales;f__Chitinophagaceae;g__Terrimonas;s__
OTU_553	4.68787e-05	0	1.56262e-05	0	0	0	0.000265646	0.000406282	0.000187515	0	0	7.81311e-05	7.81311e-05	0	0	0	k__Bacteria;p__Proteobacteria;c__Alphaproteobacteria;o__Rhizobiales;f__Beijerinckiaceae;g__Bosea;s__
OTU_554	4.68787e-05	0.000343777	0.000296898	0	0.000187515	0.000234393	0	0	0	0.00012501	0.000156262	0	0	0	0	0	k__Bacteria;p__Firmicutes;c__Clostridia;o__Clostridiales;f__Lachnospiraceae
OTU_555	1.56262e-05	0.000109384	1.56262e-05	0	0	0	0	0	1.56262e-05	0	0	6.25049e-05	0.000406282	0	0.000109384	3.12524e-05	k__Bacteria;p__Bacteroidetes;c__Bacteroidia;o__Bacteroidales;f__Muribaculaceae;g__;s__
OTU_556	6.25049e-05	0.00012501	0.000375029	3.12524e-05	0.000437534	0.000343777	0	0	0	0.000218767	0.000156262	0	0	0	0	6.25049e-05	k__Bacteria;p__Bacteroidetes;c__Bacteroidia;o__Bacteroidales;f__Prevotellaceae;g__Alloprevotella;s__
OTU_557	7.81311e-05	0.000156262	4.68787e-05	0	4.68787e-05	0	0.000750059	0	7.81311e-05	4.68787e-05	3.12524e-05	0.000203141	0	0	0	0	k__Bacteria;p__Bacteroidetes;c__Bacteroidia;o__Cytophagales;f__Hymenobacteraceae;g__Adhaeribacter;s__
OTU_558	3.12524e-05	7.81311e-05	0	0	0	0	0.000390656	0	0	0	0	0	1.56262e-05	0	0	1.56262e-05	k__Bacteria;p__unidentified_Bacteria;c__unidentified_Bacteria;o__Campylobacterales;f__Helicobacteraceae;g__Helicobacter
OTU_559	4.68787e-05	0.00012501	7.81311e-05	0	7.81311e-05	0.00012501	0	0	0	9.37573e-05	3.12524e-05	0	0	0	0	0	k__Bacteria;p__Bacteroidetes;c__Bacteroidia;o__Flavobacteriales;f__Cryomorphaceae;g__;s__
OTU_560	4.68787e-05	0.000531292	3.12524e-05	0	0.00012501	0.000109384	0.00106258	6.25049e-05	0.00025002	0.000171888	0.000187515	0.000531292	0	0	3.12524e-05	1.56262e-05	k__Archaea;p__Thaumarchaeota;c__Nitrososphaeria;o__Nitrososphaerales;f__Nitrososphaeraceae;g__;s__
OTU_561	3.12524e-05	3.12524e-05	0	0	0	9.37573e-05	0.000203141	3.12524e-05	1.56262e-05	0	0	0.000218767	0.00012501	0	0	0	k__Bacteria;p__Actinobacteria;c__Thermoleophilia;o__Gaiellales;f__;g__;s__
OTU_562	3.12524e-05	0.000203141	0	0	0	0	0.00128135	0.000156262	0.000531292	0	6.25049e-05	0.000140636	0.000687554	0.000218767	0.00132823	0.000500039	k__Bacteria;p__Proteobacteria;c__Gammaproteobacteria;o__unidentified_Gammaproteobacteria;f__Rhodocyclaceae
OTU_563	0.0029221	0.000359403	0	0	1.56262e-05	4.68787e-05	0	0.00025002	0.000203141	4.68787e-05	0	0.000296898	0.000531292	1.56262e-05	0.000171888	0.000171888	k__Bacteria;p__Firmicutes;c__Bacilli;o__Lactobacillales;f__Carnobacteriaceae;g__Carnobacterium;s__Carnobacterium_maltaromaticum
OTU_564	6.25049e-05	1.56262e-05	0.000468787	0	0.000281272	0.000203141	0	0	0	0.000265646	0.000218767	0	0	0	0	0	k__Bacteria;p__Bacteroidetes;c__Bacteroidia;o__Bacteroidales;f__Prevotellaceae;g__Alloprevotella;s__
OTU_565	0	0.00012501	1.56262e-05	0	0	0	0	0	7.81311e-05	0	0	0.000171888	0.000109384	0	0	0	k__Bacteria;p__Gemmatimonadetes;c__;o__;f__;g__;s__
OTU_566	9.37573e-05	9.37573e-05	0.000187515	0	7.81311e-05	9.37573e-05	0	0	1.56262e-05	9.37573e-05	3.12524e-05	0	0	0	0	0	k__Bacteria;p__Firmicutes;c__Clostridia;o__Clostridiales;f__Ruminococcaceae
OTU_567	0	0	0	0	0	0	0.000531292	0	0	0	0	0	0	0	0	0	k__Bacteria;p__Firmicutes;c__Clostridia;o__Clostridiales;f__Lachnospiraceae
OTU_568	0	0	0	0	0	0	0.000375029	4.68787e-05	7.81311e-05	0	0	0.000109384	0	0	0	0	k__Bacteria
OTU_569	0	0	0	0	0	0	0.000812563	0	0	0	0	0	0	0	0	0	k__Bacteria;p__Oxyphotobacteria
OTU_570	0	4.68787e-05	0	0	1.56262e-05	0	0.000468787	6.25049e-05	3.12524e-05	0	0	9.37573e-05	1.56262e-05	0	3.12524e-05	0	k__Bacteria;p__Actinobacteria;c__Acidimicrobiia
OTU_571	0.000234393	0.00104696	0.000515665	0	0.000765685	0.00115634	0	1.56262e-05	3.12524e-05	0.000687554	0.00045316	0	0	0	0	0	k__Bacteria;p__Oxyphotobacteria;c__unidentified_Oxyphotobacteria;o__unidentified_Oxyphotobacteria;f__unidentified_Oxyphotobacteria;g__unidentified_Oxyphotobacteria
OTU_572	4.68787e-05	7.81311e-05	0	0	4.68787e-05	0.00012501	0.00173451	7.81311e-05	0.000140636	4.68787e-05	4.68787e-05	0.000609423	4.68787e-05	0	4.68787e-05	0	k__Bacteria;p__Actinobacteria;c__Acidimicrobiia;o__;f__;g__;s__
OTU_573	0	0	0	0	0	0	0	0	0	0	0	0	0.000468787	0	0	0.000375029	k__Bacteria;p__Firmicutes;c__Clostridia;o__Clostridiales;f__Lachnospiraceae;g__Lachnoclostridium
OTU_574	3.12524e-05	0	0	0	0	0	0	3.12524e-05	0	0	0	0	0.000140636	0	4.68787e-05	0.000640675	k__Bacteria;p__Bacteroidetes;c__Bacteroidia;o__Bacteroidales;f__Muribaculaceae;g__;s__
OTU_575	1.56262e-05	0.000203141	3.12524e-05	0	0.00012501	0.000171888	0	0	0	6.25049e-05	0.000187515	0	0	0	0	0	k__Bacteria;p__Firmicutes;c__Bacilli;o__Lactobacillales;f__Aerococcaceae;g__Aerococcus;s__Aerococcus_christensenii
OTU_576	0	0.000328151	1.56262e-05	0	0	0.000109384	0.000296898	6.25049e-05	1.56262e-05	0	3.12524e-05	0.000156262	0	0	0	3.12524e-05	k__Bacteria
OTU_577	3.12524e-05	0.00025002	0.00012501	0	0	0	0.00123447	9.37573e-05	4.68787e-05	0.000156262	4.68787e-05	3.12524e-05	0.000171888	0.000187515	6.25049e-05	1.56262e-05	k__Bacteria;p__Proteobacteria;c__Gammaproteobacteria;o__Xanthomonadales;f__Xanthomonadaceae
OTU_578	0	9.37573e-05	0	0	3.12524e-05	0	0.000718806	1.56262e-05	4.68787e-05	0	0	0.000234393	4.68787e-05	0	9.37573e-05	1.56262e-05	k__Bacteria;p__Actinobacteria;c__unidentified_Actinobacteria;o__Propionibacteriales;f__Nocardioidaceae;g__Kribbella;s__
OTU_579	0.000562544	0.00217204	0.00348465	4.68787e-05	0.00287522	0.00198453	7.81311e-05	0	4.68787e-05	0.0013126	0.00142199	0	0	0	0	0	k__Bacteria;p__Proteobacteria;c__Alphaproteobacteria;o__Rhodobacterales;f__Rhodobacteraceae
OTU_580	1.56262e-05	0.000187515	0.000203141	4.68787e-05	0.000156262	6.25049e-05	0	0	0	0.000156262	0.000218767	0	0	0	0	0	k__Bacteria;p__Firmicutes;c__Clostridia;o__Clostridiales;f__Ruminococcaceae;g__;s__
OTU_581	0	0	0	0	0	0	0.000343777	0	0	0	0	0.000421908	0	0	0	0	k__Bacteria;p__Firmicutes;c__Clostridia;o__Clostridiales;f__Peptococcaceae
OTU_582	1.56262e-05	0	0	0	3.12524e-05	0	0.000625049	0	0	0	1.56262e-05	0	0	0	0	0	k__Bacteria;p__Actinobacteria;c__Thermoleophilia;o__Gaiellales;f__;g__;s__
OTU_583	0	0.000171888	0.000171888	0	0.00012501	4.68787e-05	0	0	0	0.00012501	4.68787e-05	0	0	0	0	0	k__Bacteria;p__Bacteroidetes;c__Bacteroidia
OTU_584	1.56262e-05	0	0	0	0	0	0	0	0	0	0	0	0.000203141	0	0.000640675	0.000265646	k__Bacteria;p__Proteobacteria;c__Gammaproteobacteria;o__unidentified_Gammaproteobacteria;f__unidentified_Gammaproteobacteria;g__unidentified_Gammaproteobacteria;s__beta_proteobacterium_WWH154
OTU_585	0.000109384	9.37573e-05	1.56262e-05	0	0	0.00012501	0.000562544	0	6.25049e-05	0	0	0.000140636	1.56262e-05	0	0	0	k__Bacteria;p__Firmicutes
OTU_586	3.12524e-05	0.000484413	0.000109384	0	6.25049e-05	9.37573e-05	0.00107821	6.25049e-05	3.12524e-05	6.25049e-05	9.37573e-05	0.000234393	0.00012501	0	3.12524e-05	3.12524e-05	k__Bacteria;p__Rokubacteria;c__;o__;f__;g__;s__
OTU_587	0	0.000140636	0	0	0	3.12524e-05	0.000375029	0	0	1.56262e-05	3.12524e-05	6.25049e-05	0	0	0	0	k__Bacteria;p__Actinobacteria;c__Thermoleophilia;o__Gaiellales;f__;g__;s__
OTU_588	4.68787e-05	0.000156262	9.37573e-05	0	0.000171888	0.000281272	0	0	0	7.81311e-05	0.000109384	0	0	0	0	0	k__Bacteria;p__Firmicutes;c__Clostridia;o__Clostridiales;f__Ruminococcaceae
OTU_589	7.81311e-05	9.37573e-05	9.37573e-05	0	0.00012501	0	0.000906321	6.25049e-05	0.000203141	1.56262e-05	3.12524e-05	0.000468787	0	3.12524e-05	0	0	k__Bacteria;p__Gemmatimonadetes;c__unidentified_Gemmatimonadetes;o__Gemmatimonadales;f__Gemmatimonadaceae;g__;s__
OTU_590	3.12524e-05	3.12524e-05	0	0	4.68787e-05	0	0.000406282	0	0.000187515	1.56262e-05	0	0.000234393	6.25049e-05	0	0.000187515	1.56262e-05	k__Bacteria;p__Actinobacteria;c__unidentified_Actinobacteria;o__Pseudonocardiales;f__Pseudonocardiaceae;g__Crossiella;s__
OTU_591	1.56262e-05	3.12524e-05	0	0	0	1.56262e-05	0.000281272	6.25049e-05	0	1.56262e-05	0	0	9.37573e-05	0	3.12524e-05	0	k__Bacteria;p__Bacteroidetes;c__Bacteroidia;o__Bacteroidales;f__Muribaculaceae;g__;s__
OTU_592	0.000593796	0.00295336	0.00392218	7.81311e-05	0.00359403	0.00276584	4.68787e-05	0	4.68787e-05	0.00198453	0.00215642	3.12524e-05	6.25049e-05	1.56262e-05	6.25049e-05	1.56262e-05	k__Bacteria;p__Proteobacteria;c__Alphaproteobacteria;o__Rhodobacterales;f__Rhodobacteraceae
OTU_593	0	1.56262e-05	0	0	1.56262e-05	0	0.000375029	9.37573e-05	7.81311e-05	0	4.68787e-05	4.68787e-05	0	0	7.81311e-05	0	k__Bacteria;p__Proteobacteria;c__Alphaproteobacteria;o__Rhizobiales;f__Hyphomicrobiaceae;g__Pedomicrobium;s__
OTU_594	6.25049e-05	0.000218767	0.000218767	0	4.68787e-05	0.000187515	0	9.37573e-05	0	0.000140636	7.81311e-05	1.56262e-05	0	0	0	0	k__Bacteria;p__Spirochaetes;c__Spirochaetia;o__Spirochaetales;f__Spirochaetaceae;g__unidentified_Spirochaetaceae
OTU_595	0	0	0	0	4.68787e-05	3.12524e-05	0.00276584	0.000109384	0.000109384	9.37573e-05	1.56262e-05	0.000171888	1.56262e-05	0	0	0	k__Bacteria;p__Bacteroidetes;c__Bacteroidia;o__Flavobacteriales;f__Flavobacteriaceae;g__Flavobacterium;s__Flavobacterium_frigidarium
OTU_596	0.000265646	0.000140636	0.000359403	0	0.000500039	0.000750059	0	0	1.56262e-05	0.000265646	0.000171888	0	0	0	0	0	k__Bacteria;p__Firmicutes;c__Clostridia;o__Clostridiales;f__Lachnospiraceae
OTU_597	7.81311e-05	0	0	0	1.56262e-05	0	0	0	1.56262e-05	0	0	0	0.000187515	3.12524e-05	0.000156262	0.000140636	k__Bacteria;p__Bacteroidetes;c__Bacteroidia;o__Bacteroidales;f__Rikenellaceae;g__Alistipes;s__
OTU_598	0	0	0	0	0	0	0.000609423	0	0	0	0	0	0	0	0	0	k__Bacteria;p__Firmicutes;c__Bacilli;o__Lactobacillales;f__Aerococcaceae;g__Globicatella
OTU_599	1.56262e-05	4.68787e-05	1.56262e-05	0	0	0	0.000375029	0	4.68787e-05	0	4.68787e-05	0	0	0	0	0	k__Bacteria;p__Actinobacteria;c__Thermoleophilia;o__Solirubrobacterales;f__;g__;s__
OTU_600	0	0	0	0	0	0	0.00082819	0	0	0	0	0	9.37573e-05	0	0	0	k__Bacteria;p__Acidobacteria;c__Acidobacteriia;o__Solibacterales;f__unidentified_Solibacterales;g__Bryobacter;s__
OTU_601	6.25049e-05	9.37573e-05	7.81311e-05	4.68787e-05	0.000109384	6.25049e-05	3.12524e-05	3.12524e-05	7.81311e-05	3.12524e-05	4.68787e-05	0.000187515	4.68787e-05	0	6.25049e-05	4.68787e-05	k__Bacteria;p__Firmicutes;c__Clostridia;o__Clostridiales;f__Lachnospiraceae;g__unidentified_Lachnospiraceae;s__Coprococcus_eutactus
OTU_602	0	0	0	0	0	0	0.000218767	0.000187515	0.000187515	1.56262e-05	0	0	0	0	0	0	k__Bacteria;p__Firmicutes;c__Clostridia;o__Clostridiales;f__Eubacteriaceae;g__Acetobacterium;s__
OTU_603	6.25049e-05	9.37573e-05	0.000203141	0	0.000218767	0.000156262	0	0	0	0.000156262	0.000109384	0	0	0	0	0	k__Bacteria;p__Bacteroidetes;c__Bacteroidia;o__Bacteroidales;f__Muribaculaceae;g__;s__
OTU_604	0	0	0	0	0	3.12524e-05	0.000546918	0	0	0	0	3.12524e-05	6.25049e-05	0	0	0	k__Bacteria;p__Chlamydiae;c__unidentified_Chlamydiae;o__Chlamydiales;f__unidentified_Chlamydiales;g__Candidatus_Piscichlamydia
OTU_605	0	0	0	0	0	4.68787e-05	0.000890695	0	9.37573e-05	0	0	3.12524e-05	4.68787e-05	0	7.81311e-05	0	k__Bacteria;p__Proteobacteria;c__Gammaproteobacteria;o__unidentified_Gammaproteobacteria;f__unidentified_Gammaproteobacteria;g__Acidibacter;s__
OTU_606	0	0.000203141	0.000156262	0	7.81311e-05	0.000203141	0	0	0	3.12524e-05	0.00012501	0	0	0	0	0	k__Bacteria;p__Bacteroidetes;c__Bacteroidia;o__Flavobacteriales;f__Flavobacteriaceae;g__Sediminicola;s__Sediminicola_luteus
OTU_607	4.68787e-05	0.000187515	6.25049e-05	0	1.56262e-05	9.37573e-05	0	0	0	0	7.81311e-05	0	1.56262e-05	1.56262e-05	0	0	k__Bacteria;p__Firmicutes;c__Clostridia;o__Clostridiales;f__Ruminococcaceae;g__unidentified_Ruminococcaceae
OTU_608	6.25049e-05	0	0.000109384	0	0.000187515	0.000312524	0	0	0	0.000171888	0.00012501	0	0	0	0	0	k__Bacteria;p__Bacteroidetes;c__Bacteroidia;o__Bacteroidales;f__Prevotellaceae
OTU_609	3.12524e-05	7.81311e-05	0.000140636	0	0.000203141	0.000187515	0	0	0	4.68787e-05	1.56262e-05	0	0	0	0	0	k__Bacteria;p__Firmicutes;c__Clostridia;o__Clostridiales;f__Lachnospiraceae
OTU_610	4.68787e-05	0.000656301	0.000109384	0	7.81311e-05	0.000234393	0	0	0	7.81311e-05	0.000218767	0	0	0	0	1.56262e-05	k__Bacteria;p__Proteobacteria;c__Gammaproteobacteria;o__Alteromonadales;f__Colwelliaceae;g__Colwellia;s__Colwellia_rossensis
OTU_611	1.56262e-05	6.25049e-05	3.12524e-05	0	0.000140636	0.000187515	4.68787e-05	1.56262e-05	7.81311e-05	0.000218767	4.68787e-05	0.000218767	9.37573e-05	1.56262e-05	1.56262e-05	0.000171888	k__Bacteria;p__Actinobacteria;c__unidentified_Actinobacteria;o__Corynebacteriales;f__Corynebacteriaceae;g__unidentified_Corynebacteriaceae;s__Corynebacterium_tuberculostearicum
OTU_612	0	1.56262e-05	0	0	0	0	0.000234393	1.56262e-05	7.81311e-05	1.56262e-05	0	0.000109384	0	0	0	0	k__Bacteria;p__Chloroflexi;c__Anaerolineae;o__;f__;g__;s__
OTU_613	3.12524e-05	0.000234393	4.68787e-05	0	0	0	0.000203141	4.68787e-05	9.37573e-05	3.12524e-05	3.12524e-05	1.56262e-05	0	0	0	3.12524e-05	k__Bacteria;p__Actinobacteria;c__Rubrobacteria;o__Rubrobacterales;f__unidentified_Rubrobacterales;g__Rubrobacter;s__
OTU_614	0	0	6.25049e-05	0	0	0	0.000312524	0	0	0	0	0	0	0	0	0	k__Bacteria;p__Actinobacteria;c__Thermoleophilia;o__Solirubrobacterales;f__Solirubrobacteraceae
OTU_615	1.56262e-05	0	1.56262e-05	3.12524e-05	0	0	0.000421908	0	0	0	0	0	0	0	1.56262e-05	0	k__Bacteria;p__Actinobacteria;c__unidentified_Actinobacteria;o__Propionibacteriales;f__Nocardioidaceae;g__Nocardioides;s__Nocardioides_sp_HSD06
OTU_616	0	6.25049e-05	0	0	0	0	0.000546918	0	1.56262e-05	0	3.12524e-05	3.12524e-05	0	0	0	7.81311e-05	k__Bacteria;p__Firmicutes;c__Bacilli;o__Bacillales;f__Paenibacillaceae;g__Paenibacillus
OTU_617	4.68787e-05	0	0	0	4.68787e-05	0	0	4.68787e-05	0	3.12524e-05	0	4.68787e-05	0.00171888	0	6.25049e-05	0.000203141	k__Bacteria;p__Bacteroidetes;c__Bacteroidia;o__Bacteroidales;f__Muribaculaceae;g__;s__
OTU_618	0	0	0	0	0	0	0.000531292	0	3.12524e-05	0	3.12524e-05	0	0	0	0	0	k__Bacteria;p__Bacteroidetes;c__Bacteroidia;o__Bacteroidales;f__Bacteroidaceae;g__Bacteroides
OTU_619	0	0	0	1.56262e-05	0	0	0.000265646	0	0	0	0	9.37573e-05	0	0	0	0	k__Bacteria;p__Firmicutes;c__Clostridia;o__Clostridiales;f__Lachnospiraceae
OTU_620	4.68787e-05	0.000562544	0.000375029	0	0.000140636	0.000437534	0	0	0	0.000203141	0.000140636	0	0	0	0	0	k__Bacteria;p__Oxyphotobacteria
OTU_621	0	0	1.56262e-05	0	0	0	0.000359403	0	0	0	0	0	0	0	0	0	k__Bacteria;p__Bacteroidetes;c__Bacteroidia;o__Bacteroidales;f__Muribaculaceae;g__;s__
OTU_622	0	0	0	3.12524e-05	0	0	0	4.68787e-05	7.81311e-05	0	0	0	0.000531292	0	0.000109384	0.000171888	k__Bacteria;p__Bacteroidetes;c__Bacteroidia;o__Bacteroidales;f__Bacteroidaceae;g__Bacteroides;s__
OTU_623	3.12524e-05	0.000203141	6.25049e-05	0	0.000156262	0.000281272	0	0	0	0.00012501	6.25049e-05	0	0	0	0	0	k__Bacteria;p__Oxyphotobacteria;c__unidentified_Oxyphotobacteria;o__unidentified_Oxyphotobacteria;f__unidentified_Oxyphotobacteria;g__unidentified_Oxyphotobacteria;s__Guillardia_theta
OTU_624	7.81311e-05	0.00025002	9.37573e-05	0	0.000156262	0.000109384	0	0	0	0.000187515	0.000140636	0	0	0	0	0	k__Bacteria;p__Bacteroidetes;c__Bacteroidia;o__Flavobacteriales;f__Flavobacteriaceae
OTU_625	0	0	0	0	0	0	0.000562544	0	0	0	1.56262e-05	0.000109384	0	0	0	0	k__Bacteria;p__Bacteroidetes;c__Ignavibacteria;o__Ignavibacteriales;f__;g__;s__
OTU_626	1.56262e-05	0	0	0	0	0	0.00045316	0	0	0	0	0	0	0	0	0	k__Bacteria;p__Gemmatimonadetes;c__;o__;f__;g__;s__
OTU_627	0	0	0	0	0	0	0	0	0	0.000406282	0	0.000234393	0	0	0	0	k__Bacteria;p__Candidatus_Magasanikbacteria;c__;o__;f__;g__;s__
OTU_628	0	0	0	0	3.12524e-05	0	3.12524e-05	0	0	1.56262e-05	0	0	0.000296898	0	3.12524e-05	0.000203141	k__Bacteria;p__Firmicutes;c__Erysipelotrichia;o__Erysipelotrichales;f__Erysipelotrichaceae;g__Ileibacterium;s__Ileibacterium_valens
OTU_629	0	0	0	0	0	0	0.000515665	0	0	0	0	1.56262e-05	0	0	0	0	k__Bacteria;p__Firmicutes;c__Clostridia;o__Clostridiales;f__Lachnospiraceae
OTU_630	0	1.56262e-05	0	0	0	0	0.00045316	1.56262e-05	3.12524e-05	0	1.56262e-05	0	0	0	0	0	k__Bacteria;p__Actinobacteria;c__Coriobacteriia;o__Coriobacteriales;f__;g__;s__
OTU_631	4.68787e-05	0.000109384	0	0	1.56262e-05	3.12524e-05	0.00070318	0	3.12524e-05	0	0	0.000187515	0	0	0	0	k__Bacteria;p__Actinobacteria;c__Thermoleophilia;o__Gaiellales;f__;g__;s__
OTU_632	0.000640675	0	0	0	0	0	0	3.12524e-05	0.00012501	0	3.12524e-05	0	9.37573e-05	3.12524e-05	7.81311e-05	0.000187515	k__Bacteria;p__Firmicutes;c__Clostridia;o__Clostridiales;f__Lachnospiraceae;g__Lachnospira;s__
OTU_633	9.37573e-05	0.00012501	0	0	1.56262e-05	0	0	3.12524e-05	0	3.12524e-05	0	9.37573e-05	1.56262e-05	0	0.000187515	0	k__Bacteria;p__Firmicutes;c__Bacilli;o__Bacillales;f__Bacillaceae;g__Bacillus
OTU_634	0	0	0	1.56262e-05	0	0	0.000359403	1.56262e-05	9.37573e-05	0	1.56262e-05	0	0	0	0	9.37573e-05	k__Bacteria;p__Proteobacteria;c__Gammaproteobacteria;o__Xanthomonadales;f__Xanthomonadaceae;g__Arenimonas;s__
OTU_635	0.00012501	0.00012501	0.000109384	0	0.000109384	7.81311e-05	0.00184389	9.37573e-05	0.000218767	0.000156262	0.000140636	0.000562544	0.000343777	0	0.000203141	6.25049e-05	k__Bacteria;p__Proteobacteria;c__Alphaproteobacteria;o__Rhizobiales;f__Xanthobacteraceae
OTU_636	0	0	0	0	0	0	0.000359403	0	0	0	0	0	0	0	0	0	k__Bacteria;p__Oxyphotobacteria;c__unidentified_Oxyphotobacteria;o__unidentified_Oxyphotobacteria;f__unidentified_Oxyphotobacteria;g__unidentified_Oxyphotobacteria
OTU_637	1.56262e-05	0.000656301	4.68787e-05	0	4.68787e-05	3.12524e-05	0.00115634	6.25049e-05	7.81311e-05	0.000109384	6.25049e-05	0.000265646	0.000109384	0	0.000171888	9.37573e-05	k__Bacteria;p__Acidobacteria;c__unidentified_Acidobacteria;o__unidentified_Acidobacteria;f__Pyrinomonadaceae;g__;s__
OTU_638	6.25049e-05	0.00012501	0	0	1.56262e-05	1.56262e-05	0.00132823	0	0.000109384	6.25049e-05	6.25049e-05	0.000156262	0	0	0	0.000109384	k__Bacteria;p__Actinobacteria;c__Thermoleophilia;o__Gaiellales;f__Gaiellaceae;g__Gaiella;s__
OTU_639	1.56262e-05	0	0	0	1.56262e-05	0	0.000515665	1.56262e-05	0	0	0	0.00025002	1.56262e-05	0	0	0	k__Bacteria;p__Proteobacteria;c__Gammaproteobacteria;o__unidentified_Gammaproteobacteria;f__unidentified_Gammaproteobacteria;g__unidentified_Gammaproteobacteria;s__Steroidobacter_sp_WWH78
OTU_640	3.12524e-05	0.00012501	1.56262e-05	0	0	4.68787e-05	0.000984452	9.37573e-05	0.000140636	1.56262e-05	0	3.12524e-05	3.12524e-05	0	7.81311e-05	6.25049e-05	k__Bacteria;p__Firmicutes;c__Bacilli;o__Bacillales;f__Bacillaceae;g__Bacillus;s__Bacillus_sp_1NLA3E
OTU_641	0	0	0	0	0	0	0	0	0	0	0	0	0.000234393	3.12524e-05	0.000984452	7.81311e-05	k__Bacteria;p__Firmicutes;c__Clostridia;o__Thermoanaerobacterales;f__Thermoanaerobacteraceae;g__Caldanaerobacter;s__
OTU_642	7.81311e-05	0.000171888	0.000203141	0	0.00012501	0.000265646	0	0	0	0.000109384	0.000109384	0	1.56262e-05	0	0	0	k__Bacteria;p__Spirochaetes;c__Spirochaetia;o__Spirochaetales;f__Spirochaetaceae;g__unidentified_Spirochaetaceae;s__Treponema_porcinum
OTU_643	0.000890695	0.00221892	0.00264083	3.12524e-05	0.00251582	0.00126572	0	0	0	0.00257833	0.00135948	0	4.68787e-05	0	0	0	k__Bacteria;p__Proteobacteria;c__Alphaproteobacteria;o__Rhodobacterales;f__Rhodobacteraceae;g__Pseudophaeobacter;s__Pseudophaeobacter_leonis
OTU_644	0	0	0	0	0	0	0.00025002	1.56262e-05	7.81311e-05	0	0	0	0.000156262	0	0.000140636	0	k__Bacteria;p__Proteobacteria;c__Gammaproteobacteria;o__Thiotrichales;f__Thiotrichaceae;g__Thiothrix
OTU_645	0	0.000140636	0	0	0	0	9.37573e-05	7.81311e-05	4.68787e-05	0	6.25049e-05	0	1.56262e-05	0.000281272	0	0	k__Bacteria;p__Proteobacteria;c__Alphaproteobacteria;o__Caulobacterales;f__Caulobacteraceae;g__Brevundimonas;s__Brevundimonas_vesicularis
OTU_646	0	4.68787e-05	0	0	0	0	6.25049e-05	0.00012501	0	0	0	0.000156262	0.000296898	0	0.000109384	0.00012501	k__Bacteria;p__Proteobacteria;c__Alphaproteobacteria;o__Rhodobacterales;f__Rhodobacteraceae;g__Paracoccus
OTU_647	9.37573e-05	0.000203141	4.68787e-05	0.000203141	0.000140636	9.37573e-05	4.68787e-05	0	4.68787e-05	0.000109384	7.81311e-05	3.12524e-05	0.000187515	0.00012501	6.25049e-05	7.81311e-05	k__Bacteria;p__Firmicutes;c__Clostridia;o__Clostridiales;f__Lachnospiraceae;g__Lachnospira;s__
OTU_648	7.81311e-05	0.00012501	0	0	3.12524e-05	3.12524e-05	0.000343777	0	7.81311e-05	0	4.68787e-05	7.81311e-05	0	0	0	6.25049e-05	k__Bacteria;p__Actinobacteria;c__Thermoleophilia;o__Solirubrobacterales;f__;g__;s__
OTU_649	0.00189077	0.00462536	0.00682866	0.000156262	0.00811001	0.00271896	4.68787e-05	1.56262e-05	3.12524e-05	0.00759434	0.00407844	7.81311e-05	0	0	0	0	k__Bacteria;p__Proteobacteria;c__Alphaproteobacteria;o__Rhodobacterales;f__Rhodobacteraceae
OTU_650	0	0	0	0	0	0	0	0	0	0	0	0	0.000468787	0	0.000312524	0.000281272	k__Bacteria;p__Acidobacteria;c__Acidobacteriia;o__Acidobacteriales;f__unidentified_Acidobacteriales;g__Terracidiphilus;s__
OTU_651	0	0	0	0	0	0	0.000531292	0	0	0	0	0	0	0	0	0	k__Bacteria
OTU_652	0	0	0	0	1.56262e-05	0	0.00025002	3.12524e-05	3.12524e-05	6.25049e-05	0	3.12524e-05	0	0	4.68787e-05	3.12524e-05	k__Bacteria;p__Bacteroidetes;c__Bacteroidia;o__Bacteroidales;f__Porphyromonadaceae;g__Porphyromonas;s__
OTU_653	4.68787e-05	0.000156262	0	0	0	6.25049e-05	0.00012501	0.00012501	1.56262e-05	0	4.68787e-05	0.000296898	0.000218767	0	4.68787e-05	0	k__Bacteria;p__Proteobacteria;c__Deltaproteobacteria;o__Myxococcales
OTU_654	0	0	0	0	0	0	0.000406282	0	0	0	0	0	0	0	0	0	k__Bacteria;p__Firmicutes;c__Bacilli;o__Bacillales;f__Paenibacillaceae;g__Brevibacillus
OTU_655	6.25049e-05	0.000156262	7.81311e-05	0	7.81311e-05	0.000187515	0	0	0	0.000109384	6.25049e-05	0	0	0	0	0	k__Bacteria;p__Spirochaetes;c__Spirochaetia;o__Spirochaetales;f__Spirochaetaceae;g__unidentified_Spirochaetaceae
OTU_656	0.000171888	0.000343777	0.000359403	3.12524e-05	0.000281272	0.000359403	0	1.56262e-05	0	0.00025002	0.000187515	0	9.37573e-05	7.81311e-05	6.25049e-05	3.12524e-05	k__Bacteria;p__Firmicutes;c__Clostridia;o__Clostridiales;f__Lachnospiraceae;g__Lachnoclostridium
OTU_657	0.000109384	0	6.25049e-05	0.00854754	3.12524e-05	4.68787e-05	0.000187515	0.00945386	0	0	0	4.68787e-05	3.12524e-05	4.68787e-05	6.25049e-05	7.81311e-05	k__Bacteria;p__Proteobacteria;c__Gammaproteobacteria;o__Enterobacteriales;f__Enterobacteriaceae
OTU_658	6.25049e-05	0.000390656	9.37573e-05	1.56262e-05	0.000140636	0.000171888	0	0	0	0.000156262	0.00012501	0	0	0	0	0	k__Bacteria;p__Verrucomicrobia;c__Verrucomicrobiae;o__Opitutales;f__Puniceicoccaceae;g__Lentimonas;s__
OTU_659	0	0	0	0	0	0	0	0	0	0	0	0	0.00045316	0	0	0.000375029	k__Bacteria;p__Proteobacteria;c__Deltaproteobacteria;o__Desulfovibrionales;f__Desulfovibrionaceae;g__Desulfovibrio
OTU_660	0.000140636	0.000203141	0	0	0	3.12524e-05	0.000234393	4.68787e-05	3.12524e-05	0	0	0.000140636	0.00184389	0	0.000296898	0.00070318	k__Bacteria;p__Proteobacteria;c__Gammaproteobacteria;o__unidentified_Gammaproteobacteria;f__Burkholderiaceae;g__Delftia
OTU_661	4.68787e-05	0.000140636	0.000218767	0	0.000156262	0.000281272	0	0	0	7.81311e-05	4.68787e-05	0	0	0	0	0	k__Bacteria;p__Firmicutes;c__Clostridia;o__Clostridiales;f__Ruminococcaceae
OTU_662	0	0	0	0	0	0	0.00070318	0	0	0	0	0	0	0	0	0	k__Bacteria;p__Firmicutes;c__Clostridia;o__Clostridiales;f__unidentified_Clostridiales;g__Peptoniphilus;s__Peptoniphilus_lacrimalis
OTU_663	3.12524e-05	0.000140636	1.56262e-05	0	7.81311e-05	0.000109384	0	0	0	7.81311e-05	1.56262e-05	0	0	0	0	0	k__Bacteria;p__Oxyphotobacteria;c__unidentified_Oxyphotobacteria;o__unidentified_Oxyphotobacteria;f__unidentified_Oxyphotobacteria;g__unidentified_Oxyphotobacteria
OTU_664	6.25049e-05	0.00025002	0.00012501	0	0.00012501	0.000187515	0	9.37573e-05	4.68787e-05	0.000187515	0.000171888	3.12524e-05	9.37573e-05	0	7.81311e-05	1.56262e-05	k__Bacteria;p__Firmicutes;c__Clostridia;o__Clostridiales;f__unidentified_Clostridiales;g__unidentified_Clostridiales
OTU_665	0	0	3.12524e-05	0	0	0	0.000218767	0.00012501	4.68787e-05	0.000203141	0	0.00025002	0.000140636	4.68787e-05	0.000156262	0	k__Bacteria;p__Proteobacteria;c__Gammaproteobacteria;o__unidentified_Gammaproteobacteria;f__Rhodocyclaceae
OTU_666	0	0	0	0	0	0	0.00057817	0	0	0	0	0	0	0	3.12524e-05	0	k__Bacteria;p__Chloroflexi;c__Anaerolineae;o__Anaerolineales;f__Anaerolineaceae;g__;s__
OTU_667	7.81311e-05	6.25049e-05	3.12524e-05	0	6.25049e-05	3.12524e-05	0.000546918	0	7.81311e-05	6.25049e-05	0	0	0	0	0	0	k__Bacteria
OTU_668	0	0	0	0	0	0	0.000671927	0	0	0	0	0	9.37573e-05	0	0	0	k__Bacteria;p__Planctomycetes;c__Planctomycetacia;o__unidentified_Planctomycetacia;f__unidentified_Planctomycetacia;g__Pirellula;s__
OTU_669	0	0	0	0	0	0	0	0	0	7.81311e-05	0	0.00045316	0	0	0	0.000312524	k__Bacteria;p__Firmicutes;c__Erysipelotrichia;o__Erysipelotrichales;f__Erysipelotrichaceae;g__Dubosiella;s__Dubosiella_newyorkensis
OTU_670	0	4.68787e-05	6.25049e-05	0	4.68787e-05	0.000109384	0.00045316	3.12524e-05	0	9.37573e-05	1.56262e-05	0.00012501	0	6.25049e-05	0	7.81311e-05	k__Bacteria;p__Firmicutes;c__Clostridia;o__Clostridiales;f__Ruminococcaceae
OTU_671	0.000984452	0.000937573	0.00428158	0	0.00429721	0.00426596	0.00012501	6.25049e-05	0	0.00254707	0.00209391	0	0	0	0	0	k__Bacteria;p__Bacteroidetes;c__Bacteroidia;o__Flavobacteriales;f__Flavobacteriaceae;g__Olleya;s__
OTU_672	0	0	0	0	0	0	0.00057817	6.25049e-05	0.000109384	0	0	0	0	0	0	0	k__Bacteria;p__Actinobacteria;c__Acidimicrobiia;o__unidentified_Acidimicrobiia;f__unidentified_Acidimicrobiia;g__unidentified_Acidimicrobiia;s\_\_bacterium\_enrichment\_culture\_clone\_B97
OTU_673	4.68787e-05	0.00012501	0.000109384	0	6.25049e-05	0.00012501	0	0	0	0.000109384	4.68787e-05	0	0	0	0	0	k__Bacteria;p__Oxyphotobacteria;c__unidentified_Oxyphotobacteria;o__unidentified_Oxyphotobacteria;f__unidentified_Oxyphotobacteria;g__unidentified_Oxyphotobacteria;s__Hemiselmis_virescens
OTU_674	0	0	0	0	0	0	0.000406282	0	0	0	0	4.68787e-05	7.81311e-05	3.12524e-05	0	0	k__Bacteria;p__Firmicutes;c__Erysipelotrichia;o__Erysipelotrichales;f__Erysipelotrichaceae
OTU_675	0.000109384	0.000187515	3.12524e-05	0	0.000140636	0	0	0	0	9.37573e-05	9.37573e-05	0	0	0	0	0	k__Bacteria;p__Proteobacteria;c__Alphaproteobacteria;o__Rhodospirillales;f__;g__;s__
OTU_676	4.68787e-05	9.37573e-05	0	1.56262e-05	1.56262e-05	7.81311e-05	0.00106258	9.37573e-05	9.37573e-05	1.56262e-05	0	0.000140636	0.000281272	1.56262e-05	3.12524e-05	1.56262e-05	k__Bacteria;p__Proteobacteria;c__Gammaproteobacteria;o__unidentified_Gammaproteobacteria;f__unidentified_Gammaproteobacteria;g__Acidibacter;s__
OTU_677	3.12524e-05	0	0	0	0	0	0.000296898	0	0	1.56262e-05	0	0	0	3.12524e-05	1.56262e-05	3.12524e-05	k__Bacteria;p__Bacteroidetes;c__Bacteroidia;o__Bacteroidales;f__Porphyromonadaceae;g__Porphyromonas;s__Porphyromonas_endodontalis
OTU_678	7.81311e-05	0.000484413	4.68787e-05	0	1.56262e-05	0	0.000406282	0	0	3.12524e-05	6.25049e-05	3.12524e-05	4.68787e-05	1.56262e-05	4.68787e-05	3.12524e-05	k__Bacteria
OTU_679	1.56262e-05	0	0	0	0	0	0.000500039	0	0	0	0	0	4.68787e-05	0	0	3.12524e-05	k__Bacteria;p__Bacteroidetes;c__Bacteroidia;o__Bacteroidales;f__Rikenellaceae;g__Alistipes;s__
OTU_680	0	0	0	0	1.56262e-05	0	0.00025002	1.56262e-05	0.000203141	0	0	0	0	0	0	0	k__Bacteria;p__Actinobacteria;c__unidentified_Actinobacteria
OTU_681	4.68787e-05	3.12524e-05	0.00012501	0	0.000171888	0.000187515	0	0	0	0.000234393	3.12524e-05	0	0	0	0	0	k__Bacteria;p__Firmicutes;c__Clostridia;o__Clostridiales;f__Lachnospiraceae
OTU_682	0	4.68787e-05	0	0	0	6.25049e-05	0.000531292	3.12524e-05	0	0	0	6.25049e-05	0	0	0	0	k__Bacteria;p__Bacteroidetes;c__Bacteroidia;o__Chitinophagales;f__Chitinophagaceae;g__Terrimonas;s__
OTU_683	0	0	0	0	4.68787e-05	1.56262e-05	0.000328151	0	0	0	0	4.68787e-05	0	0	0	4.68787e-05	k__Bacteria;p__Proteobacteria;c__Deltaproteobacteria;o__Oligoflexales
OTU_684	0	0.000265646	1.56262e-05	0	1.56262e-05	1.56262e-05	0.000359403	1.56262e-05	0	0	0	0.000140636	0	0	6.25049e-05	0	k__Bacteria;p__Bacteroidetes;c__Bacteroidia;o__Chitinophagales;f__Saprospiraceae;g__;s__
OTU_685	1.56262e-05	0	0	0	0	0	0.000671927	0	0	1.56262e-05	0	0.000156262	3.12524e-05	0	0	0	k__Bacteria;p__unidentified_Bacteria;c__unidentified_Bacteria;o__unidentified_Bacteria;f__unidentified_Bacteria;g__unidentified_Bacteria
OTU_686	6.25049e-05	0.000265646	0.000296898	0	0.000343777	0.000312524	0.000375029	0	0	6.25049e-05	7.81311e-05	0	0	0	0	0	k__Bacteria;p__Elusimicrobia;c__unidentified_Elusimicrobia;o__Elusimicrobiales;f__Elusimicrobiaceae;g__Elusimicrobium;s__
OTU_687	1.56262e-05	0.00012501	6.25049e-05	0	0	0	0.000375029	0	0	0	0	1.56262e-05	0	0	0	0	k__Bacteria;p__Firmicutes;c__Bacilli;o__Bacillales;f__Paenibacillaceae;g__Brevibacillus;s__
OTU_688	0	0	0	0	0	0	0.000406282	0	0	3.12524e-05	0	6.25049e-05	0	0	0	0	k__Bacteria;p__Proteobacteria;c__Deltaproteobacteria;o__Oligoflexales
OTU_689	0	0	0	0	0	0	0	0	0	0	0	0	0.000187515	0	0.000265646	9.37573e-05	k__Bacteria;p__Acidobacteria;c__Acidobacteriia;o__;f__;g__;s__
OTU_690	0.000515665	0	0	0	6.25049e-05	0	0	0	6.25049e-05	0	0	0	0	0	1.56262e-05	0	k__Bacteria;p__Firmicutes;c__Bacilli;o__Lactobacillales;f__Aerococcaceae;g__Abiotrophia;s__
OTU_691	0.000109384	0.000265646	0.000328151	0	0.00025002	0.000343777	0	7.81311e-05	6.25049e-05	0.000140636	0.00012501	0	9.37573e-05	3.12524e-05	7.81311e-05	4.68787e-05	k__Bacteria;p__Proteobacteria;c__Alphaproteobacteria;o__Caulobacterales;f__Caulobacteraceae;g__Brevundimonas
OTU_692	4.68787e-05	1.56262e-05	3.12524e-05	0	4.68787e-05	1.56262e-05	4.68787e-05	9.37573e-05	7.81311e-05	1.56262e-05	9.37573e-05	0.000390656	9.37573e-05	0	0	0	k__Bacteria;p__Firmicutes;c__Negativicutes;o__Selenomonadales;f__Acidaminococcaceae;g__Phascolarctobacterium;s__
OTU_693	1.56262e-05	4.68787e-05	0	0	6.25049e-05	6.25049e-05	0.000593796	4.68787e-05	3.12524e-05	1.56262e-05	0.000140636	0.000265646	0	0	0	1.56262e-05	k__Bacteria;p__Actinobacteria;c__Acidimicrobiia;o__Actinomarinales;f__;g__;s__
OTU_694	6.25049e-05	0.000187515	0.000171888	4.68787e-05	0.00012501	0.000109384	0	0	0	0.000109384	7.81311e-05	0	0	0	0	0	k__Bacteria;p__Firmicutes;c__Clostridia;o__Clostridiales;f__Ruminococcaceae
OTU_695	0	0	0	0	0	0	0.000343777	0	0	0	1.56262e-05	0	0	0	0	0	k__Bacteria;p__Actinobacteria;c__Thermoleophilia;o__Gaiellales
OTU_696	6.25049e-05	7.81311e-05	6.25049e-05	1.56262e-05	0	6.25049e-05	0.000781311	0	0.00012501	1.56262e-05	4.68787e-05	0.000109384	0	4.68787e-05	4.68787e-05	0	k__Bacteria;p__Proteobacteria;c__Gammaproteobacteria;o__unidentified_Gammaproteobacteria;f__unidentified_Gammaproteobacteria;g__Acidibacter;s__
OTU_697	0.00237519	0.000156262	3.12524e-05	0.000312524	0.00057817	7.81311e-05	0.000218767	1.56262e-05	0.00917259	0.00284397	0.00392218	0.00531292	0.00328151	0.00509415	0.00462536	0.00435972	k__Bacteria;p__Firmicutes;c__Clostridia;o__Clostridiales;f__Peptostreptococcaceae;g__Romboutsia;s__Romboutsia_lituseburensis
OTU_698	0	4.68787e-05	0	0	1.56262e-05	0	0	3.12524e-05	0	0	0	7.81311e-05	4.68787e-05	0	0.000109384	0.000156262	k__Bacteria;p__Bacteroidetes;c__Bacteroidia;o__Bacteroidales;f__Muribaculaceae;g__;s__
OTU_699	0	0	0	0	0	0	0.00057817	0	0	9.37573e-05	0	0	0	0	1.56262e-05	1.56262e-05	k__Bacteria;p__Acidobacteria;c__Acidobacteriia;o__Solibacterales;f__unidentified_Solibacterales;g__Paludibaculum;s__
OTU_700	0	0	0	0	1.56262e-05	7.81311e-05	0.000562544	0	0.000109384	0	0	0	0	0	0	0	k__Bacteria;p__Chloroflexi;c__Chloroflexia;o__Chloroflexales;f__Roseiflexaceae;g__;s__
OTU_701	0.000187515	0.00106258	4.68787e-05	1.56262e-05	0.000156262	6.25049e-05	0.00362528	0.000109384	0.000140636	6.25049e-05	0.000156262	0.000640675	0	0	6.25049e-05	0	k__Bacteria;p__Proteobacteria;c__Alphaproteobacteria;o__Sphingomonadales;f__Sphingomonadaceae
OTU_702	0	0	0	0	0	0	0.000406282	0	0	4.68787e-05	0	0	3.12524e-05	3.12524e-05	0	0	k__Bacteria
OTU_703	0	0	0	0	0	0	0.000515665	0	0	0	0	0	0	0	0	0	k__Bacteria;p__Proteobacteria;c__Gammaproteobacteria;o__Alteromonadales;f__Alteromonadaceae;g__Rheinheimera
OTU_704	0	0	0	0	0	0	0	0	0	0	0	0	1.56262e-05	3.12524e-05	0	0.000562544	k__Bacteria;p__Proteobacteria;c__Gammaproteobacteria;o__unidentified_Gammaproteobacteria;f__Burkholderiaceae;g__Parasutterella;s__Burkholderiales_bacterium_YL45
OTU_705	0	6.25049e-05	0.000156262	0	0	6.25049e-05	0	0	0	4.68787e-05	0	0	0	0	0	0	k__Bacteria;p__Proteobacteria;c__Gammaproteobacteria;o__Cellvibrionales;f__Spongiibacteraceae
OTU_706	1.56262e-05	0	0	0	0	0	4.68787e-05	0	3.12524e-05	0	0	4.68787e-05	0.000218767	0	0.000312524	4.68787e-05	k__Bacteria;p__Bacteroidetes;c__Bacteroidia;o__Bacteroidales;f__Muribaculaceae;g__;s__
OTU_707	0.000109384	0.000109384	1.56262e-05	0	4.68787e-05	3.12524e-05	0.00106258	6.25049e-05	0	0	3.12524e-05	3.12524e-05	0	0	0	0	k__Bacteria;p__Proteobacteria;c__Alphaproteobacteria;o__Rhizobiales;f__Beijerinckiaceae;g__Microvirga
OTU_708	3.12524e-05	0.000203141	0	0	0	0.000109384	0	4.68787e-05	0.000203141	0	0	0.000421908	0	0	0	0	k__Bacteria;p__Actinobacteria;c__unidentified_Actinobacteria;o__Micromonosporales;f__Micromonosporaceae
OTU_709	0	0	6.25049e-05	0	0.000218767	0.000218767	0	0	0	4.68787e-05	1.56262e-05	0	0	0	0	0	k__Bacteria;p__Bacteroidetes;c__Bacteroidia;o__Flavobacteriales;f__Crocinitomicaceae
OTU_710	0	0	1.56262e-05	0	3.12524e-05	9.37573e-05	0.000281272	0	0	0	0	7.81311e-05	0	0	0	0	k__Bacteria;p__Acidobacteria;c__unidentified_Acidobacteria;o__unidentified_Acidobacteria;f__unidentified_Acidobacteria;g__Stenotrophobacter;s__
OTU_711	3.12524e-05	4.68787e-05	0.000109384	0	0.000140636	3.12524e-05	0	0	0	0.000234393	1.56262e-05	0	0	0	0	0	k__Bacteria;p__Bacteroidetes;c__Bacteroidia;o__Bacteroidales;f__Marinifilaceae;g__;s__
OTU_712	0	0	0	0	0	0	0.000343777	0	0	0	0	0	0	0	0	0	k__Bacteria;p__Bacteroidetes;c__Bacteroidia;o__Bacteroidales;f__Prolixibacteraceae;g__Draconibacterium;s__
OTU_713	0.000109384	0.000156262	0.000421908	0	0.000531292	0.000359403	0	0	0	0.000343777	0.000343777	0	3.12524e-05	0	0	0	k__Bacteria;p__Bacteroidetes;c__Bacteroidia;o__Bacteroidales;f__Rikenellaceae
OTU_714	0.000156262	0.000671927	7.81311e-05	1.56262e-05	0.000109384	0.00025002	0.00153137	0.000328151	0.000328151	3.12524e-05	0.000156262	0.000531292	0.000203141	0	7.81311e-05	3.12524e-05	k__Bacteria;p__Actinobacteria;c__Thermoleophilia;o__Solirubrobacterales;f__Solirubrobacteraceae;g__Solirubrobacter;s__
OTU_715	0	0	0	0	0	0	0.000296898	0	0	0	0	0	0	0	0	0	k__Bacteria;p__Verrucomicrobia;c__Verrucomicrobiae
OTU_716	0	0	1.56262e-05	0	0	0	0.000531292	0	0	0	0	0	0	0	0	0	k__Bacteria;p__Actinobacteria;c__Thermoleophilia
OTU_717	0.000671927	3.12524e-05	1.56262e-05	0	0	0	0	0	3.12524e-05	0	0	1.56262e-05	1.56262e-05	3.12524e-05	0	0	k__Bacteria;p__Firmicutes;c__Clostridia;o__Clostridiales;f__Lachnospiraceae
OTU_718	3.12524e-05	6.25049e-05	0	0	1.56262e-05	0	0.000359403	6.25049e-05	0.000109384	6.25049e-05	9.37573e-05	0.000296898	1.56262e-05	9.37573e-05	6.25049e-05	4.68787e-05	k__Bacteria;p__Actinobacteria;c__unidentified_Actinobacteria;o__Propionibacteriales;f__Nocardioidaceae;g__Nocardioides
OTU_719	0	4.68787e-05	0	0	0	4.68787e-05	0.000781311	1.56262e-05	0	0	0	1.56262e-05	4.68787e-05	1.56262e-05	0	0	k__Bacteria;p__Proteobacteria;c__Alphaproteobacteria;o__Rhizobiales;f__Rhizobiaceae;g__Ensifer
OTU_720	0.000109384	0.000156262	0.00045316	0	0.000296898	0.000390656	0.000593796	0	0	0.00012501	0.000187515	6.25049e-05	0.000140636	3.12524e-05	3.12524e-05	0	k__Bacteria;p__Firmicutes;c__Clostridia;o__Clostridiales;f__Lachnospiraceae
OTU_721	0	0	0	0	0	0	0	1.56262e-05	1.56262e-05	0	0	0.000296898	4.68787e-05	0	0.000171888	9.37573e-05	k__Bacteria;p__Bacteroidetes;c__Bacteroidia;o__Bacteroidales;f__Rikenellaceae;g__Alistipes;s__
OTU_722	0	0	0	0	0	0	0	0	0	0	0	0	3.12524e-05	0	0.000406282	6.25049e-05	k__Bacteria;p__Planctomycetes;c__Phycisphaerae;o__Tepidisphaerales;f__;g__;s__
OTU_723	0	0	0	0	0	0	0.000437534	0	0	0	0	0	0	0	0	0	k__Bacteria;p__Actinobacteria
OTU_724	6.25049e-05	0.000265646	6.25049e-05	0	0.000203141	0.00012501	0	0	0	1.56262e-05	1.56262e-05	0	0	0	0	0	k__Bacteria;p__Firmicutes;c__Clostridia;o__Clostridiales;f__Ruminococcaceae
OTU_725	0	0	3.12524e-05	0	0.000156262	0.00025002	0	0	0	9.37573e-05	7.81311e-05	0	0	0	0	0	k__Bacteria;p__Bacteroidetes;c__Bacteroidia;o__Cytophagales;f__Cyclobacteriaceae;g__Algoriphagus
OTU_726	0	0	0	0	0	0	0.000531292	0	0	0	0	1.56262e-05	0	4.68787e-05	0	0.000109384	k__Bacteria;p__Chloroflexi
OTU_727	3.12524e-05	0	6.25049e-05	3.12524e-05	0	0	3.12524e-05	0	0	0	0	4.68787e-05	0.000515665	3.12524e-05	6.25049e-05	0.000109384	k__Bacteria;p__Firmicutes;c__Clostridia;o__Clostridiales;f__Lachnospiraceae
OTU_728	7.81311e-05	4.68787e-05	6.25049e-05	0	4.68787e-05	4.68787e-05	0.000546918	4.68787e-05	1.56262e-05	6.25049e-05	3.12524e-05	4.68787e-05	0	0	0.00012501	0	k__Bacteria;p__Proteobacteria;c__Alphaproteobacteria;o__unidentified_Alphaproteobacteria;f__unidentified_Alphaproteobacteria;g__Skermanella;s__
OTU_729	0	0	0	0	0	0	0.00057817	0	0	0	0	0	0	0	0	0	k__Bacteria;p__Bacteroidetes;c__Bacteroidia;o__Flavobacteriales;f__;g__;s__
OTU_730	0	1.56262e-05	1.56262e-05	0	0	0	0.000406282	4.68787e-05	0.00012501	3.12524e-05	0	0	0	0	0	1.56262e-05	k__Bacteria;p__Proteobacteria;c__Alphaproteobacteria;o__unidentified_Alphaproteobacteria;f__unidentified_Alphaproteobacteria;g__Constrictibacter;s__
OTU_731	1.56262e-05	3.12524e-05	1.56262e-05	4.68787e-05	9.37573e-05	3.12524e-05	7.81311e-05	0	7.81311e-05	3.12524e-05	0	0.00012501	0	0	0	0	k__Bacteria;p__Firmicutes;c__Erysipelotrichia;o__Erysipelotrichales;f__Erysipelotrichaceae;g__Faecalitalea;s__Faecalitalea_cylindroides
OTU_732	1.56262e-05	0.00012501	4.68787e-05	0	3.12524e-05	7.81311e-05	0.000843816	3.12524e-05	4.68787e-05	0	1.56262e-05	0.000171888	0	0	0	0	k__Bacteria;p__Proteobacteria;c__Alphaproteobacteria;o__Rhizobiales;f__Beijerinckiaceae;g__Microvirga;s__
OTU_733	0	0	0	0	0	0	0	0	0	0	0	0	0.000421908	0	0.000609423	0.00012501	k__Bacteria;p__Acidobacteria;c__Acidobacteriia
OTU_734	4.68787e-05	0.000484413	4.68787e-05	0	9.37573e-05	0	0.000812563	1.56262e-05	0	0	0.000203141	4.68787e-05	0.000140636	7.81311e-05	0.00012501	0	k__Bacteria;p__Proteobacteria;c__Gammaproteobacteria;o__unidentified_Gammaproteobacteria;f__Nitrosomonadaceae;g__;s__
OTU_735	0	0	0	0	0	0	0.000609423	0	0	0	0	0	0	0	0	0	k__Bacteria;p__Synergistetes;c__Synergistia;o__Synergistales;f__Synergistaceae;g__Thermovirga
OTU_736	4.68787e-05	6.25049e-05	1.56262e-05	0	3.12524e-05	0	0	3.12524e-05	1.56262e-05	0	0	6.25049e-05	0.000500039	0	0.00012501	0	k__Bacteria;p__Proteobacteria;c__Deltaproteobacteria;o__Desulfovibrionales;f__Desulfovibrionaceae;g__;s__
OTU_737	0	0	0	0	0	0	0.000515665	0	0	0	0	0	0	0	0	0	k__Bacteria;p__Actinobacteria;c__Acidimicrobiia;o__;f__;g__;s__
OTU_738	0	1.56262e-05	0	0	0	0	0.00025002	4.68787e-05	0	0	6.25049e-05	0.000312524	1.56262e-05	0	0	0	k__Bacteria;p__Gemmatimonadetes;c__unidentified_Gemmatimonadetes;o__Gemmatimonadales;f__Gemmatimonadaceae;g__;s__
OTU_739	6.25049e-05	0	0	0	0	0	0	4.68787e-05	0.000109384	0	0	0	0.000468787	6.25049e-05	0.000109384	0.000171888	k__Bacteria;p__Bacteroidetes;c__Bacteroidia;o__Bacteroidales;f__Muribaculaceae;g__;s__
OTU_740	0	0	0	0	3.12524e-05	0	0.000406282	0	0	0	0	0.000203141	0	0	0	0	k__Bacteria;p__Bacteroidetes;c__Bacteroidia;o__Bacteroidales;f__Prevotellaceae;g__Prevotella;s__Prevotella_pallens
OTU_741	0	1.56262e-05	0	0	0	0	0.000484413	0	3.12524e-05	0	0	0.000109384	3.12524e-05	3.12524e-05	0.000109384	3.12524e-05	k__Bacteria;p__Proteobacteria;c__Alphaproteobacteria;o__Rhodobacterales;f__Rhodobacteraceae;g__Paracoccus
OTU_742	0	3.12524e-05	0	0	1.56262e-05	9.37573e-05	0	0	0	7.81311e-05	0	0.000156262	0.000156262	0	3.12524e-05	0	k__Bacteria;p__Fusobacteria;c__Fusobacteriia;o__Fusobacteriales;f__Fusobacteriaceae;g__Psychrilyobacter;s__
OTU_743	0	0.000343777	9.37573e-05	0	0	6.25049e-05	0.00159387	0.000109384	0.000156262	4.68787e-05	4.68787e-05	0.000484413	1.56262e-05	0	1.56262e-05	0	k__Archaea;p__Thaumarchaeota;c__Nitrososphaeria;o__Nitrososphaerales;f__Nitrososphaeraceae;g__;s__
OTU_744	3.12524e-05	0	0	0	0	0	0.000328151	7.81311e-05	0	3.12524e-05	1.56262e-05	3.12524e-05	7.81311e-05	0	1.56262e-05	0	k__Bacteria;p__Firmicutes;c__Clostridia;o__Clostridiales;f__Lachnospiraceae;g__unidentified_Lachnospiraceae;s__Coprococcus_catus
OTU_745	0	0	0	0	0	0	0	0	0	0	0	0	0.000156262	3.12524e-05	0.000984452	0.000140636	k__Bacteria;p__Proteobacteria;c__Gammaproteobacteria;o__Xanthomonadales;f__Rhodanobacteraceae;g__Rhodanobacter
OTU_746	0	0	0	0	0	3.12524e-05	0.00117197	0.000234393	7.81311e-05	3.12524e-05	3.12524e-05	4.68787e-05	0.000203141	7.81311e-05	9.37573e-05	0.00012501	k__Bacteria;p__Proteobacteria;c__Gammaproteobacteria;o__Alteromonadales;f__Shewanellaceae;g__Shewanella;s__Shewanella_putrefaciens
OTU_747	0	0	0	0	0	0	0	0	0	0.000609423	0	0.000328151	0	0	0	0	k__Bacteria;p__Bacteroidetes;c__Bacteroidia;o__Sphingobacteriales;f__unidentified_Sphingobacteriales;g__unidentified_Sphingobacteriales;s__Bacteroidetes_bacterium_OLB10
OTU_748	0	0	0	0	0	0	0	0.000109384	1.56262e-05	1.56262e-05	0	0.000171888	3.12524e-05	3.12524e-05	0	0	k__Bacteria;p__Bacteroidetes;c__Bacteroidia;o__Sphingobacteriales;f__Lentimicrobiaceae;g__Lentimicrobium;s__
OTU_749	3.12524e-05	0.000265646	1.56262e-05	3.12524e-05	0	0	0.000343777	0.000921947	0.000156262	0	3.12524e-05	0.000656301	0.00189077	0.000156262	0.00012501	3.12524e-05	k__Bacteria;p__Proteobacteria;c__Gammaproteobacteria;o__Enterobacteriales;f__Enterobacteriaceae
OTU_750	0	4.68787e-05	0	0	0	1.56262e-05	0.000203141	1.56262e-05	0	0	0	0	0	0	0	0	k__Bacteria;p__Actinobacteria;c__Acidimicrobiia;o__;f__;g__;s__
OTU_751	0	0	0	0	0	0	0	0	0	0	0	0	0.000484413	0	0	0	k__Bacteria;p__Bacteroidetes;c__Bacteroidia;o__Bacteroidales;f__Rikenellaceae;g__Alistipes;s__
OTU_752	1.56262e-05	0.000156262	0.000187515	0	0.00012501	0.00012501	0.000343777	7.81311e-05	3.12524e-05	0.00012501	0.000156262	0	1.56262e-05	0	6.25049e-05	6.25049e-05	k__Bacteria;p__Firmicutes;c__Clostridia;o__Clostridiales;f__Christensenellaceae;g__;s__
OTU_753	3.12524e-05	9.37573e-05	6.25049e-05	0	1.56262e-05	6.25049e-05	0.000812563	6.25049e-05	0	3.12524e-05	0.000296898	0.000343777	0	0	7.81311e-05	3.12524e-05	k__Bacteria;p__Proteobacteria;c__Gammaproteobacteria;o__unidentified_Gammaproteobacteria;f__Burkholderiaceae;g__unidentified_Burkholderiaceae
OTU_754	0	1.56262e-05	0	0	0	0	0.000437534	0	4.68787e-05	1.56262e-05	0	0	1.56262e-05	0	0	0	k__Bacteria;p__Actinobacteria;c__Acidimicrobiia;o__unidentified_Acidimicrobiia;f__unidentified_Acidimicrobiia;g__unidentified_Acidimicrobiia;s__Iamia_sp_T2-YC6790
OTU_755	4.68787e-05	4.68787e-05	0.00025002	0	0.000203141	0.000203141	0	0	0	0	6.25049e-05	0	0	0	0	0	k__Bacteria;p__Spirochaetes;c__Spirochaetia;o__Spirochaetales;f__Spirochaetaceae
OTU_756	6.25049e-05	1.56262e-05	7.81311e-05	7.81311e-05	9.37573e-05	4.68787e-05	0.000968826	4.68787e-05	6.25049e-05	7.81311e-05	3.12524e-05	3.12524e-05	0.000265646	0.000140636	0.000140636	0.00025002	k__Bacteria;p__Bacteroidetes;c__Bacteroidia;o__Bacteroidales;f__Bacteroidaceae;g__Bacteroides
OTU_757	0	0	0	0	0	0	0.000359403	0	0	0	0	0	0	0	0	0	k__Bacteria;p__Gemmatimonadetes;c__unidentified_Gemmatimonadetes;o__Gemmatimonadales;f__Gemmatimonadaceae;g__Gemmatimonas;s__
OTU_758	4.68787e-05	0.000109384	0.000171888	0	0.000171888	0.000140636	0	0	0	0.000140636	1.56262e-05	0	0	0	0	0	k__Bacteria;p__Firmicutes;c__Clostridia;o__Clostridiales;f__Ruminococcaceae
OTU_759	0	0.000156262	6.25049e-05	0	0	0	0.000390656	6.25049e-05	4.68787e-05	3.12524e-05	4.68787e-05	0.000218767	0	0	0	0	k__Bacteria;p__Bacteroidetes;c__Bacteroidia;o__Cytophagales;f__Microscillaceae;g__;s__
OTU_760	0	0	0	0	0	0	0.000328151	0	0	0	0	4.68787e-05	0	0	0	0	k__Bacteria;p__Actinobacteria;c__unidentified_Actinobacteria;o__Micrococcales;f__Promicromonosporaceae
OTU_761	0	3.12524e-05	0	0	0	0	0.000390656	0	6.25049e-05	0	1.56262e-05	6.25049e-05	1.56262e-05	0	0	0	k__Bacteria;p__Actinobacteria;c__Thermoleophilia;o__Gaiellales;f__Gaiellaceae;g__Gaiella;s__
OTU_762	9.37573e-05	0.000171888	0.000171888	0	0.000328151	0.000187515	0	0	0	0.000218767	0.000140636	0	0	0	0	0	k__Bacteria;p__Bacteroidetes;c__Bacteroidia;o__Bacteroidales;f__Tannerellaceae;g__Parabacteroides;s__Porphyromonadaceae_bacterium_DJF_B175
OTU_763	0	0	0	0	0	4.68787e-05	0.000500039	0	0	0	0	0	6.25049e-05	3.12524e-05	1.56262e-05	4.68787e-05	k__Bacteria;p__Proteobacteria;c__Deltaproteobacteria;o__Desulfuromonadales;f__Geobacteraceae;g__Geobacter;s__Geobacter_sp_M18
OTU_764	0	0	0	0	0	0	0.000343777	0	3.12524e-05	0	0	0	9.37573e-05	1.56262e-05	0.00121885	3.12524e-05	k__Bacteria;p__unidentified_Bacteria;c__unidentified_Bacteria;o__unidentified_Bacteria;f__unidentified_Bacteria;g__Coprothermobacter;s__
OTU_765	3.12524e-05	0.000109384	3.12524e-05	0	7.81311e-05	0	0.000343777	6.25049e-05	7.81311e-05	7.81311e-05	7.81311e-05	0.000312524	1.56262e-05	0	0.000187515	0	k__Bacteria;p__Actinobacteria;c__unidentified_Actinobacteria;o__Frankiales;f__Geodermatophilaceae;g__Geodermatophilus;s__
OTU_766	0	0	0	0	0	0	0.000265646	0	0	0	0	0	0	0	0	0	k__Bacteria
OTU_767	0	3.12524e-05	1.56262e-05	0	0	3.12524e-05	0.00045316	3.12524e-05	1.56262e-05	0	1.56262e-05	3.12524e-05	0	0	0	3.12524e-05	k__Bacteria;p__Actinobacteria;c__unidentified_Actinobacteria;o__Propionibacteriales;f__Nocardioidaceae;g__Nocardioides
OTU_768	0.000171888	6.25049e-05	0	0	0	1.56262e-05	0.00110946	9.37573e-05	0.000140636	1.56262e-05	0	0.00012501	0	0	0	3.12524e-05	k__Bacteria;p__Oxyphotobacteria;c__unidentified_Oxyphotobacteria;o__unidentified_Oxyphotobacteria;f__unidentified_Oxyphotobacteria;g__unidentified_Oxyphotobacteria;s__Trachydiscus_minutus
OTU_769	0.000109384	0.000312524	0.000437534	4.68787e-05	0.000640675	0.000734432	0	0	0	0.000281272	0.000359403	1.56262e-05	0	0	0	0.00012501	k__Bacteria;p__Firmicutes;c__Clostridia;o__Clostridiales;f__unidentified_Clostridiales;g__unidentified_Clostridiales
OTU_770	4.68787e-05	0.00012501	0.000234393	0	0.000296898	0.000359403	0	0	0	0.000281272	0.00012501	0	0	0	0	0	k__Bacteria;p__Bacteroidetes;c__Bacteroidia;o__Bacteroidales;f__Prevotellaceae
OTU_771	0	0	0	0	0	0	0.000281272	0	0	0	0	0	0	0	0	0	k__Bacteria;p__Proteobacteria;c__Alphaproteobacteria;o__unidentified_Alphaproteobacteria;f__unidentified_Alphaproteobacteria
OTU_772	0	0	0	0	0	0	0.000312524	0	0	0	0	0	0	0	0	0	k__Bacteria;p__Chloroflexi;c__Anaerolineae;o__Ardenticatenales;f__Ardenticatenaceae;g__;s__
OTU_773	0	0	0	0	0	0	0.000312524	0	0	0	0	0	0	0	0	0	k__Bacteria;p__Actinobacteria;c__Thermoleophilia;o__Solirubrobacterales;f__Solirubrobacteraceae
OTU_774	0	0	0	0	1.56262e-05	1.56262e-05	0	6.25049e-05	4.68787e-05	0	0	3.12524e-05	3.12524e-05	0	0.000328151	0	k__Bacteria;p__Proteobacteria;c__Alphaproteobacteria;o__Caulobacterales;f__Caulobacteraceae;g__Brevundimonas;s__Brevundimonas_olei
OTU_775	0	0	0	0	0	0	0.000406282	0	0	0	0	7.81311e-05	0	0	0	0	k__Bacteria;p__Planctomycetes;c__Phycisphaerae;o__Tepidisphaerales;f__;g__;s__
OTU_776	1.56262e-05	0	3.12524e-05	0	6.25049e-05	0	0.000468787	3.12524e-05	0	0	4.68787e-05	0.000156262	0	0	0	0	k__Bacteria;p__Actinobacteria;c__;o__;f__;g__;s__
OTU_777	0	0	0	0	0	0	0.000343777	0	0	0	0	0	0	0	0	0	k__Bacteria;p__Actinobacteria;c__Acidimicrobiia
OTU_778	0	6.25049e-05	1.56262e-05	0	0	7.81311e-05	0.000171888	0	0.000109384	3.12524e-05	1.56262e-05	0	0	0	0	0	k__Bacteria;p__Firmicutes;c__Bacilli;o__Bacillales;f__Alicyclobacillaceae;g__Tumebacillus;s__
OTU_779	0	0	0	0	0	0	0.000390656	0	0	0	0	6.25049e-05	0	0	0	0	k__Bacteria;p__Proteobacteria;c__Alphaproteobacteria;o__unidentified_Alphaproteobacteria;f__Acetobacteraceae;g__Craurococcus;s__
OTU_780	4.68787e-05	0	3.12524e-05	0	0	7.81311e-05	0.000343777	0	0	1.56262e-05	4.68787e-05	0	0	0	0	0	k__Bacteria;p__Actinobacteria;c__Acidimicrobiia;o__unidentified_Acidimicrobiia;f__Iamiaceae;g__Iamia;s__
OTU_781	0	4.68787e-05	0	0	1.56262e-05	0	0.000218767	0	0	0	0	3.12524e-05	0	0	0	0	k__Bacteria;p__Gemmatimonadetes;c__Longimicrobia;o__Longimicrobiales;f__Longimicrobiaceae;g__;s__
OTU_782	3.12524e-05	0	0	0	0	0	0.000390656	0	0	0	0	0	0	0	6.25049e-05	7.81311e-05	k__Bacteria;p__Verrucomicrobia;c__Verrucomicrobiae
OTU_783	0	4.68787e-05	0	0	0	0	0.00025002	1.56262e-05	0	0	0	7.81311e-05	0	0	0	0	k__Bacteria;p__Firmicutes;c__Clostridia;o__Clostridiales;f__Eubacteriaceae;g__Eubacterium;s__Eubacterium_limosum
OTU_784	6.25049e-05	1.56262e-05	1.56262e-05	0	3.12524e-05	4.68787e-05	4.68787e-05	4.68787e-05	0	4.68787e-05	0	0.000265646	0	0	0	0	k__Bacteria;p__Proteobacteria;c__Deltaproteobacteria;o__Myxococcales;f__;g__;s__
OTU_785	0	0	0	0	0	0	0.000468787	0	0	3.12524e-05	0	3.12524e-05	0	0	0	0	k__Bacteria;p__Gemmatimonadetes;c__unidentified_Gemmatimonadetes;o__Gemmatimonadales;f__Gemmatimonadaceae;g__Gemmatirosa;s__
OTU_786	0	0	0.000156262	0	7.81311e-05	9.37573e-05	0	0	0	9.37573e-05	9.37573e-05	0	0	0	0	0	k__Bacteria;p__Bacteroidetes;c__Bacteroidia;o__Bacteroidales;f__Bacteroidaceae;g__Bacteroides
OTU_787	0	0	3.12524e-05	0	1.56262e-05	3.12524e-05	0	0.000109384	6.25049e-05	3.12524e-05	0	0.000140636	0	0	0	0	k__Bacteria;p__Gemmatimonadetes;c__unidentified_Gemmatimonadetes;o__Gemmatimonadales;f__Gemmatimonadaceae;g__Gemmatimonas;s__
OTU_788	6.25049e-05	6.25049e-05	0	0	6.25049e-05	0	0.000921947	3.12524e-05	3.12524e-05	1.56262e-05	3.12524e-05	0.000156262	1.56262e-05	0	0	0	k__Bacteria;p__Gemmatimonadetes;c__Longimicrobia;o__Longimicrobiales;f__Longimicrobiaceae;g__;s__
OTU_789	0	0	0	0	0	0	0	0	0	0	0	0	0.000546918	0	0	0	k__Bacteria;p__Proteobacteria;c__Gammaproteobacteria;o__Enterobacteriales;f__Enterobacteriaceae
OTU_790	0	1.56262e-05	1.56262e-05	0	1.56262e-05	4.68787e-05	0.000781311	0	1.56262e-05	4.68787e-05	1.56262e-05	0.000140636	0	0	0	0	k__Bacteria;p__Proteobacteria;c__Alphaproteobacteria;o__unidentified_Alphaproteobacteria;f__unidentified_Alphaproteobacteria;g__Reyranella;s__
OTU_791	1.56262e-05	4.68787e-05	1.56262e-05	0	3.12524e-05	0.000109384	0.00070318	1.56262e-05	1.56262e-05	0	6.25049e-05	0.000359403	0.000406282	0.000109384	0.000187515	0.000171888	k__Bacteria;p__Bacteroidetes;c__Bacteroidia;o__Flavobacteriales;f__Flavobacteriaceae;g__Flavobacterium
OTU_792	0	0	0	0	3.12524e-05	0	0.00115634	6.25049e-05	0.000140636	1.56262e-05	0	0.000328151	0	0	0	0	k__Bacteria;p__Oxyphotobacteria;c__unidentified_Oxyphotobacteria;o__Synechococcales;f__unidentified_Synechococcales;g__unidentified_Synechococcales
OTU_793	4.68787e-05	0.00025002	0.000156262	0	0.000203141	4.68787e-05	0	0	0	0.000156262	0.00012501	0	0	0	0	0	k__Bacteria;p__Bacteroidetes;c__Bacteroidia;o__Bacteroidales;f__Prevotellaceae;g__;s__
OTU_794	0	0	0	0	0	0	0.000437534	0	0	0	0	0	0	0	0	0	k__Bacteria;p__Planctomycetes;c__Phycisphaerae;o__Tepidisphaerales
OTU_795	1.56262e-05	0.000265646	7.81311e-05	0	9.37573e-05	0.000171888	0	0	0	0.000203141	7.81311e-05	0	0	0	0	0	k__Bacteria;p__Firmicutes;c__Clostridia;o__Clostridiales;f__Ruminococcaceae
OTU_796	0.0150481	0.00431284	0.000296898	0.000171888	0.00242206	1.56262e-05	0.000312524	0.000296898	0.00148449	0.00150012	0.00109384	0.00206266	0.00143761	0.00267208	0.00329713	0.00232831	k__Bacteria;p__Firmicutes;c__Clostridia;o__Clostridiales;f__unidentified_Clostridiales;g__unidentified_Clostridiales
OTU_797	6.25049e-05	0.000156262	3.12524e-05	0	4.68787e-05	9.37573e-05	0.000937573	3.12524e-05	4.68787e-05	9.37573e-05	4.68787e-05	4.68787e-05	0	0	0	4.68787e-05	k__Bacteria;p__Proteobacteria;c__Alphaproteobacteria;o__Rhizobiales;f__unidentified_Rhizobiales;g__Labrys
OTU_798	0	0	0	0	4.68787e-05	0	0.000437534	0	0	0	0	0	0	0	0	0	k__Bacteria;p__Firmicutes;c__Clostridia;o__Clostridiales;f__unidentified_Clostridiales;g__Fonticella;s__
OTU_799	1.56262e-05	7.81311e-05	0	0	4.68787e-05	9.37573e-05	0.000765685	6.25049e-05	0	0	1.56262e-05	0.000468787	0.000156262	0	4.68787e-05	0	k__Bacteria;p__Actinobacteria;c__Thermoleophilia;o__Gaiellales
OTU_800	1.56262e-05	0	4.68787e-05	3.12524e-05	1.56262e-05	3.12524e-05	1.56262e-05	3.12524e-05	7.81311e-05	1.56262e-05	3.12524e-05	4.68787e-05	0.000484413	9.37573e-05	0.000156262	0.00012501	k__Bacteria;p__Firmicutes;c__Clostridia;o__Clostridiales;f__Lachnospiraceae;g__Lachnoclostridium;s__
OTU_801	0	0	0	0	0	0	0.000328151	0	0	0	0	0	0	0	0	0	k__Bacteria;p__Chloroflexi;c__Chloroflexia;o__Chloroflexales;f__Roseiflexaceae;g__;s__
OTU_802	0	1.56262e-05	0	0	0	0	0.000312524	0	0	0	0	0	0	0	0	0	k__Bacteria;p__Actinobacteria;c__Thermoleophilia;o__Gaiellales;f__;g__;s__
OTU_803	0	0	0	0	1.56262e-05	0	0	0	0	0	0	0.00025002	0	0	0	0	k__Bacteria;p__Bacteroidetes;c__Bacteroidia;o__Bacteroidales;f__Prevotellaceae;g__Prevotella;s__Prevotella_nanceiensis
OTU_804	6.25049e-05	1.56262e-05	1.56262e-05	0.000156262	7.81311e-05	3.12524e-05	0.00025002	7.81311e-05	9.37573e-05	0	6.25049e-05	0.000187515	0.000750059	3.12524e-05	0.000140636	0.000296898	k__Bacteria;p__Firmicutes;c__Clostridia;o__Clostridiales;f__Lachnospiraceae;g__unidentified_Lachnospiraceae;s__Clostridium_sp_AT4
OTU_805	9.37573e-05	0.000859442	0.00012501	4.68787e-05	0.000156262	0.000171888	0.000359403	3.12524e-05	4.68787e-05	7.81311e-05	7.81311e-05	3.12524e-05	0.000531292	0	1.56262e-05	9.37573e-05	k__Bacteria;p__Bacteroidetes;c__Bacteroidia;o__Bacteroidales;f__Prevotellaceae;g__unidentified_Prevotellaceae
OTU_806	3.12524e-05	0.000109384	0	0	0	1.56262e-05	0	0	0	0	3.12524e-05	7.81311e-05	0.000234393	0	9.37573e-05	0.000156262	k__Bacteria;p__Proteobacteria;c__Alphaproteobacteria;o__Rhizobiales;f__;g__;s__
OTU_807	0	0	0	0	0	0	0.000312524	0	0	0	0	0	0	0	0	0	k__Bacteria;p__Firmicutes;c__Bacilli;o__Bacillales;f__Paenibacillaceae;g__Paenibacillus
OTU_808	0.000312524	4.68787e-05	4.68787e-05	0	4.68787e-05	0	4.68787e-05	3.12524e-05	0.000171888	3.12524e-05	0	0	0.000187515	0	6.25049e-05	0.000109384	k__Bacteria;p__Actinobacteria;c__unidentified_Actinobacteria;o__Micrococcales;f__Micrococcaceae;g__Rothia
OTU_809	7.81311e-05	6.25049e-05	0.000531292	1.56262e-05	0.000343777	0.00057817	1.56262e-05	0	0	0.000171888	0.000312524	0	0	0	0	0	k__Bacteria;p__unidentified_Bacteria;c__unidentified_Bacteria;o__Campylobacterales;f__unidentified_Campylobacterales;g__Arcobacter;s__
OTU_810	0.000109384	0.000156262	7.81311e-05	0	0.000156262	9.37573e-05	0.000265646	6.25049e-05	0.000265646	7.81311e-05	9.37573e-05	0.000359403	0.000265646	4.68787e-05	7.81311e-05	6.25049e-05	k__Bacteria;p__Firmicutes;c__Clostridia;o__Clostridiales;f__Ruminococcaceae
OTU_811	0	3.12524e-05	0	0	4.68787e-05	0	0.000328151	0	0	0	0	0	0	0	4.68787e-05	0	k__Bacteria;p__Actinobacteria;c__unidentified_Actinobacteria;o__Frankiales;f__Sporichthyaceae;g__Sporichthya;s__
OTU_812	0	0	0	0	0	7.81311e-05	0.000328151	0	0	0	0	0	0	0	0	0	k__Bacteria;p__Acidobacteria;c__Acidobacteriia;o__Solibacterales;f__unidentified_Solibacterales;g__Bryobacter;s__
OTU_813	0	3.12524e-05	0	0	0	0	0.000312524	0	0	0	0	0	0	0	0	0	k__Bacteria;p__Actinobacteria;c__Thermoleophilia;o__Solirubrobacterales;f__;g__;s__
OTU_814	4.68787e-05	0.000156262	4.68787e-05	0	4.68787e-05	4.68787e-05	0	0	0	4.68787e-05	6.25049e-05	0	0	0	0	0	k__Bacteria;p__Melainabacteria
OTU_815	0	0	0	0	0	0	0	6.25049e-05	0	7.81311e-05	0	0.000156262	0	0	0	0	k__Bacteria;p__Bacteroidetes;c__Bacteroidia;o__Flavobacteriales;f__unidentified_Flavobacteriales;g__Chryseobacterium
OTU_816	4.68787e-05	0	0	0	0	0	0.000187515	0	0	0	1.56262e-05	0	0	0	0	0	k__Bacteria;p__Acidobacteria;c__Acidobacteriia;o__Solibacterales;f__unidentified_Solibacterales;g__Bryobacter;s__
OTU_817	0	0	0	0	0	0	0.000390656	0	0	0	1.56262e-05	0	0	0	0	0	k__Bacteria;p__Actinobacteria;c__Acidimicrobiia
OTU_818	0	4.68787e-05	3.12524e-05	0	6.25049e-05	0	0.000375029	0	0	0	0	0	0	0	0	0	k__Bacteria;p__Gemmatimonadetes;c__unidentified_Gemmatimonadetes;o__Gemmatimonadales;f__Gemmatimonadaceae;g__Gemmatimonas
OTU_819	0	0	0	3.12524e-05	0	0	0.000343777	0	0	0	0	0	0	0	0	0	k__Bacteria;p__Actinobacteria;c__Thermoleophilia;o__Solirubrobacterales;f__Solirubrobacteraceae
OTU_820	0	4.68787e-05	0	0	0	4.68787e-05	0.000218767	0	0	0	0	0	0	0	0	0	k__Bacteria;p__Proteobacteria;c__Gammaproteobacteria
OTU_821	3.12524e-05	0	0	0	7.81311e-05	3.12524e-05	0.00151574	0.000484413	0.000609423	0	3.12524e-05	0.000265646	4.68787e-05	0	0	0	k__Bacteria;p__Planctomycetes;c__Planctomycetacia;o__unidentified_Planctomycetacia;f__Isosphaeraceae;g__;s__
OTU_822	3.12524e-05	9.37573e-05	0	0	4.68787e-05	0	0	3.12524e-05	3.12524e-05	1.56262e-05	3.12524e-05	0.00025002	0	0	0	1.56262e-05	k__Bacteria;p__Actinobacteria;c__;o__;f__;g__;s__
OTU_823	0	0	0	0	0	3.12524e-05	0.000375029	0	0	0	0	0	0	0	0	0	k__Bacteria;p__Actinobacteria;c__Acidimicrobiia;o__;f__;g__;s__
OTU_824	0	0	0	0	0	0	0	0	0	0.000343777	0	0	0	0	0	0	k__Bacteria;p__Acidobacteria;c__Acidobacteriia;o__Solibacterales;f__unidentified_Solibacterales;g__Bryobacter;s__
OTU_825	1.56262e-05	0.000156262	9.37573e-05	0	3.12524e-05	1.56262e-05	0	0	0	4.68787e-05	0	0	0	0	0	0	k__Bacteria;p__Firmicutes;c__Clostridia;o__Clostridiales;f__Ruminococcaceae
OTU_826	0.000109384	0.000171888	0.000203141	0	0.00025002	0.000171888	0	0	0	0.000140636	9.37573e-05	0	0	0	0	0	k__Bacteria;p__Firmicutes;c__Clostridia;o__Clostridiales;f__Lachnospiraceae;g__Roseburia;s__
OTU_827	4.68787e-05	0	6.25049e-05	0	6.25049e-05	0.00012501	0	0	0	9.37573e-05	0	0	3.12524e-05	0	0	0	k__Bacteria;p__Bacteroidetes;c__Bacteroidia;o__Bacteroidales;f__Muribaculaceae;g__;s__
OTU_828	1.56262e-05	9.37573e-05	0.000156262	1.56262e-05	0.000234393	0.000265646	0.000375029	0	1.56262e-05	3.12524e-05	6.25049e-05	0	0	0	7.81311e-05	0	k__Bacteria;p__Firmicutes;c__Clostridia;o__Clostridiales;f__Ruminococcaceae
OTU_829	0.000468787	0.000531292	1.56262e-05	0	3.12524e-05	4.68787e-05	0.000546918	7.81311e-05	9.37573e-05	0	1.56262e-05	0.000312524	0	0	0	0	k__Bacteria;p__Oxyphotobacteria;c__unidentified_Oxyphotobacteria;o__unidentified_Oxyphotobacteria;f__unidentified_Oxyphotobacteria;g__unidentified_Oxyphotobacteria;s__Nannochloropsis_gaditana
OTU_830	0	0	0	0	0	0	0.000812563	0	0	3.12524e-05	0	0	0	0	1.56262e-05	0	k__Bacteria
OTU_831	0	0	0	0	0	7.81311e-05	0.00117197	0	0	0	0	7.81311e-05	6.25049e-05	0	6.25049e-05	0	k__Bacteria;p__Firmicutes;c__Erysipelotrichia;o__Erysipelotrichales;f__Erysipelotrichaceae;g__Allobaculum;s__
OTU_832	1.56262e-05	0	0	0	0	0	0.000406282	0	0	1.56262e-05	0	0	1.56262e-05	0.00012501	0	0.00012501	k__Bacteria;p__Proteobacteria;c__Gammaproteobacteria;o__unidentified_Gammaproteobacteria;f__Nitrosomonadaceae;g__unidentified_Nitrosomonadaceae;s__bacterium_TG159
OTU_833	0	0	0	0	0	0	0	0	0	0	0	0	0	0	0	0.000546918	k__Bacteria;p__Firmicutes;c__Clostridia;o__Clostridiales;f__Lachnospiraceae
OTU_834	0.000390656	0.000375029	0.000437534	4.68787e-05	0.000390656	0.000593796	0	0	0	0.000281272	0.00025002	0	1.56262e-05	0	6.25049e-05	0	k__Bacteria;p__Firmicutes;c__Clostridia;o__Clostridiales;f__Christensenellaceae;g__;s__
OTU_835	0.00012501	0.000671927	0.0010157	0	0.000734432	0.00100008	0.000156262	4.68787e-05	4.68787e-05	0.000890695	0.000546918	0	0.000171888	0	4.68787e-05	0	k__Bacteria;p__Proteobacteria;c__Alphaproteobacteria;o__Rhodobacterales;f__Rhodobacteraceae
OTU_836	1.56262e-05	9.37573e-05	0	0	0	0	0.000671927	0	4.68787e-05	1.56262e-05	1.56262e-05	7.81311e-05	0	0	0	0	k__Bacteria;p__Bacteroidetes;c__Bacteroidia;o__Cytophagales;f__Microscillaceae
OTU_837	0	0	0	0	0	0	0	0	0	0	0	0	9.37573e-05	0	0.000187515	0.000203141	k__Bacteria;p__Chloroflexi;c__Ktedonobacteria;o__Ktedonobacterales;f__;g__;s__
OTU_838	0	0.000109384	0	0	0	4.68787e-05	0.000687554	3.12524e-05	0	0	4.68787e-05	6.25049e-05	7.81311e-05	0	0.000187515	0.00012501	k__Bacteria;p__Proteobacteria;c__Alphaproteobacteria;o__Caulobacterales;f__Caulobacteraceae;g__Phenylobacterium
OTU_839	0	0	0	0	0	0	0	0	0	0.000265646	3.12524e-05	3.12524e-05	0	0	0	0	k__Bacteria;p__Actinobacteria;c__Acidimicrobiia;o__Actinomarinales;f__unidentified_Actinomarinales;g__unidentified_Actinomarinales;s__bacterium_enrichment_culture_clone_Anammox_20
OTU_840	0	0	0	0	0	0	0.000203141	0	0	0	0	0.000109384	6.25049e-05	0	1.56262e-05	0	k__Bacteria;p__Proteobacteria;c__Alphaproteobacteria;o__unidentified_Alphaproteobacteria;f__unidentified_Alphaproteobacteria;g__Reyranella;s__
OTU_841	0	0	0	0	0	4.68787e-05	0.000265646	0	0	0	0	0	0	0	0	0	k__Bacteria;p__Firmicutes;c__Bacilli;o__Bacillales;f__Paenibacillaceae;g__Paenibacillus
OTU_842	3.12524e-05	0.000359403	0	0	3.12524e-05	0	0.000218767	1.56262e-05	0	1.56262e-05	0	4.68787e-05	3.12524e-05	0	4.68787e-05	0	k__Bacteria;p__Proteobacteria;c__Gammaproteobacteria;o__unidentified_Gammaproteobacteria;f__Nitrosomonadaceae;g__;s__
OTU_843	0	0	0	0	0	0	0.000421908	0	0	0	0	0	0	0	0	0	k__Bacteria
OTU_844	0	0	0	0	0	1.56262e-05	0.000296898	0	0	0	6.25049e-05	0	3.12524e-05	0	0.00012501	0	k__Bacteria;p__Actinobacteria;c__unidentified_Actinobacteria;o__Pseudonocardiales;f__Pseudonocardiaceae
OTU_845	0	0	0	0	0	0	0	0.00025002	0.00025002	0	0	1.56262e-05	0	0	0	0	k__Bacteria;p__Actinobacteria;c__unidentified_Actinobacteria;o__Propionibacteriales;f__Propionibacteriaceae;g__unidentified_Propionibacteriaceae;s__Propionibacteriaceae_bacterium_SH081
OTU_846	4.68787e-05	0.00012501	1.56262e-05	0	3.12524e-05	0	0.000187515	1.56262e-05	4.68787e-05	4.68787e-05	4.68787e-05	7.81311e-05	0	0	0	0	k__Bacteria;p__Acidobacteria;c__unidentified_Acidobacteria;o__unidentified_Acidobacteria;f__unidentified_Acidobacteria;g__unidentified_Acidobacteria
OTU_847	3.12524e-05	0	3.12524e-05	0	0	0	0.000296898	4.68787e-05	0	0	0	0	0	0	3.12524e-05	0.000171888	k__Bacteria;p__Firmicutes;c__Erysipelotrichia;o__Erysipelotrichales;f__Erysipelotrichaceae;g__Holdemania;s__
OTU_848	0	0	0	0	1.56262e-05	0	0	3.12524e-05	3.12524e-05	3.12524e-05	0	0.000531292	1.56262e-05	0	0	0	k__Bacteria;p__Bacteroidetes;c__Bacteroidia;o__Bacteroidales;f__Prevotellaceae;g__Alloprevotella;s__Alloprevotella_tannerae
OTU_849	0	9.37573e-05	3.12524e-05	0	7.81311e-05	3.12524e-05	9.37573e-05	4.68787e-05	6.25049e-05	1.56262e-05	0.000109384	6.25049e-05	0	0	0	0	k__Bacteria;p__Proteobacteria;c__Alphaproteobacteria;o__Sphingomonadales;f__Sphingomonadaceae;g__Sphingorhabdus;s__Sphingorhabdus_flavimaris
OTU_850	1.56262e-05	4.68787e-05	0	0	3.12524e-05	0	0.000265646	0	0	0	0	0	4.68787e-05	0	0	0	k__Bacteria;p__Actinobacteria;c__Acidimicrobiia;o__unidentified_Acidimicrobiia;f__Iamiaceae;g__Iamia;s__
OTU_851	6.25049e-05	7.81311e-05	0	0	1.56262e-05	0	0.00148449	9.37573e-05	0.000109384	4.68787e-05	6.25049e-05	0.000406282	4.68787e-05	1.56262e-05	1.56262e-05	7.81311e-05	k__Bacteria;p__Proteobacteria;c__Alphaproteobacteria;o__Rhizobiales;f__Xanthobacteraceae;g__;s__
OTU_852	0	4.68787e-05	7.81311e-05	0	0	0	0.000625049	0	0	0	4.68787e-05	3.12524e-05	0	0	0	0	k__Bacteria;p__Acidobacteria;c__unidentified_Acidobacteria;o__unidentified_Acidobacteria;f__unidentified_Acidobacteria;g__unidentified_Acidobacteria;s__uncultivated_soil_bacterium_clone_S111
OTU_853	0	0	0	0	0	0	0.000359403	0	0	0	0	0	0	0	0	0	k__Bacteria;p__Cyanobacteria;c__;o__;f__;g__;s__
OTU_854	0	0	0	0	0	0	0.000437534	0	0	0	0	0	0	0	0	0	k__Bacteria;p__Actinobacteria;c__;o__;f__;g__;s__
OTU_855	0	0	0	4.68787e-05	0	0	0	0.00543792	4.68787e-05	1.56262e-05	0	0	0	0	0	0	k__Bacteria;p__Firmicutes;c__Clostridia;o__Clostridiales;f__unidentified_Clostridiales;g__unidentified_Clostridiales
OTU_856	0	0	0	0	0	3.12524e-05	0.000343777	0	3.12524e-05	0	0	0	4.68787e-05	0	3.12524e-05	0	k__Bacteria;p__Firmicutes;c__Clostridia;o__Clostridiales;f__Ruminococcaceae;g__Oscillibacter;s__
OTU_857	0	0	0	0	0	0	0	0	0	0.000484413	0	1.56262e-05	0	0	0	4.68787e-05	k__Bacteria;p__Proteobacteria;c__Gammaproteobacteria;o__unidentified_Gammaproteobacteria
OTU_858	0	0	0	0	0	0	0	0	0	0	0	0.000109384	0.000187515	0	7.81311e-05	3.12524e-05	k__Bacteria;p__Firmicutes;c__Bacilli;o__Lactobacillales;f__Lactobacillaceae;g__Pediococcus;s__Pediococcus_pentosaceus
OTU_859	1.56262e-05	0	0	0	0	0	0	3.12524e-05	0	3.12524e-05	0	0.000156262	0	0	0	0	k__Bacteria;p__Bacteroidetes;c__Bacteroidia;o__Bacteroidales;f__Rikenellaceae;g__Alistipes;s__
OTU_860	0	4.68787e-05	0	0	0	3.12524e-05	0.000296898	0	0	0	0	0	0	0	4.68787e-05	0	k__Bacteria;p__Chloroflexi
OTU_861	4.68787e-05	0.000171888	7.81311e-05	0	0.000171888	0.000171888	0	0	0	0.000109384	0.000140636	0	0	0	0	0	k__Bacteria;p__Firmicutes;c__Clostridia;o__Clostridiales;f__Ruminococcaceae
OTU_862	0	0	0	0	3.12524e-05	0	0	0	0	4.68787e-05	0	0.000359403	0	0	0	0	k__Bacteria;p__Fusobacteria;c__Fusobacteriia;o__Fusobacteriales;f__Leptotrichiaceae;g__Leptotrichia;s__Leptotrichia_sp_oral_clone_FP036
OTU_863	0	0	0	0	0	0	0.000281272	0	0	0	0	0	0	0	0	0	k__Bacteria;p__Firmicutes;c__Clostridia;o__Clostridiales;f__Lachnospiraceae
OTU_864	0	0	3.12524e-05	0	0	0	0.000281272	0	3.12524e-05	0	0	0	3.12524e-05	0	3.12524e-05	0.000359403	k__Bacteria;p__Firmicutes;c__Clostridia;o__Clostridiales;f__Ruminococcaceae;g__unidentified_Ruminococcaceae
OTU_865	0	0	0	0	0	0	0	0	0	0	0	0	0.000296898	0	0.000312524	1.56262e-05	k__Bacteria;p__Bacteroidetes;c__Bacteroidia;o__Bacteroidales;f__Tannerellaceae;g__Macellibacteroides
OTU_866	0	0	0	0	0	0	0.000390656	9.37573e-05	0	0	0	0	0	0	0	0	k__Bacteria;p__Actinobacteria;c__Acidimicrobiia
OTU_867	0.000187515	0	0	0	1.56262e-05	1.56262e-05	0.000296898	0	0	0	1.56262e-05	0	0.00025002	0.000156262	0.00012501	0.00012501	k__Bacteria;p__Firmicutes;c__Clostridia;o__Clostridiales;f__Lachnospiraceae
OTU_868	0	0	0	0	0	0	0.00057817	0	0	0	0	0	0	0	0	0	k__Bacteria;p__Planctomycetes;c__Planctomycetacia;o__Planctomycetales;f__;g__;s__
OTU_869	0	0	0	0	0	0	0.000328151	0	0	0	0	0	0	0	0	0	k__Bacteria;p__Proteobacteria;c__Alphaproteobacteria;o__Caulobacterales;f__Hyphomonadaceae;g__;s__
OTU_870	7.81311e-05	0.000218767	0.000156262	1.56262e-05	0.000156262	0.000203141	0	0	1.56262e-05	6.25049e-05	1.56262e-05	0	0	6.25049e-05	1.56262e-05	4.68787e-05	k__Bacteria;p__Firmicutes;c__Clostridia;o__Clostridiales;f__Christensenellaceae;g__;s__
OTU_871	0	0	0	0	0	0	0.000312524	0	0	6.25049e-05	0	0	0	0	0	0	k__Bacteria;p__Proteobacteria;c__Deltaproteobacteria;o__Oligoflexales;f__Oligoflexaceae;g__;s__
OTU_872	0.000109384	0.000281272	0.00012501	0	4.68787e-05	0.000218767	0.0022033	9.37573e-05	0.000265646	4.68787e-05	9.37573e-05	0.000187515	6.25049e-05	0	0	4.68787e-05	k__Bacteria;p__Actinobacteria;c__unidentified_Actinobacteria;o__Micrococcales;f__Micrococcaceae
OTU_873	0	0	0	0	0	0	0.000296898	0	0	0	0	0	0	0	0	0	k__Bacteria
OTU_874	0	0	7.81311e-05	0	0	3.12524e-05	0.000296898	0	0	0	0	0	3.12524e-05	0	0	0	k__Bacteria;p__Proteobacteria;c__Gammaproteobacteria;o__unidentified_Gammaproteobacteria;f__unidentified_Gammaproteobacteria;g__Methylophaga
OTU_875	0	0	0	0	0	0	0	0	0	0	0	0	0.00025002	4.68787e-05	0	0.00045316	k__Bacteria;p__Tenericutes;c__Mollicutes;o__Anaeroplasmatales;f__Anaeroplasmataceae;g__Anaeroplasma;s__
OTU_876	0	0.00025002	0	0	0	1.56262e-05	0.000437534	7.81311e-05	6.25049e-05	0	0	0.000109384	0.000187515	0	4.68787e-05	0	k__Bacteria;p__Actinobacteria;c__unidentified_Actinobacteria;o__Pseudonocardiales;f__Pseudonocardiaceae;g__Pseudonocardia
OTU_877	0.000296898	0.000140636	0	0	0	0	0	0	7.81311e-05	0	0	0.000140636	0	0	0	0	k__Bacteria;p__Firmicutes;c__Bacilli;o__Bacillales;f__unidentified_Bacillales;g__Exiguobacterium;s__Exiguobacterium_aurantiacum
OTU_878	0	0	0	0	0	0	4.68787e-05	0	7.81311e-05	0	0	0.000171888	3.12524e-05	7.81311e-05	0	3.12524e-05	k__Bacteria;p__Bacteroidetes;c__Bacteroidia;o__Flavobacteriales;f__Flavobacteriaceae;g__Tenacibaculum;s__
OTU_879	0	0	0	0	0	0	0	0	0	9.37573e-05	0	0.000140636	3.12524e-05	0	7.81311e-05	0	k__Bacteria;p__Bacteroidetes;c__Bacteroidia;o__Cytophagales;f__Microscillaceae;g__unidentified_Microscillaceae;s__Bacteroidetes_bacterium_OLB12
OTU_880	0.00135948	9.37573e-05	0	0	0	1.56262e-05	0.000500039	9.37573e-05	0.000171888	0	0	0.00025002	0.000218767	0	1.56262e-05	4.68787e-05	k__Bacteria;p__Firmicutes;c__Negativicutes;o__Selenomonadales;f__Veillonellaceae;g__Dialister
OTU_881	0	0	0	0	0	0	0	0	0	0	0	0.000265646	0	0	0	0	k__Bacteria;p__Firmicutes;c__Clostridia;o__Clostridiales;f__Peptococcaceae;g__Desulfotomaculum;s__Desulfotomaculum_geothermicum
OTU_882	0	0	0	0	0	0	0.000375029	6.25049e-05	0	0	1.56262e-05	0	0	0	0	0	k__Bacteria;p__Planctomycetes;c__Phycisphaerae;o__Phycisphaerales;f__Phycisphaeraceae;g__;s__
OTU_883	0.0012501	0.000687554	0.00118759	4.68787e-05	0.00070318	0.00109384	0.000296898	6.25049e-05	6.25049e-05	0.000890695	0.000734432	3.12524e-05	0.000718806	0	1.56262e-05	0.000218767	k__Bacteria;p__Firmicutes;c__Bacilli;o__Lactobacillales;f__Streptococcaceae;g__Streptococcus
OTU_884	0	0	0	0	0	0	0.000406282	0	0	0	0	0	0	0	0	0	k__Bacteria;p__Acidobacteria;c__Acidobacteriia;o__Solibacterales;f__unidentified_Solibacterales;g__Candidatus_Solibacter;s__
OTU_885	0	0	0	0	6.25049e-05	0	0.000296898	0	0	3.12524e-05	0	0	0	0	0	0	k__Bacteria;p__Proteobacteria;c__Deltaproteobacteria;o__Myxococcales;f__Haliangiaceae;g__Haliangium;s__
OTU_886	0	0	0	0	0	0	0.00025002	0	0	0	0	0	0	0	0	0	k__Bacteria;p__Bacteroidetes;c__Bacteroidia;o__Chitinophagales;f__Saprospiraceae
OTU_887	0	1.56262e-05	0	0	0	0	0.000375029	0	0	0	0	7.81311e-05	0	0	0	0	k__Bacteria;p__Acidobacteria
OTU_888	0	0	0	0	0	0	0.000312524	0	0	0	0	0	0	0	0	0	k__Bacteria;p__Spirochaetes;c__unidentified_Spirochaetes;o__unidentified_Spirochaetes;f__Leptospiraceae;g__Turneriella;s__Turneriella_parva
OTU_889	0	0	0	0	0	0	0.000375029	0	0	0	0	0	0	0	0	0	k__Bacteria;p__Proteobacteria;c__Alphaproteobacteria;o__unidentified_Alphaproteobacteria;f__Acetobacteraceae;g__Roseomonas
OTU_890	0	1.56262e-05	0	0	3.12524e-05	0	0	0	0	3.12524e-05	0	0	9.37573e-05	0.000109384	0.000140636	0	k__Bacteria;p__Firmicutes;c__Clostridia;o__Clostridiales;f__Ruminococcaceae
OTU_891	0	0	0	0	0	0	0.000328151	0	0	0	0	0	0	0	0	0	k__Bacteria
OTU_892	0	0	0	0	0	0	7.81311e-05	0.000234393	0.000109384	0	0	0	3.12524e-05	0	0	0	k__Bacteria;p__Bacteroidetes;c__Bacteroidia;o__Flavobacteriales;f__Flavobacteriaceae;g__Flavobacterium;s__Flavobacterium_columnare
OTU_893	6.25049e-05	0	4.68787e-05	0	0	0	0.000546918	0	1.56262e-05	0	0	7.81311e-05	0.000437534	0	1.56262e-05	0.00025002	k__Bacteria;p__Firmicutes;c__Clostridia;o__Clostridiales;f__Lachnospiraceae
OTU_894	0	1.56262e-05	0	0	0	7.81311e-05	0.000531292	0	0	0	0	0	0	0	0	0	k__Bacteria;p__Actinobacteria;c__unidentified_Actinobacteria;o__Micrococcales
OTU_895	4.68787e-05	0.000203141	0.000187515	0	0.000156262	0.00012501	0	1.56262e-05	0	7.81311e-05	9.37573e-05	0	0	0	0	0	k__Bacteria;p__Firmicutes;c__Clostridia;o__Clostridiales
OTU_896	0	0	0	0	0	0	0.000484413	0	0	0	0	0	0	0	0	0	k__Bacteria;p__Firmicutes;c__Clostridia;o__Clostridiales;f__Lachnospiraceae
OTU_897	0	0	0	0	1.56262e-05	0	0	0	0	0.000953199	0	0.000265646	0	0	0	0	k__Bacteria;p__Calditrichaeota;c__unidentified_Calditrichaeota;o__Calditrichales;f__Calditrichaceae;g__;s__
OTU_898	0.000406282	0.000781311	0.00100008	0	0.000812563	0.000968826	1.56262e-05	0	0	0.000562544	0.000406282	0	0	0	0	0	k__Bacteria;p__Firmicutes;c__Clostridia;o__Clostridiales;f__Lachnospiraceae
OTU_899	1.56262e-05	1.56262e-05	0	0	0	0	0	4.68787e-05	4.68787e-05	0	0	0	0.000109384	1.56262e-05	0.000140636	3.12524e-05	k__Bacteria;p__Firmicutes;c__Bacilli;o__Lactobacillales;f__Leuconostocaceae;g__Leuconostoc
OTU_900	0	7.81311e-05	7.81311e-05	0	7.81311e-05	0.000203141	0	0	0	9.37573e-05	1.56262e-05	0	0	0	0	0	k__Bacteria
OTU_901	0	0	0	0	0	3.12524e-05	0.000234393	0	0	0	0	0	0	0	0	0	k__Bacteria;p__Proteobacteria;c__Alphaproteobacteria;o__unidentified_Alphaproteobacteria;f__Acetobacteraceae
OTU_902	0	0	1.56262e-05	0	0	1.56262e-05	0.00025002	0	0	0	0	0	0	0	0	0	k__Bacteria;p__Bacteroidetes;c__Bacteroidia;o__Cytophagales;f__Cyclobacteriaceae;g__;s__
OTU_903	0	0	0	0	0	0	0.000625049	0	0	0	0	0	0	0	0	0	k__Bacteria;p__Chloroflexi;c__Chloroflexia;o__Chloroflexales;f__Roseiflexaceae;g__;s__
OTU_904	3.12524e-05	1.56262e-05	6.25049e-05	0.000109384	1.56262e-05	4.68787e-05	0.00012501	0.000109384	0.000218767	3.12524e-05	3.12524e-05	6.25049e-05	1.56262e-05	0	3.12524e-05	0.000109384	k__Bacteria;p__Proteobacteria;c__Gammaproteobacteria;o__Xanthomonadales;f__Rhodanobacteraceae
OTU_905	0	0	0	0	0	1.56262e-05	0.000390656	0	0	0	0	0	0	0	0	0	k__Bacteria;p__Chloroflexi
OTU_906	0	0	3.12524e-05	0	0	1.56262e-05	0.000328151	0	0	0	3.12524e-05	7.81311e-05	0	0	0	0	k__Bacteria;p__Actinobacteria;c__Acidimicrobiia
OTU_907	0	1.56262e-05	0	0	0	0	0	0	0	0.00012501	0	0.000171888	0	0	1.56262e-05	1.56262e-05	k__Bacteria;p__Bacteroidetes;c__Ignavibacteria;o__unidentified_Ignavibacteria;f__unidentified_Ignavibacteria;g__unidentified_Ignavibacteria;s__Ignavibacteriales_bacterium_UTCHB1
OTU_908	0.00012501	0.000140636	0.00025002	0	0.000421908	0.000281272	0	3.12524e-05	0	6.25049e-05	0.000156262	0	0	0	0	0	k__Bacteria;p__Proteobacteria;c__Alphaproteobacteria;o__Rhodobacterales;f__Rhodobacteraceae;g__Octadecabacter;s__
OTU_909	0	0	0	0	0	0	0	0	0	0.000546918	0	0.000140636	0	0	0	0	k__Bacteria;p__Bacteroidetes;c__Bacteroidia;o__Chitinophagales;f__Saprospiraceae;g__;s__
OTU_910	0	0	0	0	0	0	0	0	0	0	0	0	0	0	0	0.00025002	k__Bacteria;p__Firmicutes;c__Erysipelotrichia;o__Erysipelotrichales;f__Erysipelotrichaceae;g__Candidatus_Stoquefichus;s__
OTU_911	0	0	0	0	0	0	0.000281272	0	0	0	0	0	0	0	0	0	k__Bacteria;p__Bacteroidetes;c__Bacteroidia;o__Bacteroidales
OTU_912	4.68787e-05	3.12524e-05	0.000140636	4.68787e-05	0	0.000109384	1.56262e-05	0.00012501	4.68787e-05	0	4.68787e-05	1.56262e-05	0.000156262	0	0	0.00012501	k__Bacteria;p__Firmicutes;c__Clostridia;o__Clostridiales;f__Ruminococcaceae;g__unidentified_Ruminococcaceae;s__Oscillibacter_sp_ER4
OTU_913	0	0	0	0	0	0	0	0	0	0	0	0	0	0	0	0.000359403	k__Bacteria;p__Bacteroidetes;c__Bacteroidia;o__Bacteroidales;f__Muribaculaceae;g__;s__
OTU_914	3.12524e-05	0.000406282	9.37573e-05	0	7.81311e-05	0.00025002	0.000765685	0.000140636	0.000109384	0	4.68787e-05	0.00012501	0.000531292	0	0.00118759	0.00012501	k__Bacteria;p__Proteobacteria;c__Gammaproteobacteria;o__unidentified_Gammaproteobacteria;f__Burkholderiaceae;g__Variovorax
OTU_915	0	0	0	0	0	0	0.000484413	0	0	0	0	0	1.56262e-05	0	0	0	k__Bacteria;p__Oxyphotobacteria;c__unidentified_Oxyphotobacteria;o__Nostocales;f__Nostocaceae
OTU_916	0	0	0	0	0	0	0	3.12524e-05	0.000328151	0	0	0	9.37573e-05	4.68787e-05	0	7.81311e-05	k__Bacteria;p__Spirochaetes;c__Spirochaetia;o__Brevinematales;f__Brevinemataceae;g__Brevinema;s__
OTU_917	1.56262e-05	0	0	0	0	0	0.000234393	0	0	0	0	0	0	0	0	0	k__Bacteria;p__Firmicutes;c__Clostridia;o__Clostridiales;f__Lachnospiraceae;g__Oribacterium;s__Oribacterium_sp_CM12
OTU_918	1.56262e-05	0	6.25049e-05	0	4.68787e-05	1.56262e-05	1.56262e-05	7.81311e-05	9.37573e-05	0	0	3.12524e-05	9.37573e-05	0	0	7.81311e-05	k__Bacteria;p__Bacteroidetes;c__Bacteroidia;o__Bacteroidales;f__Muribaculaceae;g__;s__
OTU_919	0	0	0	0	0	0	0.000109384	0	0	3.12524e-05	0	0	0.000187515	0	7.81311e-05	6.25049e-05	k__Bacteria;p__Firmicutes;c__Clostridia;o__Clostridiales;f__Lachnospiraceae
OTU_920	0	0	0	0	0	0	0.000203141	0	0	0	0	6.25049e-05	0	0	0	0	k__Bacteria;p__Acidobacteria;c__Holophagae;o__unidentified_Holophagae;f__unidentified_Holophagae;g__unidentified_Holophagae;s__Acidobacteria_bacterium_enrichment_culture_clone_CV-04
OTU_921	0	0	0	0	0	0	0	0	6.25049e-05	0	0	0.00012501	7.81311e-05	0	0	0	k__Bacteria;p__Firmicutes;c__Bacilli;o__Bacillales;f__Staphylococcaceae;g__Jeotgalicoccus;s__
OTU_922	1.56262e-05	3.12524e-05	0.000140636	1.56262e-05	0.000218767	0.000140636	0	0	0	0.000187515	4.68787e-05	0	0	0	0	0	k__Bacteria;p__Firmicutes;c__Clostridia;o__Clostridiales;f__unidentified_Clostridiales;g__Anaerovorax;s__
OTU_923	0	9.37573e-05	1.56262e-05	0	7.81311e-05	0	0.000640675	3.12524e-05	3.12524e-05	4.68787e-05	0	0	0	0	0	0	k__Bacteria;p__Proteobacteria;c__Gammaproteobacteria
OTU_924	0	0	0	3.12524e-05	0	0	0.000531292	0	0	0	0	0	0	0	0	0	k__Bacteria
OTU_925	3.12524e-05	0.000140636	0.000312524	0	0.000328151	0.00025002	0	0	0	0.000109384	7.81311e-05	0	0	0	0	0	k__Bacteria;p__Bacteroidetes;c__Bacteroidia;o__Bacteroidales;f__Muribaculaceae;g__;s__
OTU_926	0	0	0	0	0	0	0.000312524	0	0	0	0	0	0	0	0	0	k__Bacteria;p__Oxyphotobacteria;c__unidentified_Oxyphotobacteria;o__Nostocales;f__Nostocaceae
OTU_927	0.000375029	7.81311e-05	0	0	0	0	0	0	0	0	0	0	0	7.81311e-05	0	0	k__Bacteria;p__Firmicutes;c__Bacilli;o__Bacillales;f__Paenibacillaceae;g__Paenibacillus;s__Paenibacillus_barcinonensis
OTU_928	0	0.000109384	0	0	0	1.56262e-05	0.000218767	0	0	1.56262e-05	0	0	0	0	0	0	k__Bacteria;p__Bacteroidetes;c__Bacteroidia;o__Chitinophagales;f__Chitinophagaceae
OTU_929	7.81311e-05	3.12524e-05	0	0	4.68787e-05	7.81311e-05	0.00135948	9.37573e-05	0.000109384	3.12524e-05	0	0.000140636	0	0	0	0	k__Bacteria;p__Actinobacteria;c__Rubrobacteria;o__Rubrobacterales;f__unidentified_Rubrobacterales;g__Rubrobacter;s__
OTU_930	9.37573e-05	7.81311e-05	3.12524e-05	0	0	7.81311e-05	0.000406282	0	0.000156262	4.68787e-05	0	0.000171888	0	0	0	0	k__Bacteria;p__Chloroflexi;c__;o__;f__;g__;s__
OTU_931	0	1.56262e-05	0	3.12524e-05	0	0	0	0	4.68787e-05	0	4.68787e-05	0.000140636	0.000296898	0	0	0.00012501	k__Bacteria;p__Bacteroidetes;c__Bacteroidia;o__Bacteroidales;f__Prevotellaceae;g__Alloprevotella;s__Prevotellamassilia_timonensis
OTU_932	0	9.37573e-05	3.12524e-05	0	4.68787e-05	4.68787e-05	0.000656301	3.12524e-05	7.81311e-05	0	9.37573e-05	0.000312524	0.000156262	0	0	3.12524e-05	k__Bacteria;p__Rokubacteria;c__;o__;f__;g__;s__
OTU_933	0	0	0	0	0	0	0.000203141	0	0	0	0	0	0	0	0	0	k__Bacteria;p__Actinobacteria
OTU_934	0	0	0	0	0	0	0.000234393	0	0	0	0	0	0	0	0	0	k__Bacteria;p__Bacteroidetes;c__Bacteroidia;o__Bacteroidales;f__Muribaculaceae;g__;s__
OTU_935	0	0	0	0	0	0	0.000515665	0	0	0	0	0	0	0	0	0	k__Bacteria;p__Bacteroidetes;c__Rhodothermia;o__Rhodothermales;f__Rhodothermaceae;g__;s__
OTU_936	0	1.56262e-05	0	0	0	0	0.000296898	0	0	0	1.56262e-05	0	4.68787e-05	1.56262e-05	3.12524e-05	0	k__Bacteria;p__Proteobacteria;c__Alphaproteobacteria;o__Sphingomonadales;f__Sphingomonadaceae;g__Sphingomonas
OTU_937	1.56262e-05	0.000281272	0.000171888	0	4.68787e-05	9.37573e-05	0	0	0	1.56262e-05	1.56262e-05	0	0	0	0	0	k__Bacteria;p__Firmicutes;c__Clostridia;o__Clostridiales;f__Ruminococcaceae
OTU_938	0	0	0	0	0	0	0.00107821	0	1.56262e-05	0	0	0	0	0	0	1.56262e-05	k__Bacteria;p__Firmicutes;c__Clostridia;o__Clostridiales;f__Peptococcaceae;g__Desulfitobacterium;s__Desulfitobacterium_hafniense
OTU_939	0	0	4.68787e-05	0	0	9.37573e-05	0.000218767	0	7.81311e-05	0	3.12524e-05	6.25049e-05	0	0	7.81311e-05	0	k__Bacteria;p__Bacteroidetes;c__Bacteroidia;o__Chitinophagales;f__Chitinophagaceae
OTU_940	0	0.000109384	0	3.12524e-05	9.37573e-05	1.56262e-05	0.000140636	1.56262e-05	0.000156262	1.56262e-05	0	0	1.56262e-05	0	0	0	k__Bacteria;p__Proteobacteria;c__Alphaproteobacteria;o__unidentified_Alphaproteobacteria;f__Acetobacteraceae
OTU_941	1.56262e-05	1.56262e-05	0	0	1.56262e-05	3.12524e-05	0.000343777	3.12524e-05	0	0	1.56262e-05	0.000218767	0	0	0	0	k__Bacteria;p__Actinobacteria;c__Thermoleophilia;o__Gaiellales;f__Gaiellaceae;g__Gaiella;s__
OTU_942	0	0	0	0	0	0	0.000234393	0	0	0	0	0	0	0	0	0	k__Bacteria;p__Chloroflexi;c__;o__;f__;g__;s__
OTU_943	0	0	0	0	3.12524e-05	1.56262e-05	0.00012501	0.000171888	0.00301586	0.000593796	0.00103133	0.00106258	0.000796937	0.00203141	0.00129698	0.000765685	k__Bacteria;p__Fusobacteria;c__Fusobacteriia;o__Fusobacteriales;f__Fusobacteriaceae;g__Cetobacterium
OTU_944	7.81311e-05	0.000140636	0.000234393	0	0.000281272	6.25049e-05	0	0	0	4.68787e-05	9.37573e-05	0	0	0	0	0	k__Bacteria;p__Firmicutes;c__Clostridia;o__Clostridiales;f__Ruminococcaceae
OTU_945	0	0.000234393	0	0	0	0	0.000281272	1.56262e-05	4.68787e-05	0	1.56262e-05	0	6.25049e-05	0	1.56262e-05	0	k__Bacteria;p__Bacteroidetes;c__Bacteroidia;o__Chitinophagales;f__Saprospiraceae;g__;s__
OTU_946	0	6.25049e-05	0	0	0	6.25049e-05	0.000171888	3.12524e-05	6.25049e-05	3.12524e-05	3.12524e-05	0.000109384	0.000140636	0	6.25049e-05	0.000171888	k__Bacteria;p__Firmicutes;c__Clostridia;o__Clostridiales;f__Lachnospiraceae;g__unidentified_Lachnospiraceae;s__Lachnospiraceae_bacterium_DW17
OTU_947	1.56262e-05	1.56262e-05	0	0	0	0	0.000265646	0	0	0	0	9.37573e-05	0	0	0	0	k__Bacteria;p__Gemmatimonadetes;c__unidentified_Gemmatimonadetes;o__Gemmatimonadales;f__Gemmatimonadaceae
OTU_948	9.37573e-05	0	0.000296898	0	0.000343777	0.000203141	0	3.12524e-05	0	0.000156262	0.000140636	0	0	0	0	0	k__Bacteria;p__Bacteroidetes;c__Bacteroidia;o__Bacteroidales;f__Prevotellaceae;g__Alloprevotella;s__
OTU_949	1.56262e-05	7.81311e-05	0	0	1.56262e-05	0	0.000656301	0	0	1.56262e-05	0	4.68787e-05	9.37573e-05	0	0	0	k__Bacteria;p__Chloroflexi;c__unidentified_Chloroflexi;o__unidentified_Chloroflexi;f__unidentified_Chloroflexi;g__unidentified_Chloroflexi
OTU_950	0	6.25049e-05	0	0	4.68787e-05	6.25049e-05	0.000734432	4.68787e-05	4.68787e-05	0	7.81311e-05	0.000359403	4.68787e-05	0	0	4.68787e-05	k__Bacteria;p__Acidobacteria;c__unidentified_Acidobacteria;o__unidentified_Acidobacteria;f__unidentified_Acidobacteria;g__unidentified_Acidobacteria;s__uncultivated_soil_bacterium_clone_C112
OTU_951	6.25049e-05	1.56262e-05	6.25049e-05	0	6.25049e-05	4.68787e-05	0	1.56262e-05	0	4.68787e-05	1.56262e-05	0.000140636	0	0	0	0	k__Bacteria;p__Firmicutes;c__Clostridia;o__Clostridiales;f__unidentified_Clostridiales;g__Finegoldia;s__
OTU_952	7.81311e-05	0.000359403	0.000375029	0	0.000265646	0.000203141	0	0	1.56262e-05	0.000328151	0.000171888	4.68787e-05	0	0	1.56262e-05	0	k__Bacteria;p__Firmicutes;c__Clostridia;o__Clostridiales;f__Lachnospiraceae
OTU_953	3.12524e-05	0.00012501	0	0	3.12524e-05	0	0.000734432	4.68787e-05	0	4.68787e-05	6.25049e-05	0.000140636	0	0	0	0	k__Bacteria;p__Acidobacteria
OTU_954	0	1.56262e-05	4.68787e-05	0	0	0	0.000437534	3.12524e-05	3.12524e-05	7.81311e-05	0	6.25049e-05	0	0	0	0	k__Bacteria;p__Actinobacteria;c__Thermoleophilia;o__Gaiellales;f__;g__;s__
OTU_955	0.00200016	0	0	0	1.56262e-05	0	0	1.56262e-05	9.37573e-05	3.12524e-05	0	0.000171888	0.000406282	0	0.000109384	0.000109384	k__Bacteria;p__Firmicutes;c__Bacilli;o__Lactobacillales;f__Streptococcaceae;g__Streptococcus;s__Streptococcus_agalactiae
OTU_956	0	0.000218767	7.81311e-05	0	4.68787e-05	0	0	0	0	3.12524e-05	0.00012501	0	0	0	0	1.56262e-05	k__Bacteria;p__Proteobacteria;c__Gammaproteobacteria;o__Vibrionales;f__Vibrionaceae;g__Photobacterium;s__
OTU_957	0	0	0	0	0	0	0.000328151	0	0	0	0	0	0	0	6.25049e-05	0	k__Bacteria;p__Bacteroidetes;c__Bacteroidia;o__Chitinophagales;f__Chitinophagaceae;g__Terrimonas;s__
OTU_958	4.68787e-05	0.000328151	0.00012501	0	0.000234393	0.000203141	4.68787e-05	0	0	0.000109384	0.000109384	0	0	0	6.25049e-05	0	k__Bacteria;p__Tenericutes;c__Mollicutes;o__Mycoplasmatales;f__Mycoplasmataceae;g__Ureaplasma;s__
OTU_959	3.12524e-05	0	0	0	0	0	0.000359403	6.25049e-05	0	0	0	0	0	0	0	0	k__Bacteria;p__Planctomycetes;c__Planctomycetacia;o__;f__;g__;s__
OTU_960	0	0.000171888	1.56262e-05	0	1.56262e-05	0.00012501	0	0	0	0	0	0	0	0	0	0	k__Bacteria;p__Bacteroidetes;c__Bacteroidia;o__Bacteroidales;f__Muribaculaceae;g__;s__
OTU_961	0	0	0	0	0	0	0.000750059	4.68787e-05	0	0	6.25049e-05	3.12524e-05	0	0	0	0	k__Bacteria;p__Planctomycetes;c__Planctomycetacia;o__unidentified_Planctomycetacia;f__Isosphaeraceae
OTU_962	0	0	0	0	0	0	0	0	0	0	1.56262e-05	0	0	0	4.68787e-05	0.000171888	k__Bacteria;p__Verrucomicrobia;c__Verrucomicrobiae
OTU_963	3.12524e-05	0.00025002	6.25049e-05	0	0.000109384	4.68787e-05	0	0	0	9.37573e-05	6.25049e-05	0	1.56262e-05	0	0	0	k__Bacteria;p__Firmicutes;c__Clostridia;o__Clostridiales;f__Lachnospiraceae
OTU_964	0	6.25049e-05	9.37573e-05	0	7.81311e-05	0.000140636	0	0	0	9.37573e-05	4.68787e-05	0	0	0	0	0	k__Bacteria;p__Proteobacteria;c__Gammaproteobacteria;o__unidentified_Gammaproteobacteria;f__unidentified_Gammaproteobacteria;g__Candidatus_Tenderia;s__
OTU_965	0	3.12524e-05	0	0	0	0	0.000234393	0	0	0	0	0	0	0	0	0	k__Bacteria;p__Acidobacteria;c__unidentified_Acidobacteria;o__unidentified_Acidobacteria;f__unidentified_Acidobacteria;g__unidentified_Acidobacteria;s__Acidobacteria_bacterium_SCN_69-37
OTU_966	0	0	0	0	0	0	0	0	0	0	0	0	0	4.68787e-05	0.000156262	1.56262e-05	k__Bacteria
OTU_967	1.56262e-05	0	0	0	0	0	7.81311e-05	0	0	0	0	0	0.000515665	0.000515665	0.00025002	7.81311e-05	k__Bacteria;p__Firmicutes;c__Bacilli;o__Lactobacillales;f__Lactobacillaceae;g__Lactobacillus
OTU_968	0	0	0	0	0	0	1.56262e-05	0	0	6.25049e-05	0	0.000390656	4.68787e-05	0	3.12524e-05	0	k__Bacteria;p__Actinobacteria;c__unidentified_Actinobacteria;o__Micrococcales;f__Micrococcaceae;g__Rothia
OTU_969	1.56262e-05	1.56262e-05	0	0	0	0	0.000609423	3.12524e-05	0	1.56262e-05	3.12524e-05	1.56262e-05	6.25049e-05	0	0.00012501	7.81311e-05	k__Bacteria;p__Proteobacteria;c__Deltaproteobacteria;o__Myxococcales;f__Haliangiaceae;g__Haliangium;s__
OTU_970	0	6.25049e-05	0.00012501	0	0	0	0.000546918	1.56262e-05	0	0	3.12524e-05	0	4.68787e-05	0	0	0	k__Bacteria;p__Chloroflexi;c__;o__;f__;g__;s__
OTU_971	3.12524e-05	7.81311e-05	0	0	0	0	0.000343777	0	9.37573e-05	3.12524e-05	7.81311e-05	0.000296898	0	0	0	0	k__Bacteria;p__Chloroflexi;c__Dehalococcoidia
OTU_972	0	0	0	0	0	0	0.000531292	0	0	0	0	9.37573e-05	0	0	0	0	k__Bacteria;p__Bacteroidetes;c__Bacteroidia;o__Sphingobacteriales;f__;g__;s__
OTU_973	1.56262e-05	0	0	0	0	1.56262e-05	0.00057817	0.00012501	0.000187515	0	1.56262e-05	1.56262e-05	0	0	0	0	k__Bacteria;p__Proteobacteria;c__Gammaproteobacteria;o__unidentified_Gammaproteobacteria;f__Procabacteriaceae;g__Procabacter
OTU_974	4.68787e-05	0.000203141	0.00012501	4.68787e-05	4.68787e-05	3.12524e-05	0	0	0	7.81311e-05	3.12524e-05	0	0	0	0	0.000296898	k__Bacteria;p__Bacteroidetes;c__Bacteroidia;o__Bacteroidales;f__Muribaculaceae;g__;s__
OTU_975	0	1.56262e-05	0	0	0	0	0.000906321	0	0	1.56262e-05	1.56262e-05	4.68787e-05	0	0	3.12524e-05	0	k__Bacteria;p__Actinobacteria;c__unidentified_Actinobacteria;o__Propionibacteriales;f__Nocardioidaceae;g__Nocardioides
OTU_976	0	0	0	0	0	0	0.00025002	0	0	0	0	0	0	0	0	0	k__Bacteria;p__Chloroflexi;c__Chloroflexia;o__Kallotenuales;f__;g__;s__
OTU_977	3.12524e-05	3.12524e-05	0	0	0	0	0.000328151	0	0	0	3.12524e-05	0.000203141	0.000296898	0.000156262	0.000375029	0.000171888	k__Bacteria;p__Proteobacteria;c__Gammaproteobacteria;o__Pseudomonadales;f__Pseudomonadaceae;g__Pseudomonas
OTU_978	4.68787e-05	3.12524e-05	0	0	6.25049e-05	0	0.000187515	0	0	0	0	3.12524e-05	0	0	0	0	k__Bacteria;p__Bacteroidetes;c__Bacteroidia;o__Cytophagales;f__Cytophagaceae;g__Rhodocytophaga;s__
OTU_979	0	0	0	0	0	0	0.000343777	3.12524e-05	0	0	0	0	0.000109384	0	0	3.12524e-05	k__Bacteria;p__Bacteroidetes;c__Bacteroidia;o__Flavobacteriales;f__unidentified_Flavobacteriales;g__Chryseobacterium
OTU_980	0	0	1.56262e-05	0	0	4.68787e-05	0.00025002	0	0	0	0	0	0	0	0	0	k__Bacteria;p__Actinobacteria
OTU_981	0	0	0	0	0	0	0.000265646	0	0	0	0	0	0	0	0	0	k__Bacteria
OTU_982	1.56262e-05	0	4.68787e-05	0	6.25049e-05	0.000156262	0	0	0	0.000109384	0.000203141	0	0	0	0	0	k__Bacteria
OTU_983	0	4.68787e-05	0	0	0	0	0.000500039	3.12524e-05	0	0	0	0.000140636	3.12524e-05	0	1.56262e-05	0	k__Bacteria;p__Nitrospirae;c__Nitrospira;o__Nitrospirales;f__Nitrospiraceae
OTU_984	0	0	4.68787e-05	0	6.25049e-05	3.12524e-05	0	0	0	6.25049e-05	3.12524e-05	0	0	0	0	0	k__Bacteria;p__Proteobacteria;c__Deltaproteobacteria;o__Desulfovibrionales;f__Desulfovibrionaceae;g__Desulfovibrio
OTU_985	0	0.00012501	3.12524e-05	0	1.56262e-05	0	0.000593796	0	0	4.68787e-05	0	7.81311e-05	0	0	0.000187515	0	k__Bacteria;p__Proteobacteria;c__Alphaproteobacteria;o__Rhodobacterales;f__Rhodobacteraceae;g__Rubellimicrobium;s__
OTU_986	0	0	0	0	0	0	0.00045316	0	6.25049e-05	0	1.56262e-05	0	0	0	6.25049e-05	0	k__Bacteria;p__Gemmatimonadetes;c__unidentified_Gemmatimonadetes;o__Gemmatimonadales;f__Gemmatimonadaceae;g__Gemmatimonas;s__
OTU_987	0	0.000203141	6.25049e-05	0	0	0.000234393	0	0	0	1.56262e-05	6.25049e-05	0	0	0	0	0	k__Bacteria;p__Firmicutes;c__Clostridia;o__Clostridiales;f__Ruminococcaceae
OTU_988	0	0	0	0	0	0	0.00025002	0	0	0	0	0	0	0	0	0	k__Bacteria;p__Acidobacteria;c__unidentified_Acidobacteria;o__unidentified_Acidobacteria;f__unidentified_Acidobacteria;g__Blastocatella;s__
OTU_989	3.12524e-05	0.000343777	0	0	3.12524e-05	0.00012501	0.00100008	3.12524e-05	0.000171888	9.37573e-05	3.12524e-05	0.000218767	0.00012501	3.12524e-05	0	3.12524e-05	k__Bacteria;p__Proteobacteria;c__Alphaproteobacteria;o__Sphingomonadales;f__Sphingomonadaceae;g__Sphingomonas
OTU_990	0	0	0	0	0	0	0.000203141	0	3.12524e-05	0	3.12524e-05	4.68787e-05	0	0	0	0	k__Bacteria;p__Gemmatimonadetes;c__unidentified_Gemmatimonadetes;o__Gemmatimonadales;f__Gemmatimonadaceae
OTU_991	0	0	0	0	0	0	0	0	0	0	0	0	0.000218767	0	0	6.25049e-05	k__Bacteria;p__Firmicutes;c__Clostridia;o__Clostridiales;f__Lachnospiraceae
OTU_992	0	0	0	0	0	3.12524e-05	0.000328151	6.25049e-05	0	0	0	0	0	0	0	0	k__Bacteria;p__Bacteroidetes;c__Bacteroidia;o__Bacteroidales;f__Bacteroidaceae;g__Bacteroides
OTU_993	3.12524e-05	0.000312524	0.000296898	0	0.000218767	7.81311e-05	0	0	0	0.00012501	0.000171888	0	3.12524e-05	0	0	0	k__Bacteria;p__Proteobacteria;c__Gammaproteobacteria;o__unidentified_Gammaproteobacteria;f__Burkholderiaceae;g__Sutterella;s__
OTU_994	0	0	0	0	0	0	0.000203141	0	0	0	0	0	0	0	0	0	k__Bacteria;p__Elusimicrobia;c__;o__;f__;g__;s__
OTU_995	0	0	0	0	0	0	0.000375029	0	0	0	0	0	0	0	0	0	k__Bacteria;p__Verrucomicrobia;c__Verrucomicrobiae;o__Verrucomicrobiales;f__Verrucomicrobiaceae;g__Roseimicrobium;s__
OTU_996	1.56262e-05	9.37573e-05	3.12524e-05	0	4.68787e-05	0	0.000109384	3.12524e-05	0.000109384	0	6.25049e-05	0.00012501	0	0	0	0	k__Bacteria;p__Chloroflexi;c__Chloroflexia;o__Chloroflexales;f__Roseiflexaceae;g__;s__
OTU_997	0	1.56262e-05	0	0	0	0	0.000515665	0	0	0	0	0	0	0	0	3.12524e-05	k__Bacteria;p__Verrucomicrobia;c__Verrucomicrobiae
OTU_998	0	0.000203141	0	0	0	4.68787e-05	0.000281272	0	0	0	0	3.12524e-05	0	0	0	0	k__Bacteria;p__Actinobacteria;c__Acidimicrobiia;o__;f__;g__;s__
OTU_999	0	0	0	0	0	0	0.000812563	0	0	0	0	0	0	0	0	0	k__Bacteria;p__Actinobacteria;c__unidentified_Actinobacteria;o__Pseudonocardiales;f__Pseudonocardiaceae;g__Saccharopolyspora
OTU_1000	0	0	0	0	0	0	0.000328151	0	0	0	0	0	0	0	0	0	k__Bacteria;p__Bacteroidetes;c__Bacteroidia;o__Chitinophagales;f__;g__;s__
OTU_1001	0	7.81311e-05	0	0	0	4.68787e-05	0.000265646	0	0	0	0	9.37573e-05	0	0	4.68787e-05	0	k__Bacteria;p__Acidobacteria
OTU_1002	0.000375029	0.000437534	0.00109384	0	0.000671927	0.00114071	0	0	0	0.000343777	0.000546918	0	0	0	0	0	k__Bacteria;p__Proteobacteria;c__Alphaproteobacteria;o__Rhodobacterales;f__Rhodobacteraceae
OTU_1003	0	0.000140636	0	0	1.56262e-05	1.56262e-05	0.00045316	0	4.68787e-05	0	4.68787e-05	0	0	0	0	4.68787e-05	k__Bacteria;p__Proteobacteria;c__Gammaproteobacteria;o__unidentified_Gammaproteobacteria
OTU_1004	0	6.25049e-05	0	0	0	3.12524e-05	0.000281272	0	0	0	0	0	0	0	0	0	k__Bacteria;p__Firmicutes;c__Clostridia;o__Clostridiales;f__unidentified_Clostridiales;g__unidentified_Clostridiales
OTU_1005	0	0	0	0	0	3.12524e-05	0.000265646	0	0	0	0	0	0	0	0	0	k__Bacteria
OTU_1006	0	0	0	0	0	0	0.000375029	0	0	0	0	0	0	0	0	0	k__Bacteria
OTU_1007	0	0	0	0	0	0	0.000359403	0	0	0	0	0	0	0	0	0	k__Bacteria;p__Firmicutes;c__Clostridia;o__Clostridiales;f__Lachnospiraceae
OTU_1008	0	0	0	0	3.12524e-05	0	0	0	0	0	0	0	9.37573e-05	0	0.000187515	1.56262e-05	k__Bacteria;p__Bacteroidetes;c__Bacteroidia;o__Sphingobacteriales;f__Sphingobacteriaceae;g__Pedobacter
OTU_1009	0	9.37573e-05	0	0	0	9.37573e-05	0.000765685	0	3.12524e-05	0	0	7.81311e-05	0	0	0	0	k__Bacteria;p__Proteobacteria;c__Alphaproteobacteria;o__Rhizobiales
OTU_1010	0	0	0	0	0	0	0.00045316	0	0	0	0	4.68787e-05	0	0	0	0	k__Bacteria;p__Proteobacteria;c__Alphaproteobacteria
OTU_1011	0	0	0	0	0	0	0	0	0	0	0	0	0	0	0	0.000328151	k__Bacteria;p__Bacteroidetes;c__Bacteroidia
OTU_1012	1.56262e-05	0.000140636	0	0	0	0	0.000718806	1.56262e-05	7.81311e-05	0	0	7.81311e-05	3.12524e-05	0	0	0	k__Bacteria;p__Actinobacteria;c__unidentified_Actinobacteria;o__Propionibacteriales;f__Nocardioidaceae;g__Nocardioides
OTU_1013	0	0	0	0	0	0	0.000390656	0	0	1.56262e-05	0	0	0	0	0	0	k__Bacteria;p__Planctomycetes;c__Planctomycetacia;o__;f__;g__;s__
OTU_1014	0	3.12524e-05	0	0	0	0	0.000281272	0	4.68787e-05	0	0	0	0	0	0	0	k__Bacteria;p__Actinobacteria;c__Acidimicrobiia;o__;f__;g__;s__
OTU_1015	0	0	0	0	3.12524e-05	0	0.000218767	4.68787e-05	0	0	0	3.12524e-05	0	0	0	0	k__Bacteria;p__Actinobacteria;c__unidentified_Actinobacteria;o__Streptosporangiales;f__Streptosporangiaceae;g__Nonomuraea;s__
OTU_1016	0	0.00012501	0	0	0	0	0.000343777	0	0	0	0	0.000187515	0	0	0	0	k__Bacteria;p__Planctomycetes;c__Phycisphaerae;o__Tepidisphaerales;f__;g__;s__
OTU_1017	9.37573e-05	0	0	0	1.56262e-05	4.68787e-05	0	0	0	0	0	0	9.37573e-05	0	7.81311e-05	0.000265646	k__Bacteria;p__Firmicutes;c__Clostridia;o__Clostridiales;f__Lachnospiraceae;g__unidentified_Lachnospiraceae;s__Trichinella_pseudospiralis
OTU_1018	0	0	0	0	0	0	0	0	0	0	0	0	0.000203141	0	4.68787e-05	0	k__Bacteria;p__Proteobacteria;c__Gammaproteobacteria;o__Aeromonadales;f__Succinivibrionaceae;g__Succinivibrio;s__
OTU_1019	4.68787e-05	9.37573e-05	0	0	0	0	0.000187515	0	0	0	0	6.25049e-05	0	0	6.25049e-05	0	k__Bacteria;p__Proteobacteria;c__Deltaproteobacteria;o__Myxococcales;f__Haliangiaceae;g__Haliangium;s__
OTU_1020	0	0	0	0	0	0	0.000609423	0	6.25049e-05	7.81311e-05	0	0.00012501	0.000281272	0	1.56262e-05	6.25049e-05	k__Bacteria;p__Proteobacteria;c__Gammaproteobacteria;o__unidentified_Gammaproteobacteria;f__Hydrogenophilaceae;g__Thiobacillus;s__
OTU_1021	0	0	0	0	0	0	0	0	0	0	0	0	0.000234393	0	0.000218767	0.00025002	k__Bacteria;p__Proteobacteria;c__Alphaproteobacteria;o__unidentified_Alphaproteobacteria;f__unidentified_Alphaproteobacteria
OTU_1022	0	0	0	0	1.56262e-05	0	0.000609423	0	0	0	0	3.12524e-05	0	0	0	0	k__Bacteria;p__Actinobacteria;c__Thermoleophilia;o__Solirubrobacterales;f__Solirubrobacteraceae
OTU_1023	1.56262e-05	0.00012501	0	0	0	1.56262e-05	0.000140636	3.12524e-05	3.12524e-05	0	0	7.81311e-05	0	0	1.56262e-05	0	k__Bacteria;p__Chloroflexi;c__Dehalococcoidia
OTU_1024	1.56262e-05	3.12524e-05	6.25049e-05	0	6.25049e-05	3.12524e-05	0	0	0	9.37573e-05	3.12524e-05	0	0	0	0	0	k__Bacteria;p__Bacteroidetes;c__Bacteroidia;o__Bacteroidales
OTU_1025	0	0	0	0	0	1.56262e-05	0.000203141	0	0	7.81311e-05	3.12524e-05	0	0	0	0	0	k__Bacteria;p__Bacteroidetes;c__Bacteroidia;o__Flavobacteriales
OTU_1026	0.000515665	7.81311e-05	0.000187515	0	0	0	0	7.81311e-05	0	0	0	0	0	0	0	0	k__Bacteria;p__Firmicutes;c__Clostridia;o__Clostridiales;f__Lachnospiraceae;g__Howardella;s__
OTU_1027	0	0	0	0	0	0	0.00045316	0	0	0	0	0	0	0	0	0	k__Bacteria
OTU_1028	6.25049e-05	0.000156262	0	0	0	0	0.000500039	6.25049e-05	7.81311e-05	4.68787e-05	1.56262e-05	0.000109384	0	0	0	0	k__Bacteria;p__Actinobacteria;c__unidentified_Actinobacteria;o__Micromonosporales;f__Micromonosporaceae
OTU_1029	0	9.37573e-05	0	0	0	0	0.000515665	0	0	0	0	0	0	0	0	0	k__Bacteria;p__Planctomycetes;c__Phycisphaerae;o__Tepidisphaerales;f__;g__;s__
OTU_1030	0	0	0	0	0	0	0.000328151	0	0	7.81311e-05	0	0	0	0	0	0	k__Bacteria;p__Actinobacteria;c__unidentified_Actinobacteria;o__Micromonosporales;f__Micromonosporaceae
OTU_1031	0	0	0	0	0	0	0.000234393	0	0	0	0	0	1.56262e-05	0	6.25049e-05	0	k__Bacteria;p__Gemmatimonadetes;c__unidentified_Gemmatimonadetes;o__Gemmatimonadales;f__Gemmatimonadaceae;g__;s__
OTU_1032	0	7.81311e-05	0.000140636	0	7.81311e-05	4.68787e-05	0	0	0	0.000109384	4.68787e-05	0	0	0	0	0	k__Bacteria;p__Firmicutes;c__Clostridia;o__Clostridiales;f__Ruminococcaceae
OTU_1033	0	0	3.12524e-05	0	0	0	0	0	0	0	0	0	0.000187515	3.12524e-05	0.000359403	7.81311e-05	k__Bacteria;p__Acidobacteria;c__Acidobacteriia;o__Acidobacteriales;f__;g__;s__
OTU_1034	0	0	1.56262e-05	0	0	0	0.000375029	0	3.12524e-05	0	0	6.25049e-05	0	0	0	0	k__Bacteria;p__Firmicutes;c__Negativicutes;o__Selenomonadales;f__Veillonellaceae
OTU_1035	0	0	0	0	0	0	0.000218767	1.56262e-05	0	0	0	0	0.00012501	0	1.56262e-05	0.000218767	k__Bacteria;p__Bacteroidetes;c__Bacteroidia;o__Bacteroidales;f__Rikenellaceae;g__Alistipes;s__
OTU_1036	3.12524e-05	3.12524e-05	4.68787e-05	0	6.25049e-05	4.68787e-05	0.000734432	4.68787e-05	7.81311e-05	0	0	0.000265646	9.37573e-05	7.81311e-05	0.000265646	1.56262e-05	k__Bacteria;p__Actinobacteria;c__unidentified_Actinobacteria;o__Pseudonocardiales;f__Pseudonocardiaceae;g__Lechevalieria;s__Lentzea_violacea
OTU_1037	0	0	3.12524e-05	0	0	4.68787e-05	0.000328151	0	0	0	0	7.81311e-05	0	0	0	0	k__Bacteria;p__Chloroflexi;c__Chloroflexia;o__Chloroflexales;f__Roseiflexaceae;g__;s__
OTU_1038	0	1.56262e-05	0	0	0	0	0.000234393	0	0	0	0	0	0	0	0	0	k__Bacteria;p__unidentified_Bacteria;c__unidentified_Bacteria;o__unidentified_Bacteria;f__unidentified_Bacteria;g__Candidatus_Entotheonella
OTU_1039	0.000109384	0.000109384	4.68787e-05	0	7.81311e-05	0.000187515	0	0	0	7.81311e-05	0	0	0	0	0	0	k__Bacteria;p__Tenericutes;c__Mollicutes;o__;f__;g__;s__
OTU_1040	0	0	0	0	0	1.56262e-05	0.000265646	0	0	0	0	0	0	0	0	0	k__Bacteria
OTU_1041	0	0	0	0	0	0	0.000281272	0	0	0	0	0	0	0	7.81311e-05	0.000203141	k__Bacteria;p__Acidobacteria;c__Acidobacteriia;o__Acidobacteriales;f__unidentified_Acidobacteriales;g__Occallatibacter
OTU_1042	1.56262e-05	0	0	0	1.56262e-05	4.68787e-05	0.000406282	3.12524e-05	1.56262e-05	1.56262e-05	3.12524e-05	0	0	0	0	0	k__Bacteria;p__Gemmatimonadetes;c__unidentified_Gemmatimonadetes;o__Gemmatimonadales;f__Gemmatimonadaceae
OTU_1043	1.56262e-05	0	0	0	0	0	0.000265646	0	4.68787e-05	0	0	0	0	0	0	0	k__Bacteria;p__Actinobacteria;c__Acidimicrobiia;o__unidentified_Acidimicrobiia
OTU_1044	0	0.000218767	0.000156262	0	0.000109384	6.25049e-05	0	0	0	1.56262e-05	7.81311e-05	0	0	0	0	0	k__Bacteria;p__Bacteroidetes;c__Bacteroidia;o__Bacteroidales;f__Prevotellaceae
OTU_1045	0	0	0	0	0	0	0	0	0	4.68787e-05	0	0	0.000109384	0	0	0.000218767	k__Bacteria;p__Bacteroidetes;c__Bacteroidia;o__Bacteroidales;f__Prevotellaceae;g__Paraprevotella
OTU_1046	0	0	0	0	0	1.56262e-05	0.000343777	0	3.12524e-05	0	0	3.12524e-05	9.37573e-05	0	0	0	k__Bacteria;p__Planctomycetes;c__Phycisphaerae;o__Tepidisphaerales;f__;g__;s__
OTU_1047	0	0	0	0	1.56262e-05	1.56262e-05	0.000234393	0	0	0	0	0	0	0	0	1.56262e-05	k__Bacteria;p__Proteobacteria;c__Alphaproteobacteria;o__Micropepsales;f__Micropepsaceae
OTU_1048	4.68787e-05	9.37573e-05	9.37573e-05	0	9.37573e-05	6.25049e-05	0	0	0	4.68787e-05	0	0	0	0	0	0	k__Bacteria;p__Bacteroidetes;c__Bacteroidia;o__Bacteroidales
OTU_1049	0	0	0	0	0	0	0	0	0	0.000484413	0	0	0	0	0	0	k__Bacteria;p__Calditrichaeota;c__unidentified_Calditrichaeota;o__Calditrichales;f__Calditrichaceae;g__Calorithrix;s__bacterium_enrichment_culture_clone_Anammox_9
OTU_1050	0	0.000171888	3.12524e-05	0	9.37573e-05	7.81311e-05	0	0	0	0.000109384	3.12524e-05	0	0	0	0	0	k__Bacteria;p__Bacteroidetes;c__Bacteroidia
OTU_1051	0	0	0	0	0	0	0	0	0	4.68787e-05	0	0.000156262	0	0	0	0	k__Bacteria
OTU_1052	4.68787e-05	3.12524e-05	0	0	0	0	0.000218767	0	1.56262e-05	0	0	0	0	0	4.68787e-05	0	k__Bacteria;p__Actinobacteria;c__unidentified_Actinobacteria
OTU_1053	0	4.68787e-05	6.25049e-05	0	4.68787e-05	0	0	0	0.000171888	7.81311e-05	0	0	0.000843816	9.37573e-05	0.000218767	0.000359403	k__Bacteria;p__Firmicutes;c__Clostridia;o__Clostridiales;f__Lachnospiraceae
OTU_1054	0	0	0	0	0	0	0.000515665	0	0	0	0	0	0	0	0	0	k__Bacteria;p__Bacteroidetes;c__Bacteroidia;o__Bacteroidales;f__Muribaculaceae;g__;s__
OTU_1055	6.25049e-05	4.68787e-05	6.25049e-05	9.37573e-05	9.37573e-05	0.000140636	4.68787e-05	1.56262e-05	0.000171888	3.12524e-05	3.12524e-05	6.25049e-05	0	0	0	0	k__Bacteria;p__Actinobacteria;c__Coriobacteriia;o__Coriobacteriales;f__Atopobiaceae;g__Olsenella;s__bacterium_OL-1
OTU_1056	0	0	0	0	0	4.68787e-05	0	0	1.56262e-05	0	0	0.000218767	1.56262e-05	0.000203141	0	0	k__Bacteria;p__unidentified_Bacteria;c__unidentified_Bacteria;o__Campylobacterales;f__Helicobacteraceae;g__Helicobacter;s__
OTU_1057	0	0.000140636	0	0	0	0	0.000265646	7.81311e-05	0	0	6.25049e-05	0	0	0	0.00012501	1.56262e-05	k__Bacteria;p__Proteobacteria;c__Alphaproteobacteria;o__Rhizobiales;f__Rhizobiaceae;g__unidentified_Rhizobiaceae;s__Pararhizobium_giardinii
OTU_1058	0	6.25049e-05	0	0	1.56262e-05	0	0.000609423	0	0	0	4.68787e-05	0	0	0	0	0	k__Bacteria;p__Proteobacteria;c__Gammaproteobacteria;o__unidentified_Gammaproteobacteria
OTU_1059	4.68787e-05	6.25049e-05	7.81311e-05	0	0.000234393	0.000156262	0	0	0	7.81311e-05	4.68787e-05	0	0	0	0	0	k__Bacteria;p__Bacteroidetes;c__Bacteroidia;o__Bacteroidales;f__Prevotellaceae;g__;s__
OTU_1060	0	0	0	0	0	0	0	0	0	0	0	0	0	0	3.12524e-05	0.00025002	k__Bacteria;p__Proteobacteria;c__Alphaproteobacteria;o__unidentified_Alphaproteobacteria;f__Acetobacteraceae;g__Roseomonas
OTU_1061	4.68787e-05	3.12524e-05	0	6.25049e-05	0	1.56262e-05	0	0	3.12524e-05	6.25049e-05	3.12524e-05	3.12524e-05	1.56262e-05	0.000140636	0	3.12524e-05	k__Bacteria;p__Firmicutes;c__Erysipelotrichia;o__Erysipelotrichales;f__Erysipelotrichaceae;g__Catenibacterium;s__
OTU_1062	0	0	0	0	0	0	0.000109384	0.00012501	0.000140636	0	0	9.37573e-05	1.56262e-05	0	0.000156262	0	k__Bacteria;p__Firmicutes;c__Clostridia;o__Clostridiales;f__Lachnospiraceae
OTU_1063	0	0	0	0	0	0	0.00012501	9.37573e-05	7.81311e-05	0	0	0	1.56262e-05	0	0	0	k__Bacteria;p__Proteobacteria;c__Alphaproteobacteria;o__Rhodobacterales;f__Rhodobacteraceae;g__Shimia;s__
OTU_1064	3.12524e-05	0	1.56262e-05	0	0.000156262	0	0	0	0	3.12524e-05	4.68787e-05	0	0	0	0	0	k__Bacteria;p__Bacteroidetes;c__Bacteroidia;o__Bacteroidales;f__Prevotellaceae;g__Alloprevotella;s__
OTU_1065	1.56262e-05	9.37573e-05	0	0	0	3.12524e-05	0	0.000109384	0	0	3.12524e-05	7.81311e-05	6.25049e-05	0	1.56262e-05	0.000109384	k__Bacteria;p__Proteobacteria;c__Alphaproteobacteria;o__Caulobacterales;f__Caulobacteraceae;g__Caulobacter
OTU_1066	0	0	0	0	0	0	0.000203141	0	0	6.25049e-05	0	0	0	0	0	0	k__Bacteria;p__Chloroflexi
OTU_1067	0	0	3.12524e-05	0	0	0	0	0	0	0	0	0	0.00057817	0	0.000109384	0	k__Bacteria;p__Bacteroidetes;c__Bacteroidia;o__Bacteroidales;f__Bacteroidaceae;g__Bacteroides;s__Bacteroides_paurosaccharolyticus
OTU_1068	0	4.68787e-05	0	0	0	0	0.000296898	0	0	0	0	0	0	0	0	0	k__Bacteria
OTU_1069	9.37573e-05	0	0	0	0	0	0.000734432	6.25049e-05	0	0	0	0	0	0	0	0	k__Bacteria;p__Proteobacteria;c__Alphaproteobacteria;o__Rickettsiales;f__unidentified_Rickettsiales;g__unidentified_Rickettsiales;s__
OTU_1070	0	0	3.12524e-05	0	0	4.68787e-05	0.000328151	4.68787e-05	0	1.56262e-05	0	0	0	0	0	0	k__Bacteria;p__Actinobacteria;c__Acidimicrobiia;o__;f__;g__;s__
OTU_1071	1.56262e-05	0	0	0	0	0	0.000421908	0	0.000140636	0	0	4.68787e-05	0	0	9.37573e-05	0	k__Bacteria;p__Bacteroidetes;c__Bacteroidia;o__Chitinophagales;f__Chitinophagaceae;g__Flavisolibacter;s__
OTU_1072	1.56262e-05	0	0	0	0	0	0	0	0	0	0	1.56262e-05	0.000359403	0	0.000109384	0.000109384	k__Bacteria;p__Proteobacteria;c__Gammaproteobacteria;o__Enterobacteriales;f__Enterobacteriaceae;g__Buchnera;s__
OTU_1073	0.000312524	0	0	0	0	0	0	0	0	0	0	0	1.56262e-05	0	0	0	k__Bacteria;p__Oxyphotobacteria;c__unidentified_Oxyphotobacteria;o__unidentified_Oxyphotobacteria;f__unidentified_Oxyphotobacteria;g__unidentified_Oxyphotobacteria
OTU_1074	0	0	0	0	0	3.12524e-05	0.000265646	3.12524e-05	3.12524e-05	0	0	0.000140636	0	0	0	0	k__Bacteria;p__Proteobacteria;c__Alphaproteobacteria;o__Rhizobiales;f__Rhizobiaceae;g__Ensifer
OTU_1075	7.81311e-05	0	0	0	0	0	0.000140636	3.12524e-05	3.12524e-05	1.56262e-05	0	0	1.56262e-05	0	0.00012501	9.37573e-05	k__Bacteria;p__Bacteroidetes;c__Bacteroidia;o__Bacteroidales;f__Prevotellaceae
OTU_1076	0	0.000156262	0	0	7.81311e-05	6.25049e-05	0	0	0	7.81311e-05	9.37573e-05	0	0	0	1.56262e-05	0	k__Bacteria;p__Proteobacteria;c__Gammaproteobacteria;o__Oceanospirillales;f__unidentified_Oceanospirillales;g__Marinomonas
OTU_1077	1.56262e-05	0	7.81311e-05	0	0	0	6.25049e-05	0	0	3.12524e-05	1.56262e-05	0.00012501	0.000375029	0	7.81311e-05	0	k__Bacteria;p__Firmicutes;c__Bacilli;o__Bacillales;f__Bacillaceae;g__Geobacillus;s__Geobacillus_stearothermophilus
OTU_1078	0	0	0	0	0	0	0.000187515	0	1.56262e-05	0	0	0	9.37573e-05	9.37573e-05	0	0	k__Bacteria;p__Proteobacteria;c__Alphaproteobacteria;o__Rhizobiales;f__unidentified_Rhizobiales;g__unidentified_Rhizobiales;s__alpha_proteobacterium_A0839
OTU_1079	0	0	0	0	0	0	0.000171888	0	0	0	0	0	1.56262e-05	0	0	1.56262e-05	k__Bacteria;p__Acidobacteria;c__Acidobacteriia;o__;f__;g__;s__
OTU_1080	0	0	0	0	0	0	0	0	0	3.12524e-05	0	0.000203141	0	0	4.68787e-05	0	k__Bacteria;p__Bacteroidetes;c__Bacteroidia;o__Sphingobacteriales;f__unidentified_Sphingobacteriales;g__unidentified_Sphingobacteriales;s__Bacteroidetes_bacterium_OLB11
OTU_1081	0	0	0	0	0	0	0.000234393	0	0	0	0	0	0	0	0	0	k__Bacteria;p__Proteobacteria
OTU_1082	6.25049e-05	1.56262e-05	0	0	6.25049e-05	0	4.68787e-05	1.56262e-05	0	4.68787e-05	0.000203141	0.000187515	9.37573e-05	0	1.56262e-05	9.37573e-05	k__Bacteria;p__Acidobacteria;c__unidentified_Acidobacteria;o__unidentified_Acidobacteria;f__Pyrinomonadaceae;g__;s__
OTU_1083	1.56262e-05	3.12524e-05	0	0	1.56262e-05	4.68787e-05	0.000656301	0	0	0	0	0	0	0	1.56262e-05	0	k__Bacteria;p__Actinobacteria;c__Thermoleophilia;o__Solirubrobacterales;f__;g__;s__
OTU_1084	0	0.00025002	0	0	0	0	0	0	0	3.12524e-05	0	7.81311e-05	4.68787e-05	0	0.000187515	1.56262e-05	k__Bacteria;p__Proteobacteria;c__Gammaproteobacteria;o__Xanthomonadales;f__Xanthomonadaceae;g__Lysobacter
OTU_1085	3.12524e-05	0	4.68787e-05	0	1.56262e-05	4.68787e-05	3.12524e-05	0	0	0	0	0	0.00025002	0	6.25049e-05	0	k__Bacteria;p__Firmicutes;c__Clostridia;o__Clostridiales;f__Ruminococcaceae
OTU_1086	0	0	0	0	0	0	0.000203141	0	0	0	0	4.68787e-05	4.68787e-05	0	6.25049e-05	0	k__Bacteria;p__Acidobacteria;c__Acidobacteriia;o__Solibacterales;f__unidentified_Solibacterales;g__Bryobacter
OTU_1087	0	0	0	0	0	0	0.00025002	0	0	0	0	0	0	0	0	0	k__Bacteria;p__Chloroflexi;c__Chloroflexia;o__Chloroflexales;f__Roseiflexaceae;g__;s__
OTU_1088	0	0	0	0	0	0	0.00025002	0	0	0	0	0	0	0	0	0	k__Bacteria;p__Bacteroidetes;c__Bacteroidia;o__Flavobacteriales;f__Crocinitomicaceae;g__Fluviicola
OTU_1089	4.68787e-05	4.68787e-05	0	0	0	0.000109384	0.000484413	0	0	1.56262e-05	7.81311e-05	0	0.000312524	0	6.25049e-05	6.25049e-05	k__Bacteria;p__Proteobacteria;c__Gammaproteobacteria;o__Xanthomonadales;f__Xanthomonadaceae;g__Lysobacter;s__Lysobacter_brunescens
OTU_1090	0	0	0	0	6.25049e-05	0	0	0	0	0	0	0.000140636	0	0	7.81311e-05	9.37573e-05	k__Bacteria;p__Bacteroidetes;c__Bacteroidia;o__Bacteroidales;f__Prevotellaceae;g__Alloprevotella
OTU_1091	1.56262e-05	0.000218767	0.000187515	0	0.00025002	0.000140636	0	0	0	0.00012501	7.81311e-05	0	0	0	0	0	k__Bacteria;p__Bacteroidetes;c__Bacteroidia;o__Bacteroidales;f__Prevotellaceae
OTU_1092	0	3.12524e-05	0	0	0	3.12524e-05	0	0	0	0	0	0.000312524	4.68787e-05	0	0	0	k__Bacteria;p__Actinobacteria;c__Acidimicrobiia
OTU_1093	4.68787e-05	0.00012501	3.12524e-05	0	9.37573e-05	9.37573e-05	0	0	0	6.25049e-05	0.000156262	0	0	0	0	0	k__Bacteria;p__Firmicutes;c__Clostridia;o__Clostridiales;f__Ruminococcaceae
OTU_1094	0	0	0	0	0	0	0.000265646	0	0	0	0	0	0	0	0	0	k__Bacteria;p__Proteobacteria;c__Deltaproteobacteria;o__Bdellovibrionales;f__Bacteriovoracaceae;g__Bacteriovorax;s__
OTU_1095	0	0	0	0	0	0	0.000390656	0	4.68787e-05	0	0	0	0	0	0	0	k__Bacteria;p__Armatimonadetes;c__;o__;f__;g__;s__
OTU_1096	0	0	0	0	0	0	0.000203141	0	0	0	0	0	0	0	0	0	k__Bacteria
OTU_1097	0	1.56262e-05	0	0	0	0	0.000187515	0	0	0	0	0	6.25049e-05	0	3.12524e-05	0	k__Bacteria;p__Acidobacteria;c__Acidobacteriia;o__;f__;g__;s__
OTU_1098	6.25049e-05	0.000546918	0.000265646	0	0.000515665	0.000390656	7.81311e-05	0	0	0.000156262	0.000156262	0	0	0	0	0	k__Bacteria;p__Firmicutes;c__Clostridia;o__Clostridiales;f__Ruminococcaceae
OTU_1099	0	0	0	0	0	0	0.000187515	0	0	0	1.56262e-05	0	0	0	0	0	k__Bacteria;p__Chloroflexi;c__Chloroflexia;o__Chloroflexales;f__Roseiflexaceae;g__;s__
OTU_1100	0	1.56262e-05	0	0	3.12524e-05	3.12524e-05	0.000515665	0	0	0	0	0.000203141	0	0	0	0	k__Bacteria;p__Proteobacteria;c__Gammaproteobacteria
OTU_1101	0	0	0	0	0	0	0.000187515	0	0	0	0	0	0	0	0	0	k__Bacteria;p__Bacteroidetes;c__Rhodothermia;o__Rhodothermales;f__Rhodothermaceae;g__;s__
OTU_1102	4.68787e-05	1.56262e-05	0	0	0	9.37573e-05	0	0	0	0	1.56262e-05	7.81311e-05	0	0	0	6.25049e-05	k__Bacteria;p__Bacteroidetes;c__Bacteroidia;o__Chitinophagales;f__Chitinophagaceae;g__;s__
OTU_1103	3.12524e-05	3.12524e-05	0.000171888	0	9.37573e-05	3.12524e-05	0	0	0	9.37573e-05	3.12524e-05	0	0	0	0	0	k__Bacteria;p__Bacteroidetes;c__Bacteroidia;o__Flavobacteriales;f__Flavobacteriaceae;g__Flavobacterium
OTU_1104	0.000140636	0.000781311	0.000562544	0	0.000671927	0.00070318	0	0	0	0.000734432	0.000312524	4.68787e-05	0	0	0	0	k__Bacteria;p__Firmicutes;c__Clostridia;o__Clostridiales;f__Ruminococcaceae;g__unidentified_Ruminococcaceae
OTU_1105	3.12524e-05	0.000109384	6.25049e-05	0	9.37573e-05	4.68787e-05	0	0	0	7.81311e-05	6.25049e-05	0	0	0	0	0	k__Bacteria;p__Bacteroidetes;c__Bacteroidia;o__Flavobacteriales;f__Cryomorphaceae;g__Luteibaculum;s__
OTU_1106	1.56262e-05	0	6.25049e-05	0	0	1.56262e-05	0.000343777	0	0	0	0	1.56262e-05	0	0	0	0	k__Bacteria;p__Actinobacteria;c__unidentified_Actinobacteria;o__Micromonosporales;f__Micromonosporaceae
OTU_1107	6.25049e-05	0.00012501	0	0	4.68787e-05	3.12524e-05	0.000468787	7.81311e-05	4.68787e-05	0	0	0.000140636	0.000343777	6.25049e-05	0.000468787	7.81311e-05	k__Bacteria;p__Actinobacteria;c__unidentified_Actinobacteria;o__Streptomycetales;f__Streptomycetaceae;g__Streptomyces;s__Streptomyces_scabiei
OTU_1108	1.56262e-05	4.68787e-05	3.12524e-05	0	0	4.68787e-05	0	0	0	0	3.12524e-05	4.68787e-05	0	0	0	0	k__Bacteria;p__Spirochaetes;c__Spirochaetia;o__Spirochaetales;f__Spirochaetaceae;g__Sphaerochaeta
OTU_1109	0	6.25049e-05	1.56262e-05	0	0	7.81311e-05	0	0	0	1.56262e-05	0	0	0	0	0	0	k__Bacteria;p__Bacteroidetes;c__Bacteroidia;o__Flavobacteriales;f__Flavobacteriaceae;g__Croceibacter;s__
OTU_1110	1.56262e-05	0.000109384	6.25049e-05	0	0	0	0.000156262	0	0	0	0	0	1.56262e-05	0.000109384	0	0	k__Bacteria;p__Proteobacteria;c__Alphaproteobacteria;o__unidentified_Alphaproteobacteria
OTU_1111	0	0	0	0	1.56262e-05	0	0.000265646	0	0	0	0	0	0	0	0	4.68787e-05	k__Bacteria;p__Actinobacteria;c__unidentified_Actinobacteria;o__Frankiales;f__Cryptosporangiaceae;g__Fodinicola;s__
OTU_1112	4.68787e-05	6.25049e-05	3.12524e-05	0	0.000109384	0.000140636	0	0	1.56262e-05	4.68787e-05	9.37573e-05	0	0.000109384	0	0	0	k__Bacteria;p__Firmicutes;c__Clostridia;o__Clostridiales;f__Ruminococcaceae;g__;s__
OTU_1113	1.56262e-05	1.56262e-05	0.000296898	0	0.000265646	0.000187515	0	0	0	0.000140636	7.81311e-05	0	0	0	0	0	k__Bacteria;p__Melainabacteria
OTU_1114	0	0	0	0	0	1.56262e-05	0.000296898	0	6.25049e-05	0	0	0.000109384	0	0	0	0	k__Bacteria;p__Actinobacteria;c__Thermoleophilia;o__Gaiellales;f__;g__;s__
OTU_1115	9.37573e-05	7.81311e-05	0.00045316	0	0.000203141	0.000203141	0	0	0	0.000140636	0.00012501	0	0	0	0	0	k__Bacteria;p__Bacteroidetes;c__Bacteroidia;o__Bacteroidales;f__Prevotellaceae;g__;s__
OTU_1116	0	0	0	0	0	0	0.000203141	0	0	0	0	4.68787e-05	0	0	0	0	k__Bacteria;p__Planctomycetes;c__;o__;f__;g__;s__
OTU_1117	0	0	0	0	0	0	0.000609423	0	1.56262e-05	1.56262e-05	0	9.37573e-05	4.68787e-05	3.12524e-05	0	0	k__Bacteria;p__Proteobacteria;c__Gammaproteobacteria;o__unidentified_Gammaproteobacteria;f__Burkholderiaceae;g__Limnobacter
OTU_1118	0	0	0	0	0	0	0	0	0	0	0	6.25049e-05	0.000187515	3.12524e-05	9.37573e-05	1.56262e-05	k__Bacteria;p__Bacteroidetes;c__Bacteroidia;o__Bacteroidales;f__Muribaculaceae;g__;s__
OTU_1119	0.000109384	0	0	0	0	6.25049e-05	0.000109384	0	0	0	0	0	0	0	0	0	k__Bacteria;p__Bacteroidetes;c__Bacteroidia;o__Bacteroidales;f__Bacteroidaceae;g__Bacteroides;s__Bacteroides_barnesiae
OTU_1120	0	3.12524e-05	3.12524e-05	0	0	0	0.000218767	0	7.81311e-05	0	0	0	0	0	0	3.12524e-05	k__Bacteria;p__Proteobacteria;c__Gammaproteobacteria;o__Xanthomonadales;f__Xanthomonadaceae;g__Arenimonas
OTU_1121	0	0	0	0	0	0	0.000234393	0	4.68787e-05	0	0	3.12524e-05	0	0	0	0	k__Bacteria;p__Proteobacteria;c__Deltaproteobacteria;o__Oligoflexales
OTU_1122	0	0	1.56262e-05	0	6.25049e-05	0	6.25049e-05	0	0	0	0	9.37573e-05	4.68787e-05	0	9.37573e-05	0	k__Bacteria;p__Bacteroidetes;c__Bacteroidia;o__Chitinophagales;f__Chitinophagaceae
OTU_1123	0	0	0	0	0	0	0	0	4.68787e-05	0	0	0.000171888	0	0	1.56262e-05	3.12524e-05	k__Bacteria;p__Bacteroidetes;c__Bacteroidia;o__Bacteroidales;f__unidentified_Bacteroidales;g__Petrimonas;s__
OTU_1124	0.000281272	0.00025002	0.000890695	0	0.000718806	0.00550043	6.25049e-05	0	0	0.000156262	0.000390656	0	0	0	0	3.12524e-05	k__Bacteria;p__Proteobacteria;c__Alphaproteobacteria;o__Rhodobacterales;f__Rhodobacteraceae;g__Sulfitobacter
OTU_1125	0.000812563	0.000109384	0	1.56262e-05	0	9.37573e-05	0	3.12524e-05	3.12524e-05	3.12524e-05	0	0.000156262	0.000140636	0	1.56262e-05	3.12524e-05	k__Bacteria;p__Actinobacteria;c__unidentified_Actinobacteria;o__Actinomycetales;f__Actinomycetaceae;g__Actinomyces
OTU_1126	0	0	4.68787e-05	0	0	3.12524e-05	0.000531292	3.12524e-05	0	3.12524e-05	0	3.12524e-05	1.56262e-05	0	0	0	k__Bacteria;p__Firmicutes;c__Clostridia;o__Clostridiales;f__unidentified_Clostridiales;g__unidentified_Clostridiales
OTU_1127	0	0	0	0	0	0	0.000203141	0	0	0	0	0	0	0	0	0	k__Bacteria;p__Actinobacteria;c__Thermoleophilia
OTU_1128	6.25049e-05	0.00012501	0.000281272	0	0.000312524	0.000296898	0	0	0	0.000171888	0.000156262	0	0	0	0	0	k__Bacteria;p__Bacteroidetes;c__Bacteroidia;o__Flavobacteriales;f__Flavobacteriaceae;g__;s__
OTU_1129	0	0	0	0	0	0	0.000500039	0	0	0	0	0	0	0	0	0	k__Bacteria;p__Proteobacteria;c__Alphaproteobacteria;o__unidentified_Alphaproteobacteria;f__Acetobacteraceae;g__Craurococcus;s__
OTU_1130	0	0	4.68787e-05	0	3.12524e-05	0	0.00123447	1.56262e-05	0.000171888	0	1.56262e-05	1.56262e-05	0	0	0	0	k__Bacteria;p__Actinobacteria;c__unidentified_Actinobacteria;o__Frankiales;f__Sporichthyaceae;g__Sporichthya;s__
OTU_1131	0	0	0	0	1.56262e-05	0	0.000359403	0	0	0	0	0	0	0	0	0	k__Bacteria;p__Chloroflexi;c__Chloroflexia;o__Thermomicrobiales;f__;g__;s__
OTU_1132	0.000156262	0.000359403	0.000343777	1.56262e-05	0.000656301	0.000234393	0	0	0	0.000343777	0.000203141	0	0	0	0	0	k__Bacteria;p__Proteobacteria;c__Alphaproteobacteria;o__unidentified_Alphaproteobacteria;f__unidentified_Alphaproteobacteria;g__unidentified_Alphaproteobacteria
OTU_1133	0	0	0	0	0	0	0	0	0	0	0	0	3.12524e-05	0	0.000187515	0.000109384	k__Bacteria;p__Actinobacteria;c__unidentified_Actinobacteria;o__Catenulisporales;f__Actinospicaceae;g__Actinospica;s__bacterium_Ellin5012
OTU_1134	1.56262e-05	0.00012501	4.68787e-05	0	7.81311e-05	0.00012501	0	0	0	3.12524e-05	0.000109384	0	3.12524e-05	0	0	0	k__Bacteria;p__Bacteroidetes;c__Bacteroidia;o__Flavobacteriales;f__Flavobacteriaceae;g__Lutibacter;s__
OTU_1135	0	4.68787e-05	0.000109384	0	0.000109384	3.12524e-05	0	0	0	7.81311e-05	6.25049e-05	0	0	0	0	0	k__Bacteria;p__Proteobacteria;c__Gammaproteobacteria;o__Oceanospirillales;f__Oleiphilaceae;g__Oleiphilus;s__
OTU_1136	0.000890695	0.000218767	1.56262e-05	0	0	0	0.000296898	4.68787e-05	0.000109384	0	0	0	6.25049e-05	0	0	1.56262e-05	k__Bacteria;p__Firmicutes;c__Clostridia;o__Clostridiales;f__unidentified_Clostridiales;g__Parvimonas;s__
OTU_1137	0	0	0	0	1.56262e-05	0	0	0	9.37573e-05	1.56262e-05	0	0.00012501	7.81311e-05	0	1.56262e-05	1.56262e-05	k__Bacteria;p__Actinobacteria;c__unidentified_Actinobacteria;o__Corynebacteriales;f__Corynebacteriaceae;g__Lawsonella;s__
OTU_1138	7.81311e-05	0.000203141	0.000140636	0	0.000234393	0.000296898	0	0	0	0.000109384	0.000218767	0	0	0	0	0	k__Bacteria;p__Firmicutes;c__Clostridia;o__Clostridiales;f__Ruminococcaceae;g__;s__
OTU_1139	0	0	0	0	0	9.37573e-05	0.000328151	0.000109384	3.12524e-05	0	1.56262e-05	0	0	0	0	0	k__Bacteria;p__Armatimonadetes;c__Armatimonadia;o__Armatimonadales;f__Armatimonadaceae;g__Armatimonas;s__
OTU_1140	4.68787e-05	0	3.12524e-05	0	0	1.56262e-05	0	0	1.56262e-05	7.81311e-05	6.25049e-05	0	0	0	0	0	k__Bacteria;p__Oxyphotobacteria;c__unidentified_Oxyphotobacteria;o__unidentified_Oxyphotobacteria;f__unidentified_Oxyphotobacteria;g__unidentified_Oxyphotobacteria
OTU_1141	0	1.56262e-05	0	0	7.81311e-05	6.25049e-05	0	0	3.12524e-05	1.56262e-05	0	6.25049e-05	0	0	0	0	k__Bacteria;p__Gemmatimonadetes;c__unidentified_Gemmatimonadetes;o__Gemmatimonadales;f__Gemmatimonadaceae
OTU_1142	0	0	0	0	0	1.56262e-05	0	0	0	0	0	0.000109384	0	0	7.81311e-05	0	k__Bacteria;p__Actinobacteria;c__unidentified_Actinobacteria;o__Micrococcales;f__Promicromonosporaceae;g__Promicromonospora
OTU_1143	0	0	0	0	0	0	0.000312524	0	3.12524e-05	0	0	0	0	0	0	0	k__Bacteria;p__Oxyphotobacteria;c__unidentified_Oxyphotobacteria;o__Synechococcales
OTU_1144	0	0	0	0	0	0	0.000328151	0	0	0	0	7.81311e-05	9.37573e-05	0	0.000109384	1.56262e-05	k__Bacteria;p__Actinobacteria;c__unidentified_Actinobacteria;o__Frankiales;f__Acidothermaceae;g__Acidothermus;s__
OTU_1145	0	0	0	0	0	0	0	4.68787e-05	0	1.56262e-05	0	0.000312524	0	0	0	0	k__Bacteria;p__unidentified_Bacteria;c__unidentified_Bacteria;o__unidentified_Bacteria;f__unidentified_Bacteria
OTU_1146	6.25049e-05	0	0	0	4.68787e-05	0	0.0010157	3.12524e-05	9.37573e-05	6.25049e-05	4.68787e-05	0.000218767	1.56262e-05	0	7.81311e-05	6.25049e-05	k__Bacteria;p__Actinobacteria;c__unidentified_Actinobacteria;o__Micrococcales;f__Micrococcaceae
OTU_1147	0	0	0	0	0	0	0.000328151	0	0	0	0	0	0	0	0	0	k__Bacteria;p__Chloroflexi;c__Ktedonobacteria;o__Ktedonobacterales;f__Ktedonobacteraceae
OTU_1148	3.12524e-05	0	0	0	0	0	0.000562544	0	3.12524e-05	0	0	0	0	0	0	0	k__Bacteria
OTU_1149	0	1.56262e-05	1.56262e-05	0	0	0	0.000203141	0	3.12524e-05	0	0	0	0.000187515	0	0	0	k__Bacteria;p__Bacteroidetes;c__Bacteroidia;o__Bacteroidales;f__Rikenellaceae;g__Alistipes
OTU_1150	0	0	0	0	0	0	0.000343777	0	0	0	0	0	0	0	0	0	k__Bacteria;p__Proteobacteria;c__Alphaproteobacteria
OTU_1151	0	0	0	0	0	0	0	0	0	1.56262e-05	1.56262e-05	0	4.68787e-05	0	9.37573e-05	0	k__Bacteria;p__Bacteroidetes;c__Bacteroidia;o__Flavobacteriales;f__;g__;s__
OTU_1152	3.12524e-05	1.56262e-05	9.37573e-05	0	0.000171888	0.00025002	0	0	0	0.00012501	4.68787e-05	0	0	0	0	0	k__Bacteria;p__Elusimicrobia;c__unidentified_Elusimicrobia;o__Elusimicrobiales;f__Elusimicrobiaceae;g__Elusimicrobium;s__
OTU_1153	6.25049e-05	0.000640675	0.000218767	0	0.000156262	0.000328151	0	0	0	0.000406282	0.000171888	0	0	0	0	0	k__Bacteria;p__Bacteroidetes;c__Bacteroidia;o__Bacteroidales
OTU_1154	1.56262e-05	4.68787e-05	0	0	1.56262e-05	0	0.00057817	4.68787e-05	0	0	0	0.000171888	0	0	0	0	k__Bacteria;p__Proteobacteria;c__Alphaproteobacteria;o__Rhizobiales
OTU_1155	0	0	6.25049e-05	0	0	0	0	0	0	0	0	0	0	0	7.81311e-05	0.00012501	k__Bacteria;p__Bacteroidetes;c__Bacteroidia;o__Bacteroidales;f__Muribaculaceae;g__;s__
OTU_1156	0	0	0	0	0	0	0.000187515	0	0	1.56262e-05	0	7.81311e-05	3.12524e-05	0	0	1.56262e-05	k__Bacteria;p__Proteobacteria;c__Gammaproteobacteria;o__unidentified_Gammaproteobacteria
OTU_1157	0	0	0	0	0	4.68787e-05	0	0	0	3.12524e-05	3.12524e-05	0	0.000281272	4.68787e-05	4.68787e-05	0.000234393	k__Bacteria;p__unidentified_Bacteria;c__unidentified_Bacteria;o__unidentified_Bacteria;f__unidentified_Bacteria;g__Candidatus_Saccharimonas;s__
OTU_1158	0	7.81311e-05	0	0	0	0	0.000187515	0	0	0	0	0	0	0	0.000234393	0	k__Bacteria;p__Bacteroidetes;c__Bacteroidia;o__Chitinophagales;f__Chitinophagaceae;g__Chitinophaga
OTU_1159	0.000109384	1.56262e-05	0	0	4.68787e-05	0.000109384	0.000171888	0	4.68787e-05	4.68787e-05	3.12524e-05	7.81311e-05	0	0	0	1.56262e-05	k__Bacteria;p__Actinobacteria;c__Acidimicrobiia;o__;f__;g__;s__
OTU_1160	6.25049e-05	0.000109384	0.000218767	0	0.000156262	3.12524e-05	0	3.12524e-05	0	4.68787e-05	0.000171888	0	0	0	0	0	k__Bacteria;p__Firmicutes;c__Clostridia;o__Clostridiales;f__Ruminococcaceae
OTU_1161	0	4.68787e-05	0	0	3.12524e-05	0	0.000234393	1.56262e-05	3.12524e-05	0	0	0	0	0	0	0	k__Bacteria;p__Proteobacteria;c__Alphaproteobacteria;o__unidentified_Alphaproteobacteria
OTU_1162	0	0	0	0	0	0	0.000218767	0	0	1.56262e-05	0	6.25049e-05	0	0	0	0	k__Bacteria;p__Bacteroidetes;c__Bacteroidia;o__Chitinophagales;f__Saprospiraceae;g__Membranicola;s__
OTU_1163	1.56262e-05	3.12524e-05	0.000109384	0	3.12524e-05	0.000187515	0	0	0	3.12524e-05	0	0	0	0	0	0	k__Bacteria;p__Firmicutes;c__Clostridia;o__Clostridiales;f__Ruminococcaceae;g__unidentified_Ruminococcaceae
OTU_1164	7.81311e-05	4.68787e-05	7.81311e-05	0	3.12524e-05	4.68787e-05	0	0	0	9.37573e-05	3.12524e-05	0	0	0	0	0	k__Bacteria;p__Proteobacteria;c__Gammaproteobacteria;o__Cellvibrionales;f__Halieaceae
OTU_1165	0	0	0	0	0	0	0.000203141	0	0	0	0	0	0	0	0	0	k__Bacteria;p__Caldiserica;c__Caldisericia;o__Caldisericales;f__Caldisericaceae;g__Caldisericum;s__
OTU_1166	0	0	0	0	0	0	0	0	0	0	0	0	0.000171888	0	0.000171888	1.56262e-05	k__Bacteria;p__Firmicutes;c__Clostridia;o__Clostridiales;f__unidentified_Clostridiales;g__unidentified_Clostridiales;s__Clostridium_sporogenes
OTU_1167	0.000109384	0.000734432	4.68787e-05	0	9.37573e-05	9.37573e-05	0.000750059	0.00012501	9.37573e-05	6.25049e-05	6.25049e-05	0.00045316	0	0	3.12524e-05	7.81311e-05	k__Bacteria;p__Actinobacteria;c__unidentified_Actinobacteria;o__Micromonosporales;f__Micromonosporaceae
OTU_1168	0	0	0	0	0	0	0.000156262	0	0	0	0	0	3.12524e-05	0	0.000281272	0.000140636	k__Bacteria;p__Acidobacteria;c__Acidobacteriia;o__Acidobacteriales;f__unidentified_Acidobacteriales;g__Acidipila;s__
OTU_1169	0	0	1.56262e-05	0	0	0	0	0.000234393	0.000140636	0	0	0	0	0	0	0	k__Bacteria;p__Bacteroidetes;c__Bacteroidia;o__Bacteroidales;f__Muribaculaceae
OTU_1170	0	0	0	0	0	0	0	1.56262e-05	0	0	0	0.000171888	0	0	0	0	k__Bacteria;p__Proteobacteria;c__Gammaproteobacteria;o__Xanthomonadales;f__;g__;s__
OTU_1171	0	0	0	0	0	0	0	0	0	0	0	0.00012501	0	0	0	0	k__Bacteria;p__Bacteroidetes;c__Ignavibacteria
OTU_1172	0	9.37573e-05	0	0	3.12524e-05	0	0.000796937	6.25049e-05	4.68787e-05	4.68787e-05	0	0.00025002	0	0	0	0	k__Bacteria;p__Firmicutes;c__Clostridia;o__Clostridiales;f__Lachnospiraceae
OTU_1173	1.56262e-05	7.81311e-05	4.68787e-05	0	6.25049e-05	6.25049e-05	0.000109384	1.56262e-05	0	3.12524e-05	1.56262e-05	0.000171888	0	0	0	0	k__Bacteria;p__unidentified_Bacteria;c__unidentified_Bacteria;o__unidentified_Bacteria;f__unidentified_Bacteria;g__Candidatus_Entotheonella
OTU_1174	0	0	0	0	0	0	0.000109384	0	4.68787e-05	0	0	4.68787e-05	0	0	0	0	k__Bacteria;p__Bacteroidetes;c__Ignavibacteria
OTU_1175	0	6.25049e-05	0	0	0	0	0.000343777	0	0	0	0	0	0	0	0	0	k__Bacteria;p__Armatimonadetes;c__;o__;f__;g__;s__
OTU_1176	0	0	0	0	0	0	0	0	1.56262e-05	1.56262e-05	3.12524e-05	0.000171888	0	0	0	0	k__Bacteria;p__Gemmatimonadetes;c__unidentified_Gemmatimonadetes;o__Gemmatimonadales;f__Gemmatimonadaceae
OTU_1177	0	6.25049e-05	0	0	0	0	0.000281272	0	3.12524e-05	0	0	3.12524e-05	0.000234393	0	0	0.000265646	k__Bacteria;p__Firmicutes;c__Bacilli;o__Lactobacillales;f__Streptococcaceae;g__Lactococcus;s__
OTU_1178	0	0	0	0	0	0	0.000171888	0	0	0	0	0	0	0	0	0	k__Bacteria;p__Actinobacteria;c__Acidimicrobiia
OTU_1179	3.12524e-05	0.000156262	0.000265646	0	0.000156262	6.25049e-05	0.000156262	0	1.56262e-05	0.000156262	7.81311e-05	0	0	0	0	0	k__Bacteria;p__Firmicutes;c__Clostridia;o__Clostridiales;f__Lachnospiraceae
OTU_1180	6.25049e-05	0.000203141	6.25049e-05	0	4.68787e-05	1.56262e-05	0	0	0	6.25049e-05	6.25049e-05	0	0	0	0	0	k__Bacteria;p__Firmicutes;c__Clostridia;o__Clostridiales;f__unidentified_Clostridiales
OTU_1181	0	0	0	0	0	0	0.00025002	0	0	0	0	0	0	0	0	0	k__Bacteria;p__Armatimonadetes;c__;o__;f__;g__;s__
OTU_1182	0	0	4.68787e-05	0	0.00012501	4.68787e-05	0	0	0	0.000109384	3.12524e-05	0	0	0	0	0	k__Bacteria;p__Proteobacteria;c__Gammaproteobacteria;o__unidentified_Gammaproteobacteria;f__unidentified_Gammaproteobacteria;g__Marinicella;s__Marinicella_litoralis
OTU_1183	1.56262e-05	3.12524e-05	0.000109384	0	0.000203141	0	0	0	0	0.00012501	3.12524e-05	0	0	0	0	0	k__Bacteria;p__Firmicutes;c__Clostridia;o__Clostridiales;f__Lachnospiraceae
OTU_1184	0	0	0	0	0	0	0.00025002	0	0	0	0	0	0	0	0	0	k__Bacteria;p__Proteobacteria;c__Alphaproteobacteria;o__unidentified_Alphaproteobacteria
OTU_1185	0	0	0	0	0	0	0	0	0	0	0	0	0.000218767	0	7.81311e-05	9.37573e-05	k__Bacteria;p__Firmicutes;c__Clostridia;o__Clostridiales;f__unidentified_Clostridiales
OTU_1186	0	0	0	0	3.12524e-05	0	0.000265646	0	3.12524e-05	0	1.56262e-05	4.68787e-05	0	0	0	0	k__Bacteria;p__Actinobacteria;c__Thermoleophilia;o__Solirubrobacterales
OTU_1187	0	0	0	0	0	0	0	0	0	0	0	0.000218767	0	0	0	0	k__Bacteria;p__Thermotogae;c__unidentified_Thermotogae;o__Petrotogales;f__unidentified_Petrotogales;g__Defluviitoga;s__
OTU_1188	0.00706305	0.00057817	0.000109384	0.006438	0.00182827	4.68787e-05	0.000437534	6.25049e-05	0.0332995	0.00946949	0.0144699	0.0240956	0.0224236	0.0308149	0.0273459	0.0257208	k__Bacteria;p__Firmicutes;c__Clostridia;o__Clostridiales;f__Peptostreptococcaceae
OTU_1189	0	0	0	0	0	0	0	0	0	0	0	0	0.000218767	0	4.68787e-05	0.000156262	k__Bacteria;p__Gemmatimonadetes;c__unidentified_Gemmatimonadetes;o__Gemmatimonadales;f__Gemmatimonadaceae;g__Gemmatimonas
OTU_1190	0	0	0	0	0	0	0	0	1.56262e-05	0	0	0	6.25049e-05	0	0.000171888	7.81311e-05	k__Bacteria;p__Proteobacteria;c__Gammaproteobacteria
OTU_1191	0	0	0	0	0	9.37573e-05	0	0	0	0	0	0	0	0	7.81311e-05	0	k__Bacteria;p__Proteobacteria;c__Deltaproteobacteria;o__Myxococcales;f__Haliangiaceae;g__Haliangium;s__
OTU_1192	0	4.68787e-05	4.68787e-05	0	0.00012501	0.00012501	0	0	0	1.56262e-05	7.81311e-05	1.56262e-05	0	0	7.81311e-05	0	k__Bacteria;p__Firmicutes;c__Clostridia;o__Clostridiales;f__Peptococcaceae;g__;s__
OTU_1193	0	0	0	0	0	0	0.000515665	0	0	0	0	0	0	0	0	0	k__Bacteria;p__Bacteroidetes;c__Bacteroidia;o__Bacteroidales;f__Rikenellaceae;g__;s__
OTU_1194	0.000281272	0.00112509	0.00109384	0	0.000921947	0.000562544	0.000625049	3.12524e-05	0	0.000937573	0.000546918	0	0	0	0	0	k__Bacteria;p__Firmicutes;c__Clostridia;o__Clostridiales;f__Ruminococcaceae;g__;s__
OTU_1195	0	0	0	0	0	0	0.000203141	0	0	0	0	0	1.56262e-05	0	0	1.56262e-05	k__Bacteria;p__Proteobacteria;c__Alphaproteobacteria;o__unidentified_Alphaproteobacteria;f__Acetobacteraceae;g__Commensalibacter;s__
OTU_1196	0	0	0	0	0	0	0.000265646	0	0	3.12524e-05	1.56262e-05	0	0	0	7.81311e-05	0	k__Bacteria;p__Chloroflexi;c__Dehalococcoidia;o__unidentified_Dehalococcoidia;f__unidentified_Dehalococcoidia;g__unidentified_Dehalococcoidia;s__bacterium_YC-LK-LKJ27
OTU_1197	0	0	0	0	1.56262e-05	0	0	0	0	0	0	0.000187515	0	0	0	0	k__Bacteria;p__Proteobacteria;c__Gammaproteobacteria;o__unidentified_Gammaproteobacteria
OTU_1198	0	0	0	0	0	0	0.000187515	0	0	0	0	0	0	0	0	0	k__Bacteria;p__Proteobacteria
OTU_1199	0	0.000140636	0	0	3.12524e-05	1.56262e-05	0.000500039	0	6.25049e-05	0	7.81311e-05	0.00012501	1.56262e-05	0	0	0	k__Bacteria;p__Proteobacteria;c__Alphaproteobacteria;o__Sphingomonadales;f__Sphingomonadaceae;g__;s__
OTU_1200	0	0	0	0	0	0	0.000234393	0	4.68787e-05	0	0	0	0.000312524	0	0	0	k__Bacteria;p__Firmicutes;c__Clostridia;o__Clostridiales;f__Ruminococcaceae;g__unidentified_Ruminococcaceae
OTU_1201	6.25049e-05	0.00012501	0.000203141	0	0.000140636	9.37573e-05	0	0	0	0.00012501	0.000187515	0	0	0	0	0	k__Bacteria;p__Bacteroidetes;c__Bacteroidia;o__Flavobacteriales;f__Flavobacteriaceae;g__Pseudofulvibacter;s__
OTU_1202	0	7.81311e-05	0	0	0	0	0.000109384	0	0	0	0	0	0	0	0	0	k__Bacteria
OTU_1203	0	0	0	0	0	0	0	0	0	0	0	0	3.12524e-05	0	0.000109384	0	k__Bacteria;p__Actinobacteria;c__;o__;f__;g__;s__
OTU_1204	0.000312524	0.000109384	0.000218767	0.000375029	0.000171888	0.000234393	0.00157825	0.000109384	0.00012501	7.81311e-05	0.000140636	0.000359403	0.000968826	9.37573e-05	0.000406282	0.00173451	k__Bacteria;p__Bacteroidetes;c__Bacteroidia;o__Bacteroidales;f__Bacteroidaceae;g__Bacteroides;s__Bacteroides_ovatus
OTU_1205	0	0	0	0	0	0	0.000203141	0	0	0	0	0	0	0	0	0	k__Bacteria
OTU_1206	0	1.56262e-05	0	0	0	0	0.00025002	0	0	0	0	0	0	0	0	0	k__Bacteria;p__Proteobacteria;c__Alphaproteobacteria;o__Rhodospirillales;f__Rhodospirillaceae;g__;s__
OTU_1207	0	0	0	0	0	0	0.000218767	1.56262e-05	0	0	0	0	6.25049e-05	0	0	0	k__Bacteria;p__Proteobacteria;c__Alphaproteobacteria;o__Sphingomonadales;f__Sphingomonadaceae
OTU_1208	0	0	0	0	0	0	0.000218767	4.68787e-05	0	0	0	1.56262e-05	0.000156262	0	0	1.56262e-05	k__Bacteria;p__Actinobacteria;c__unidentified_Actinobacteria;o__Propionibacteriales;f__Nocardioidaceae;g__Marmoricola
OTU_1209	0	1.56262e-05	3.12524e-05	0	6.25049e-05	0	0.00025002	0	4.68787e-05	7.81311e-05	0	0	0	0	0	0	k__Bacteria;p__Actinobacteria;c__Thermoleophilia;o__Gaiellales
OTU_1210	3.12524e-05	0.00012501	0	0	0	0	7.81311e-05	4.68787e-05	0	0	0	0.000156262	4.68787e-05	0	4.68787e-05	3.12524e-05	k__Bacteria;p__Actinobacteria;c__Thermoleophilia;o__Solirubrobacterales;f__Solirubrobacteraceae;g__Conexibacter;s__
OTU_1211	4.68787e-05	0.000156262	4.68787e-05	0	6.25049e-05	0	0.000328151	0	3.12524e-05	1.56262e-05	0	0	3.12524e-05	0	0	0	k__Bacteria;p__Gemmatimonadetes;c__;o__;f__;g__;s__
OTU_1212	0	0	0	0	0	0	0	0	0	0	0	0	0.000187515	0	0	0	k__Bacteria;p__Bacteroidetes;c__Bacteroidia;o__Sphingobacteriales;f__Lentimicrobiaceae;g__;s__
OTU_1213	4.68787e-05	9.37573e-05	4.68787e-05	0	0	3.12524e-05	0.000156262	3.12524e-05	1.56262e-05	0	0	0.000140636	0.00012501	0	0	0	k__Bacteria;p__Proteobacteria;c__Alphaproteobacteria;o__Rhizobiales;f__Xanthobacteraceae;g__Pseudolabrys;s__
OTU_1214	0	0	0	0	0	0	0.000281272	0	0	0	0	0	0	0	0	0	k__Bacteria;p__Chloroflexi;c__Anaerolineae
OTU_1215	0	0	0	0	0	0	0.000265646	0	0	0	0	0	0	0	0	0	k__Bacteria
OTU_1216	0	0	0	0	0	0	0	0	0	0	0	0	9.37573e-05	0	0.000187515	0.000140636	k__Bacteria;p__Chloroflexi;c__Ktedonobacteria;o__Ktedonobacterales;f__Ktedonobacteraceae;g__;s__
OTU_1217	3.12524e-05	0	0	0	1.56262e-05	0	0	0	0	1.56262e-05	0	1.56262e-05	0.000406282	0	3.12524e-05	1.56262e-05	k__Bacteria;p__Bacteroidetes;c__Bacteroidia;o__Bacteroidales;f__Muribaculaceae;g__;s__
OTU_1218	0	0	0	0	0	0	0.000171888	0	0	0	0	0	0	0	0	0	k__Bacteria;p__Actinobacteria;c__Thermoleophilia;o__Solirubrobacterales;f__;g__;s__
OTU_1219	0	0.000109384	0	0	0	1.56262e-05	0.000531292	0	1.56262e-05	0	0	4.68787e-05	0	0	3.12524e-05	0	k__Bacteria;p__Proteobacteria;c__Alphaproteobacteria;o__Rhizobiales;f__Xanthobacteraceae
OTU_1220	7.81311e-05	0.000171888	6.25049e-05	0	4.68787e-05	0.000109384	0	0	0	1.56262e-05	6.25049e-05	0	0	0	0	0	k__Bacteria;p__Oxyphotobacteria
OTU_1221	0	0	0	0	0	4.68787e-05	0.000562544	0	0	0	0	0	0	0	1.56262e-05	0	k__Bacteria;p__Chloroflexi;c__Chloroflexia;o__Kallotenuales;f__;g__;s__
OTU_1222	0	0	0	0	0	0	0.000296898	0	0	0	0	0	0	0	0	0	k__Bacteria
OTU_1223	1.56262e-05	0.00012501	0	0	1.56262e-05	0	0.000312524	0	1.56262e-05	0	1.56262e-05	9.37573e-05	9.37573e-05	6.25049e-05	4.68787e-05	6.25049e-05	k__Bacteria;p__Acidobacteria;c__unidentified_Acidobacteria;o__unidentified_Acidobacteria;f__unidentified_Acidobacteria;g__unidentified_Acidobacteria;s__Acidobacteria_bacterium_CB_286306
OTU_1224	0	0	0	0	0	0	0.000265646	0	0	0	0	0	4.68787e-05	0	0	0	k__Bacteria;p__Firmicutes;c__Negativicutes;o__Selenomonadales;f__Veillonellaceae;g__Megasphaera;s__Megasphaera_micronuciformis
OTU_1225	1.56262e-05	0	0	0	1.56262e-05	3.12524e-05	0.000515665	0	1.56262e-05	0	0	0	0	0	0	4.68787e-05	k__Bacteria;p__Acidobacteria
OTU_1226	3.12524e-05	3.12524e-05	0	0	0	1.56262e-05	0	0	3.12524e-05	4.68787e-05	1.56262e-05	0.000140636	0	0	0	0	k__Bacteria;p__Proteobacteria;c__Alphaproteobacteria;o__Rhizobiales;f__Beijerinckiaceae
OTU_1227	0	0	0	0	0	0	0.00025002	0	0	0	0	0	0	0	0	3.12524e-05	k__Bacteria;p__Bacteroidetes;c__Bacteroidia;o__Chitinophagales
OTU_1228	0.00012501	0.000359403	0.000343777	3.12524e-05	0.000234393	0.000421908	0	0	0	0.00025002	0.000406282	0	0	0	1.56262e-05	4.68787e-05	k__Bacteria;p__Proteobacteria;c__Alphaproteobacteria;o__Rhodobacterales;f__Rhodobacteraceae
OTU_1229	1.56262e-05	0	0	0	0	0	0.000109384	0	1.56262e-05	0	3.12524e-05	0	0	6.25049e-05	0	0	k__Bacteria;p__Firmicutes;c__Erysipelotrichia;o__Erysipelotrichales;f__Erysipelotrichaceae;g__unidentified_Erysipelotrichaceae;s__Erysipelotrichaceae_bacterium_canine_oral_taxon_255
OTU_1230	0	0	0	0	0	0	0.000234393	0	6.25049e-05	0	0	0	0	0	0	0	k__Bacteria;p__Chloroflexi;c__Chloroflexia;o__Kallotenuales;f__;g__;s__
OTU_1231	4.68787e-05	3.12524e-05	9.37573e-05	0	3.12524e-05	7.81311e-05	0	0	0	7.81311e-05	4.68787e-05	0	0	0	0	0	k__Bacteria;p__Bacteroidetes;c__Bacteroidia;o__Flavobacteriales;f__Crocinitomicaceae
OTU_1232	0	3.12524e-05	0	0	0	0	0.000343777	0	0	0	0	0	0	0	0	0	k__Bacteria;p__Planctomycetes;c__Planctomycetacia;o__unidentified_Planctomycetacia;f__Gemmataceae
OTU_1233	0	0	0	0	0	0	0	0	0	0.000265646	0	0.00025002	0	0	0	0	k__Bacteria;p__Planctomycetes;c__Phycisphaerae
OTU_1234	0	3.12524e-05	4.68787e-05	0	0	0	0.000203141	0	0	0	0	0	0	0	0	0	k__Bacteria;p__Acidobacteria;c__Acidobacteriia;o__Solibacterales
OTU_1235	0	0	0	0	0	0	0.000218767	0	0	0	0	0	0	0	0	0	k__Bacteria;p__Acidobacteria;c__unidentified_Acidobacteria;o__unidentified_Acidobacteria;f__unidentified_Acidobacteria;g__Thermoanaerobaculum
OTU_1236	7.81311e-05	3.12524e-05	6.25049e-05	0.000140636	9.37573e-05	6.25049e-05	0.000156262	0	6.25049e-05	0	0	0	0.00045316	0.000296898	0.000171888	0.000281272	k__Bacteria;p__Bacteroidetes;c__Bacteroidia;o__Bacteroidales;f__Bacteroidaceae;g__Bacteroides;s__Bacteroides_coprocola
OTU_1237	0	0	0	0	0	0	0	0	0	0.000140636	0	7.81311e-05	0	0	0	4.68787e-05	k__Bacteria;p__Acidobacteria;c__Acidobacteriia;o__Solibacterales;f__unidentified_Solibacterales;g__Paludibaculum;s__
OTU_1238	3.12524e-05	0.000640675	3.12524e-05	0	0.000140636	0.000234393	0.00135948	7.81311e-05	0.000140636	6.25049e-05	4.68787e-05	0.000796937	9.37573e-05	6.25049e-05	0.000359403	0	k__Bacteria;p__Proteobacteria;c__Gammaproteobacteria;o__unidentified_Gammaproteobacteria;f__Nitrosomonadaceae;g__;s__
OTU_1239	0	3.12524e-05	0	0	0	3.12524e-05	0	3.12524e-05	0.000140636	4.68787e-05	4.68787e-05	0	4.68787e-05	0	0	0	k__Bacteria;p__Bacteroidetes;c__Bacteroidia;o__Cytophagales;f__Microscillaceae;g__Chryseolinea;s__
OTU_1240	0	7.81311e-05	0	0	0	4.68787e-05	0.000343777	7.81311e-05	0	0	9.37573e-05	3.12524e-05	0	0	0	0	k__Bacteria;p__Acidobacteria;c__unidentified_Acidobacteria;o__unidentified_Acidobacteria;f__unidentified_Acidobacteria;g__unidentified_Acidobacteria;s__Acidobacteria_bacterium_RBG_16_70_10
OTU_1241	0	7.81311e-05	0	0	0	0	0	0	0	0	0	0	0.000234393	0	0.000187515	6.25049e-05	k__Bacteria;p__Acidobacteria;c__Acidobacteriia;o__Solibacterales;f__unidentified_Solibacterales;g__Candidatus_Solibacter;s__
OTU_1242	0	6.25049e-05	0	0	0	0	0.000234393	4.68787e-05	3.12524e-05	4.68787e-05	0	0	7.81311e-05	0	9.37573e-05	3.12524e-05	k__Bacteria;p__Firmicutes;c__Bacilli;o__Bacillales;f__Bacillaceae;g__Bacillus;s__Bacillus_korlensis
OTU_1243	0	0	0	0	0	0	0.000265646	0	0	0	0	0	0	0	0	0	k__Bacteria;p__Gemmatimonadetes;c__unidentified_Gemmatimonadetes;o__Gemmatimonadales;f__Gemmatimonadaceae
OTU_1244	0	0	3.12524e-05	0	0	0	0.000109384	0	0	0	0	0	0	0	0	0	k__Bacteria;p__Proteobacteria;c__Deltaproteobacteria;o__Bdellovibrionales;f__Bdellovibrionaceae;g__;s__
OTU_1245	7.81311e-05	3.12524e-05	4.68787e-05	0	3.12524e-05	4.68787e-05	0	0	6.25049e-05	0	3.12524e-05	0	1.56262e-05	0	4.68787e-05	6.25049e-05	k__Bacteria;p__Firmicutes;c__Clostridia;o__Clostridiales;f__Lachnospiraceae
OTU_1246	0	6.25049e-05	1.56262e-05	0	0	1.56262e-05	0.000359403	0	0	3.12524e-05	0	0	0	0	0	0	k__Bacteria;p__Proteobacteria;c__Alphaproteobacteria;o__Caulobacterales;f__Caulobacteraceae;g__;s__
OTU_1247	1.56262e-05	0	0	0	0	0	0	0	0	0	0	0	0.000140636	0	0	0	k__Bacteria;p__Bacteroidetes;c__Bacteroidia;o__Bacteroidales;f__;g__;s__
OTU_1248	0	3.12524e-05	0	0	0	0	0.000343777	1.56262e-05	0	0	0	0	0	0	0	0	k__Bacteria;p__Actinobacteria
OTU_1249	0	0	0	0	0	0	0	0	0	0	0	0.000203141	0	0	0	0	k__Bacteria;p__Bacteroidetes;c__Bacteroidia;o__Flavobacteriales;f__Flavobacteriaceae;g__Capnocytophaga;s__Capnocytophaga_sputigena
OTU_1250	0	0	0	0	0	0	0	0	0	0	0	0	0.000140636	0	0	9.37573e-05	k__Bacteria
OTU_1251	0	0	0	0	0	0	0.000218767	7.81311e-05	0	0	0	0	0	0	0	0	k__Bacteria;p__Proteobacteria;c__Gammaproteobacteria;o__Legionellales;f__Legionellaceae;g__Legionella;s__
OTU_1252	1.56262e-05	3.12524e-05	1.56262e-05	0	6.25049e-05	0	0	0	0	0	0	0.000265646	1.56262e-05	0	0	0	k__Bacteria;p__Bacteroidetes;c__Bacteroidia;o__Bacteroidales;f__Barnesiellaceae;g__Coprobacter;s__
OTU_1253	9.37573e-05	0.000187515	0.000140636	0	0.000171888	0.000171888	0.000312524	0	0	0.000171888	9.37573e-05	0	9.37573e-05	0	0	0	k__Bacteria;p__Firmicutes;c__Bacilli;o__Bacillales;f__Bacillaceae;g__Bacillus;s__Bacillus_pichinotyi
OTU_1254	0	0	0	0	0	0	1.56262e-05	1.56262e-05	0	0	0	0	0.000328151	6.25049e-05	3.12524e-05	3.12524e-05	k__Bacteria;p__Proteobacteria;c__Deltaproteobacteria;o__Desulfovibrionales;f__Desulfovibrionaceae;g__;s__
OTU_1255	0	0	0	0	0	0	0.000234393	0	0	0	0	0	0	0	0	0	k__Bacteria
OTU_1256	0	0	0	0	0	0	0.000296898	0	0	0	0	0	0	0	0	0	k__Bacteria;p__Proteobacteria;c__Alphaproteobacteria;o__unidentified_Alphaproteobacteria;f__Acetobacteraceae
OTU_1257	0	0	0	0	0.00012501	0	0	1.56262e-05	0	4.68787e-05	0	0.00025002	0	0	0	0	k__Bacteria;p__Fusobacteria;c__Fusobacteriia;o__Fusobacteriales;f__Leptotrichiaceae;g__Leptotrichia
OTU_1258	0	0	0	0	0	0	0.000187515	0	0	0	0	0	0	0	0	0	k__Bacteria;p__Proteobacteria;c__Deltaproteobacteria;o__Myxococcales;f__;g__;s__
OTU_1259	0	0	0	0	0	0	0.000609423	0	0	0	0	0	0	0	0	0	k__Bacteria
OTU_1260	0.000109384	9.37573e-05	0	0	7.81311e-05	4.68787e-05	0	7.81311e-05	6.25049e-05	0	4.68787e-05	0	0.000328151	0	0.00025002	9.37573e-05	k__Bacteria;p__Firmicutes;c__Clostridia;o__Clostridiales;f__Ruminococcaceae
OTU_1261	0	0	1.56262e-05	0	0	0	0	0	0	0	0	0.000109384	0	0	3.12524e-05	0	k__Bacteria;p__Proteobacteria;c__Gammaproteobacteria;o__Pasteurellales;f__Pasteurellaceae
OTU_1262	0	0	0	0	0	0	0.000187515	0	0	0	0	1.56262e-05	0	0	0	0	k__Bacteria;p__Gemmatimonadetes;c__Longimicrobia;o__Longimicrobiales;f__Longimicrobiaceae;g__;s__
OTU_1263	4.68787e-05	1.56262e-05	3.12524e-05	0	0	0	0.00057817	0	0	1.56262e-05	0	0	0	0	1.56262e-05	4.68787e-05	k__Bacteria;p__Firmicutes;c__Clostridia;o__Clostridiales;f__Ruminococcaceae
OTU_1264	0.00012501	0.000218767	0.000140636	3.12524e-05	6.25049e-05	1.56262e-05	0.000468787	3.12524e-05	6.25049e-05	9.37573e-05	0.000156262	0.000171888	0.000328151	0.000140636	0.000156262	0.000140636	k__Bacteria;p__Firmicutes;c__Clostridia;o__Clostridiales;f__Lachnospiraceae
OTU_1265	4.68787e-05	0.000218767	0	0	0	0	0.000656301	1.56262e-05	0.00012501	0	0	0.00012501	0	0	0	0	k__Bacteria;p__Gemmatimonadetes;c__unidentified_Gemmatimonadetes;o__Gemmatimonadales;f__Gemmatimonadaceae
OTU_1266	0	0	6.25049e-05	0	3.12524e-05	6.25049e-05	0	0	0	4.68787e-05	0	0	0	0	0	0	k__Bacteria;p__Bacteroidetes;c__Bacteroidia;o__Bacteroidales;f__Rikenellaceae;g__;s__
OTU_1267	0	0	0	0	0	0	0	0	0	0.000218767	0	6.25049e-05	0	0	0	0	k__Bacteria;p__Bacteroidetes;c__Bacteroidia;o__Flavobacteriales;f__;g__;s__
OTU_1268	7.81311e-05	0.000140636	0.000328151	0	0.00025002	0.000390656	0	0	0	0.000140636	6.25049e-05	0	0.000156262	0	6.25049e-05	3.12524e-05	k__Bacteria;p__Firmicutes;c__Clostridia;o__Clostridiales;f__Lachnospiraceae
OTU_1269	0	0	0	0	3.12524e-05	0	0	0	0	0	0	0	0.000390656	0	0.000671927	0.000234393	k__Bacteria;p__Proteobacteria;c__Gammaproteobacteria;o__Xanthomonadales;f__Rhodanobacteraceae;g__Chujaibacter;s__
OTU_1270	0	1.56262e-05	0	0	0	0	0.000500039	0	0	0	0	1.56262e-05	6.25049e-05	0	4.68787e-05	0	k__Bacteria;p__Verrucomicrobia;c__Verrucomicrobiae;o__Opitutales;f__Opitutaceae;g__Opitutus;s__
OTU_1271	4.68787e-05	0.000296898	3.12524e-05	0	1.56262e-05	1.56262e-05	0.00123447	4.68787e-05	4.68787e-05	7.81311e-05	1.56262e-05	0.000562544	0	0	1.56262e-05	0	k__Bacteria;p__Chloroflexi;c__Chloroflexia;o__Thermomicrobiales;f__;g__;s__
OTU_1272	0	0	0	0	0	0	0	0.000156262	0	0	0	0	0	0	0	0	k__Bacteria;p__Bacteroidetes;c__Bacteroidia;o__Bacteroidales;f__Bacteroidaceae;g__Bacteroides;s__Bacteroides_salanitronis
OTU_1273	0.000812563	4.68787e-05	1.56262e-05	0.00259395	7.81311e-05	4.68787e-05	0.000156262	0.00495351	0.0329557	0.0171263	0.0204391	0.0334401	0.0440659	0.0565669	0.0569263	0.0513634	k__Bacteria;p__Firmicutes;c__Clostridia;o__Clostridiales;f__Peptostreptococcaceae;g__Paeniclostridium
OTU_1274	1.56262e-05	7.81311e-05	1.56262e-05	0	0.000140636	1.56262e-05	0.000156262	0	0	1.56262e-05	0	1.56262e-05	9.37573e-05	3.12524e-05	1.56262e-05	0	k__Bacteria;p__Firmicutes;c__Clostridia;o__Clostridiales;f__Lachnospiraceae;g__Tyzzerella
OTU_1275	0	0	0	0	4.68787e-05	0	0	0	0	0	0	0	0.000109384	0	0.000140636	1.56262e-05	k__Bacteria;p__Proteobacteria;c__Gammaproteobacteria;o__Cellvibrionales;f__Cellvibrionaceae;g__Cellvibrio
OTU_1276	1.56262e-05	7.81311e-05	0.00012501	4.68787e-05	1.56262e-05	4.68787e-05	0	0	0	3.12524e-05	3.12524e-05	0	0	0	0	0	k__Bacteria;p__Firmicutes;c__Clostridia;o__Clostridiales;f__Ruminococcaceae
OTU_1277	1.56262e-05	0	3.12524e-05	0	0.000109384	9.37573e-05	0	0	0	0	0	0	0	0	0	0	k__Bacteria
OTU_1278	0	0	0	0	0	0	0	0	0	0	0	0	0	0	0.000109384	0	k__Bacteria;p__Bacteroidetes;c__Bacteroidia;o__Flavobacteriales;f__Flavobacteriaceae;g__Flavobacterium
OTU_1279	7.81311e-05	0	3.12524e-05	0	0	0	0.000171888	0.000140636	0.000265646	1.56262e-05	0	4.68787e-05	0	0.00012501	0.00012501	4.68787e-05	k__Bacteria;p__Actinobacteria;c__unidentified_Actinobacteria;o__Micrococcales;f__Microbacteriaceae
OTU_1280	0	0	0	0	0	0	0.000218767	0	0	0	0	0	0	0	0	0	k__Bacteria;p__Proteobacteria;c__Gammaproteobacteria;o__Salinisphaerales;f__Solimonadaceae;g__;s__
OTU_1281	9.37573e-05	0.000218767	0.00012501	0	0.000109384	1.56262e-05	0	0	0	3.12524e-05	4.68787e-05	0	0	0	0	0	k__Bacteria;p__Firmicutes;c__Clostridia;o__Clostridiales;f__Ruminococcaceae;g__;s__
OTU_1282	0	0	0	0	0	0	0	0	0	0.000140636	0	0.000171888	0	0	0	0	k__Bacteria;p__Armatimonadetes;c__Chthonomonadetes;o__Chthonomonadales;f__;g__;s__
OTU_1283	0	1.56262e-05	0	0	0	0	0	0	0	0	0	0	9.37573e-05	0	0	0.000281272	k__Bacteria;p__Firmicutes;c__Clostridia;o__Clostridiales;f__Ruminococcaceae
OTU_1284	0.000109384	9.37573e-05	3.12524e-05	6.25049e-05	4.68787e-05	6.25049e-05	4.68787e-05	0	0.00012501	6.25049e-05	6.25049e-05	6.25049e-05	4.68787e-05	0	6.25049e-05	0	k__Bacteria;p__Bacteroidetes;c__Bacteroidia;o__Bacteroidales;f__Bacteroidaceae;g__Bacteroides;s__Bacteroides_eggerthii
OTU_1285	0	0.000171888	3.12524e-05	0	1.56262e-05	1.56262e-05	0.000109384	0	0	0	0	0	0	0	0	0	k__Bacteria;p__Proteobacteria;c__Alphaproteobacteria;o__Rhizobiales;f__unidentified_Rhizobiales;g__Devosia
OTU_1286	0	1.56262e-05	1.56262e-05	0	0	6.25049e-05	0	6.25049e-05	0.00012501	0	4.68787e-05	7.81311e-05	0	0	0	0	k__Bacteria;p__Actinobacteria;c__Thermoleophilia;o__Solirubrobacterales;f__Solirubrobacteraceae;g__Solirubrobacter;s__
OTU_1287	0	0	0	0	0	0	0	0	0	0	0	0	0.000156262	0	6.25049e-05	1.56262e-05	k__Bacteria;p__Firmicutes;c__Clostridia;o__Clostridiales;f__Lachnospiraceae
OTU_1288	0	0	0	0	0	0	0	0	0	0	0	0	7.81311e-05	0	0	0.000343777	k__Bacteria;p__Bacteroidetes;c__Bacteroidia;o__Bacteroidales;f__Rikenellaceae;g__Rikenella;s__
OTU_1289	0	0	0	0	0	0	0	0	0	0	0	0	0.000156262	0	6.25049e-05	0	k__Bacteria;p__Gemmatimonadetes;c__unidentified_Gemmatimonadetes;o__Gemmatimonadales;f__Gemmatimonadaceae;g__Gemmatimonas;s__
OTU_1290	0	0	0	0	0	1.56262e-05	0	0	6.25049e-05	0	0	0.000218767	0	0	0	0	k__Bacteria;p__Proteobacteria;c__Alphaproteobacteria;o__Sneathiellales;f__Sneathiellaceae;g__Ferrovibrio;s__
OTU_1291	0	0	0	0	0	0	0	0	6.25049e-05	0	0	0	0	0.00012501	0	4.68787e-05	k__Bacteria;p__Tenericutes;c__Mollicutes;o__Entomoplasmatales;f__Spiroplasmataceae;g__Spiroplasma;s__
OTU_1292	0	0	0	0	0	0	0.000203141	0	0	0	0	0	0	0	0	0	k__Bacteria;p__Proteobacteria;c__Alphaproteobacteria;o__unidentified_Alphaproteobacteria;f__unidentified_Alphaproteobacteria;g__unidentified_Alphaproteobacteria;s__bacterium_YC-ZSS-LKJ108
OTU_1293	0	0	0	0	0	0	0	0	0	0	0	0.00025002	0	0	0	0	k__Bacteria;p__Bacteroidetes;c__Bacteroidia;o__Bacteroidales;f__Prevotellaceae;g__unidentified_Prevotellaceae;s__Prevotella_salivae
OTU_1294	0	0	0	0	0	0	0	0	0	0	0	0.000234393	0	0	0	0	k__Bacteria;p__Actinobacteria;c__Thermoleophilia;o__Gaiellales;f__;g__;s__
OTU_1295	0	0	4.68787e-05	1.56262e-05	3.12524e-05	0	0	1.56262e-05	0	3.12524e-05	0	0	0.000156262	0	0	0	k__Bacteria;p__Bacteroidetes;c__Bacteroidia;o__Bacteroidales;f__Marinifilaceae;g__Butyricimonas
OTU_1296	0	0	6.25049e-05	0	0	0	0.000171888	1.56262e-05	0	0	0	0	0	0	0	0	k__Bacteria;p__Actinobacteria;c__Acidimicrobiia
OTU_1297	0	0	0	0	0	0	0.000218767	0	0	0	0	0	0	0	0	0	k__Bacteria;p__Proteobacteria;c__Gammaproteobacteria;o__Legionellales;f__Legionellaceae;g__Legionella;s__
OTU_1298	0	0	0	0	0	0	0.000312524	0	0	0	0	0	0	0	0	0	k__Bacteria;p__Proteobacteria
OTU_1299	3.12524e-05	0	0	0	0	3.12524e-05	0	0	6.25049e-05	0	6.25049e-05	0.000156262	0	0	0	0	k__Bacteria;p__Proteobacteria;c__Alphaproteobacteria;o__Rhizobiales
OTU_1300	0	0	0	0	6.25049e-05	0	0	0	0	0	0	0.000171888	0	0	0	0	k__Bacteria;p__Bacteroidetes;c__Bacteroidia;o__Bacteroidales;f__Prevotellaceae;g__Prevotella
OTU_1301	7.81311e-05	3.12524e-05	0.000187515	0	0.000187515	0.000187515	0	0	0	0.00025002	0.00012501	0	0	0	0	0	k__Bacteria;p__Firmicutes;c__Clostridia;o__Clostridiales;f__Christensenellaceae;g__;s__
OTU_1302	0	0	0	0	0	0	0.00025002	0	0	0	0	0	0	0	0	0	k__Bacteria;p__Actinobacteria;c__Acidimicrobiia;o__;f__;g__;s__
OTU_1303	3.12524e-05	0	4.68787e-05	0	9.37573e-05	3.12524e-05	0	0	0	0	4.68787e-05	0	0	0	0	0	k__Bacteria;p__Firmicutes;c__Clostridia;o__Clostridiales;f__unidentified_Clostridiales;g__unidentified_Clostridiales
OTU_1304	0	0	0	0	0	0	0	0	0	0	0	7.81311e-05	4.68787e-05	0	0	0.000171888	k__Bacteria;p__Bacteroidetes;c__Bacteroidia;o__Bacteroidales;f__Muribaculaceae;g__;s__
OTU_1305	0	0	3.12524e-05	0	0	0	0.000343777	0	1.56262e-05	0	0	1.56262e-05	0	0	0	0	k__Bacteria;p__Actinobacteria;c__unidentified_Actinobacteria;o__Streptosporangiales;f__Thermomonosporaceae
OTU_1306	0	4.68787e-05	0	0	0	0	0	0	0	0	0	0.000203141	0	0	0	0	k__Bacteria;p__Acidobacteria;c__Acidobacteriia;o__Solibacterales;f__unidentified_Solibacterales;g__Bryobacter
OTU_1307	0	1.56262e-05	3.12524e-05	0	3.12524e-05	0	0	0	1.56262e-05	7.81311e-05	3.12524e-05	0	0	0	0	0	k__Bacteria;p__Firmicutes;c__Clostridia;o__Clostridiales;f__Christensenellaceae;g__;s__
OTU_1308	0	0	0	0	3.12524e-05	0.00012501	0.000156262	0	0	0	6.25049e-05	0.000109384	6.25049e-05	0	0	0	k__Bacteria
OTU_1309	0	6.25049e-05	0	0	4.68787e-05	0	0.000359403	0	1.56262e-05	3.12524e-05	3.12524e-05	0	1.56262e-05	0	1.56262e-05	1.56262e-05	k__Bacteria;p__Firmicutes;c__Clostridia;o__Clostridiales;f__Lachnospiraceae;g__unidentified_Lachnospiraceae;s__Clostridium_sp_L2-50
OTU_1310	3.12524e-05	6.25049e-05	3.12524e-05	0	1.56262e-05	9.37573e-05	0	0	4.68787e-05	9.37573e-05	3.12524e-05	0.00012501	0	0	3.12524e-05	0	k__Bacteria;p__Firmicutes;c__Clostridia;o__Clostridiales;f__Christensenellaceae;g__;s__
OTU_1311	1.56262e-05	0	0	0	0	7.81311e-05	0.000234393	0	3.12524e-05	0	0	0.000140636	0	0	0	0	k__Bacteria;p__Actinobacteria;c__Thermoleophilia;o__Gaiellales;f__Gaiellaceae;g__Gaiella;s__
OTU_1312	3.12524e-05	0.000375029	0.000140636	6.25049e-05	0.000265646	0.000234393	0	0	0	0.000343777	0.00025002	0	0	0	0	0	k__Bacteria;p__Oxyphotobacteria;c__unidentified_Oxyphotobacteria;o__unidentified_Oxyphotobacteria;f__unidentified_Oxyphotobacteria;g__unidentified_Oxyphotobacteria
OTU_1313	1.56262e-05	0.000109384	0.000156262	0	0.000203141	0.000156262	0	0	0	0.000187515	0.00012501	0	0	0	0	0	k__Bacteria;p__Bacteroidetes;c__Bacteroidia;o__Bacteroidales;f__Muribaculaceae;g__;s__
OTU_1314	4.68787e-05	6.25049e-05	0.000234393	0	0.000171888	7.81311e-05	0	0	0	0.00012501	7.81311e-05	0	0	0	0	0	k__Bacteria;p__Bacteroidetes;c__Bacteroidia;o__Bacteroidales;f__Rikenellaceae;g__;s__
OTU_1315	1.56262e-05	0	7.81311e-05	0	0.00012501	0.000156262	0	0	0	9.37573e-05	6.25049e-05	0	0	0	0	6.25049e-05	k__Bacteria;p__Firmicutes;c__Clostridia;o__Clostridiales;f__Ruminococcaceae;g__unidentified_Ruminococcaceae
OTU_1316	0	6.25049e-05	0	0	0	0	0.000218767	4.68787e-05	0	0	0	3.12524e-05	0	0	1.56262e-05	0	k__Bacteria;p__Proteobacteria;c__Alphaproteobacteria;o__Caulobacterales;f__Caulobacteraceae;g__Caulobacter;s__
OTU_1317	0	0	3.12524e-05	0	6.25049e-05	0	0	0	0	6.25049e-05	1.56262e-05	0	0	0	0	1.56262e-05	k__Bacteria;p__Firmicutes;c__Clostridia;o__Clostridiales;f__Ruminococcaceae
OTU_1318	1.56262e-05	0	0	0	0	0	0	0	1.56262e-05	0	0	0	0.000156262	4.68787e-05	9.37573e-05	0.000109384	k__Bacteria;p__Firmicutes;c__Clostridia;o__Clostridiales;f__unidentified_Clostridiales;g__Candidatus_Arthromitus
OTU_1319	0	7.81311e-05	0	0	0	0	0	1.56262e-05	0	0	0	0	0.000234393	0	0	9.37573e-05	k__Bacteria;p__Bacteroidetes;c__Bacteroidia;o__Bacteroidales;f__Muribaculaceae;g__;s__
OTU_1320	4.68787e-05	9.37573e-05	0	0	0	6.25049e-05	0.000312524	0	4.68787e-05	0	3.12524e-05	3.12524e-05	0	0	6.25049e-05	0	k__Bacteria;p__Actinobacteria;c__unidentified_Actinobacteria;o__Pseudonocardiales;f__Pseudonocardiaceae;g__Actinomycetospora;s__
OTU_1321	0	0	0	0	0	0	0.000312524	0	0	0	0	0	0	0	0	6.25049e-05	k__Bacteria;p__Proteobacteria;c__Deltaproteobacteria;o__Myxococcales;f__Haliangiaceae;g__Haliangium;s__
OTU_1322	0	0	0	0	4.68787e-05	0	0.000187515	0	0	0	0	0	0	0	0	0	k__Bacteria;p__Firmicutes;c__Clostridia;o__Clostridiales;f__Ruminococcaceae
OTU_1323	4.68787e-05	0	0.000171888	0	1.56262e-05	0	0	0	0	1.56262e-05	9.37573e-05	0	0	0	0	0	k__Bacteria;p__Proteobacteria;c__Gammaproteobacteria
OTU_1324	0	6.25049e-05	0	0	0	0.00012501	0	0	0	4.68787e-05	0	0	0	0	0	0	k__Bacteria;p__Bacteroidetes;c__Bacteroidia;o__Chitinophagales;f__Saprospiraceae;g__Rubidimonas;s__
OTU_1325	0	0	0	0	0	0	0	0	0	0	0	0.000218767	0.000156262	0	0	4.68787e-05	k__Bacteria;p__Bacteroidetes;c__Bacteroidia;o__Flavobacteriales;f__Flavobacteriaceae;g__Flavobacterium
OTU_1326	0	0	0	0	0	0	0	0	0	0	0	0.000140636	0	0	0	0	k__Bacteria;p__Bacteroidetes;c__Bacteroidia;o__Cytophagales;f__Cyclobacteriaceae;g__Fulvivirga
OTU_1327	0	0	0	0	0	0	0.000218767	0	0	0	0	0	0	0	0	0	k__Bacteria;p__Proteobacteria;c__Alphaproteobacteria;o__Rhizobiales;f__unidentified_Rhizobiales
OTU_1328	0	0	0	0	0	0	0	6.25049e-05	6.25049e-05	0	0	0	0	1.56262e-05	0	0	k__Bacteria;p__Bacteroidetes;c__Bacteroidia;o__Bacteroidales;f__Prevotellaceae
OTU_1329	0	0	0	0	0	0	0.000312524	0	0	3.12524e-05	0	0	0	0	0	0	k__Bacteria;p__Oxyphotobacteria;c__unidentified_Oxyphotobacteria;o__unidentified_Oxyphotobacteria;f__unidentified_Oxyphotobacteria;g__unidentified_Oxyphotobacteria
OTU_1330	0.000109384	0	1.56262e-05	1.56262e-05	1.56262e-05	0	1.56262e-05	0	0	0	0	0	0	0	0	0	k__Bacteria;p__Firmicutes;c__Bacilli;o__Lactobacillales;f__Streptococcaceae;g__Streptococcus;s__Streptococcus_henryi
OTU_1331	1.56262e-05	9.37573e-05	0	0	0	0	0	0	0	0	0	6.25049e-05	0	0	0	4.68787e-05	k__Bacteria;p__Oxyphotobacteria;c__unidentified_Oxyphotobacteria;o__unidentified_Oxyphotobacteria;f__unidentified_Oxyphotobacteria;g__unidentified_Oxyphotobacteria
OTU_1332	0	0	0	0	0	0	0.000328151	0	0	0	0	0	0	0	0	0	k__Bacteria;p__Proteobacteria;c__Deltaproteobacteria;o__Bdellovibrionales;f__Bacteriovoracaceae;g__Peredibacter
OTU_1333	0	0	0	0	0	0	0	0	0	0	0	0	0.000156262	0	0	0	k__Bacteria;p__Firmicutes;c__Bacilli;o__Bacillales;f__Paenibacillaceae;g__Paenibacillus
OTU_1334	0	3.12524e-05	1.56262e-05	0	7.81311e-05	9.37573e-05	0	0	0	0	6.25049e-05	0	0	0	0	0	k__Bacteria
OTU_1335	3.12524e-05	0	0	0	1.56262e-05	0	3.12524e-05	0	6.25049e-05	1.56262e-05	0	0	0	0	0	0	k__Bacteria;p__Proteobacteria;c__Alphaproteobacteria;o__Rickettsiales;f__unidentified_Rickettsiales;g__unidentified_Rickettsiales;s__
OTU_1336	0	0	0	0	0	0	0	0	0	0.000281272	0	0.000171888	0	0	0	0	k__Bacteria;p__Chloroflexi;c__Anaerolineae;o__Anaerolineales;f__Anaerolineaceae
OTU_1337	0	0	0	0	0	0	0.000171888	0	0	0	0	0	0	0	0	0	k__Bacteria;p__Bacteroidetes;c__Bacteroidia;o__Flavobacteriales;f__unidentified_Flavobacteriales;g__Chryseobacterium;s__Chryseobacterium_wanjuense
OTU_1338	0	0	0	0	0	0	0.000265646	0	0	0	0	0	0	0	0	0	k__Bacteria;p__Chloroflexi
OTU_1339	0	4.68787e-05	0	0	0	0	0	0	0	0	0	0.000109384	0	0	0	4.68787e-05	k__Bacteria;p__Actinobacteria;c__unidentified_Actinobacteria;o__Micromonosporales;f__Micromonosporaceae;g__Actinoplanes;s__Actinoplanes_derwentensis
OTU_1340	0	0	0	0	0	0	0	6.25049e-05	1.56262e-05	0	0.000359403	0	0	9.37573e-05	0	0	k__Bacteria;p__Nitrospirae;c__Nitrospira;o__Nitrospirales;f__Nitrospiraceae;g__;s__
OTU_1341	0	0	0	0	0	0	0	0	0	0	0	0.000140636	0	0	0	0	k__Bacteria;p__Bacteroidetes;c__Bacteroidia;o__Bacteroidales
OTU_1342	3.12524e-05	1.56262e-05	0	0	0	0	0.00104696	0	4.68787e-05	0	1.56262e-05	0.00025002	0	0	0	0	k__Bacteria;p__Proteobacteria;c__Gammaproteobacteria;o__unidentified_Gammaproteobacteria;f__unidentified_Gammaproteobacteria;g__Steroidobacter
OTU_1343	0	0	0	0	0	6.25049e-05	0.000562544	0	0.000140636	0	0	0	0	0	0	0	k__Bacteria;p__Actinobacteria;c__unidentified_Actinobacteria;o__unidentified_Actinobacteria;f__unidentified_Actinobacteria;g__unidentified_Actinobacteria;s__bacterium_rJ7
OTU_1344	0	4.68787e-05	0	0	0	0	0.00025002	0	0	1.56262e-05	0	3.12524e-05	4.68787e-05	3.12524e-05	0	1.56262e-05	k__Bacteria;p__Firmicutes;c__Clostridia;o__Clostridiales;f__unidentified_Clostridiales;g__unidentified_Clostridiales;s__Clostridium_gasigenes
OTU_1345	0	0	0	0	0	0	0.000187515	0	0	0	0	0	0	0	0	0	k__Bacteria;p__Proteobacteria;c__Deltaproteobacteria;o__Myxococcales;f__Nannocystaceae;g__Plesiocystis
OTU_1346	0	0	0	0	0	0	0	0	0	0	0	0.000171888	0	0	0	0	k__Bacteria;p__Gemmatimonadetes;c__;o__;f__;g__;s__
OTU_1347	0	7.81311e-05	0	0	0	0	0.000140636	0	4.68787e-05	0	0	0	0	0	0	0	k__Bacteria;p__Proteobacteria;c__Alphaproteobacteria;o__unidentified_Alphaproteobacteria
OTU_1348	0.000234393	0.000265646	0.000609423	0	0.000812563	0.000984452	0.00012501	0	0	0.00057817	0.000218767	0	0	0	0	0	k__Bacteria;p__Firmicutes;c__Clostridia;o__Clostridiales;f__Lachnospiraceae
OTU_1349	6.25049e-05	4.68787e-05	0	0	0	0	0.00045316	1.56262e-05	0	1.56262e-05	4.68787e-05	7.81311e-05	0.000156262	0	7.81311e-05	0.000109384	k__Bacteria;p__Proteobacteria;c__Alphaproteobacteria;o__Rhizobiales;f__Rhizobiaceae;g__unidentified_Rhizobiaceae
OTU_1350	1.56262e-05	9.37573e-05	0	0	0	4.68787e-05	0	6.25049e-05	1.56262e-05	3.12524e-05	1.56262e-05	0.000140636	0	0	0	0	k__Bacteria;p__Actinobacteria
OTU_1351	3.12524e-05	0.000156262	9.37573e-05	0	0.000140636	0.000109384	0	0	0	0.000109384	4.68787e-05	0	0	0	0	0	k__Bacteria;p__Synergistetes;c__Synergistia;o__Synergistales;f__Synergistaceae;g__Pyramidobacter;s__
OTU_1352	0	0	0	0	0	0	0.000281272	0	0	0	0	0	0	0	0	0	k__Bacteria;p__Oxyphotobacteria;c__unidentified_Oxyphotobacteria;o__unidentified_Oxyphotobacteria;f__unidentified_Oxyphotobacteria;g__unidentified_Oxyphotobacteria
OTU_1353	0	0	0	0	0	0	0	0	0	0	0	0	1.56262e-05	0	4.68787e-05	0.000937573	k__Bacteria;p__Bacteroidetes;c__Bacteroidia;o__Bacteroidales;f__Muribaculaceae;g__;s__
OTU_1354	6.25049e-05	9.37573e-05	0	0	3.12524e-05	0	0.000187515	1.56262e-05	0	1.56262e-05	0	0.000140636	0.000156262	0	0.000234393	3.12524e-05	k__Bacteria;p__Proteobacteria;c__Alphaproteobacteria;o__Sphingomonadales;f__Sphingomonadaceae;g__Novosphingobium;s__
OTU_1355	0	0	0	0	0	0	0.000109384	3.12524e-05	0.000281272	0	1.56262e-05	0	0	1.56262e-05	0	0	k__Bacteria;p__Proteobacteria;c__Deltaproteobacteria;o__Desulfovibrionales;f__Desulfovibrionaceae;g__Desulfovibrio;s__Desulfovibrio_simplex
OTU_1356	0	3.12524e-05	0	0	0	0	0.000265646	0	0	0	0	0	0	0	4.68787e-05	0	k__Bacteria;p__Proteobacteria;c__Alphaproteobacteria;o__Caulobacterales;f__Hyphomonadaceae;g__Hirschia;s__
OTU_1357	0	0	0	0	0	0	0	0	0	0	0	0	3.12524e-05	0	0.000140636	4.68787e-05	k__Bacteria;p__Actinobacteria;c__unidentified_Actinobacteria;o__Propionibacteriales;f__Nocardioidaceae;g__Nocardioides;s__Nocardioides_sp
OTU_1358	0	0	0	0	0	0	0	0	0	0	0	0	0.000156262	0	0	0	k__Bacteria;p__Bacteroidetes;c__Bacteroidia;o__Sphingobacteriales;f__;g__;s__
OTU_1359	0	6.25049e-05	0	0	0	0	9.37573e-05	0	0	0	0	0	3.12524e-05	0	0	0	k__Bacteria;p__Proteobacteria;c__Gammaproteobacteria;o__unidentified_Gammaproteobacteria
OTU_1360	0	1.56262e-05	0	0	4.68787e-05	0	0.000296898	0	1.56262e-05	0	0	0	0	0	0	0	k__Bacteria;p__Bacteroidetes;c__Bacteroidia;o__Flavobacteriales;f__Flavobacteriaceae;g__Flavobacterium
OTU_1361	0	0	0	0	0	0	0	0	0	0	0	0	0.000218767	0	0	0	k__Bacteria;p__Actinobacteria;c__unidentified_Actinobacteria;o__Propionibacteriales;f__Nocardioidaceae;g__Nocardioides
OTU_1362	0	0	0	0	0	0	0	0	0	0	0	0.00012501	0	0	0	0	k__Bacteria;p__Verrucomicrobia;c__Verrucomicrobiae;o__Verrucomicrobiales;f__Verrucomicrobiaceae;g__Roseimicrobium;s__
OTU_1363	0.000296898	0.00057817	0.000656301	0	0.000781311	0.000781311	0	0	0	0.000671927	0.000406282	3.12524e-05	1.56262e-05	0	3.12524e-05	0	k__Bacteria;p__Bacteroidetes;c__Bacteroidia;o__Bacteroidales;f__Rikenellaceae;g__;s__
OTU_1364	0	0	0	0	0	0	0	0	0	4.68787e-05	0	0.000156262	0	0	0	0	k__Bacteria;p__Proteobacteria;c__Alphaproteobacteria;o__unidentified_Alphaproteobacteria;f__Acetobacteraceae
OTU_1365	0	0	0	0	0	0	0.000296898	4.68787e-05	0	1.56262e-05	0	6.25049e-05	9.37573e-05	0	9.37573e-05	0	k__Bacteria;p__Actinobacteria;c__unidentified_Actinobacteria;o__Streptosporangiales;f__Thermomonosporaceae;g__Actinomadura
OTU_1366	1.56262e-05	0	0	0	0	3.12524e-05	0.000296898	0	1.56262e-05	0	0	0	1.56262e-05	0	0.000203141	7.81311e-05	k__Bacteria;p__Actinobacteria;c__unidentified_Actinobacteria;o__Catenulisporales;f__Catenulisporaceae;g__Catenulispora;s__
OTU_1367	0	0	0	0	4.68787e-05	1.56262e-05	0	0	0	0	0	0	0.000171888	0	3.12524e-05	0	k__Bacteria;p__Bacteroidetes;c__Bacteroidia;o__Bacteroidales;f__Rikenellaceae;g__Alistipes
OTU_1368	0	0	0	0	0	0	0	0	0	0	0	0.000203141	0	0	0	0	k__Bacteria;p__Acidobacteria;c__Acidobacteriia;o__Solibacterales;f__unidentified_Solibacterales;g__Bryobacter;s__
OTU_1369	0	0	3.12524e-05	0	3.12524e-05	9.37573e-05	0	0	0	0	4.68787e-05	0	0	0	0	0	k__Bacteria;p__Firmicutes;c__Clostridia;o__Clostridiales;f__unidentified_Clostridiales;g__Fusibacter;s__bacterium_WH4-9
OTU_1370	3.12524e-05	1.56262e-05	1.56262e-05	0	0	0	0.000640675	0	1.56262e-05	4.68787e-05	6.25049e-05	0.00025002	4.68787e-05	0	0	0	k__Bacteria;p__Acidobacteria;c__unidentified_Acidobacteria;o__unidentified_Acidobacteria;f__unidentified_Acidobacteria;g__unidentified_Acidobacteria;s__uncultivated_soil_bacterium_clone_C112
OTU_1371	0	0	0	0	0	0	0	9.37573e-05	0	3.12524e-05	0	0.000140636	0	0	0	0	k__Bacteria;p__Verrucomicrobia;c__Verrucomicrobiae;o__Chthoniobacterales;f__unidentified_Chthoniobacterales;g__Terrimicrobium;s__
OTU_1372	0	0	0	0	3.12524e-05	0.00012501	0	0	3.12524e-05	0	0	1.56262e-05	0	0	0	1.56262e-05	k__Bacteria;p__Bacteroidetes;c__Bacteroidia;o__Bacteroidales;f__Rikenellaceae;g__Alistipes;s__Tidjanibacter_massiliensis
OTU_1373	0	0.000109384	0	0	0	0	0.00012501	0	4.68787e-05	1.56262e-05	0	0.000218767	0	0	0	0	k__Bacteria;p__unidentified_Bacteria;c__unidentified_Bacteria;o__unidentified_Bacteria;f__unidentified_Bacteria;g__Candidatus_Entotheonella;s__
OTU_1374	0	0	0	0	0	0	0	0	0	0	0	0	3.12524e-05	0	0.000218767	4.68787e-05	k__Bacteria;p__Firmicutes;c__Clostridia;o__;f__;g__;s__
OTU_1375	0	0	0	0	0	0	0	1.56262e-05	7.81311e-05	0	0	0.000109384	0	0	0	0	k__Bacteria;p__Proteobacteria;c__Deltaproteobacteria;o__Bdellovibrionales;f__Bdellovibrionaceae;g__;s__
OTU_1376	0	0	1.56262e-05	0	1.56262e-05	0	0	4.68787e-05	0	4.68787e-05	0	0.000140636	1.56262e-05	0	0	0	k__Bacteria;p__unidentified_Bacteria;c__unidentified_Bacteria;o__Campylobacterales;f__Campylobacteraceae;g__Campylobacter;s__Campylobacter_concisus
OTU_1377	0	0	0	0	0	0	0.000171888	0	0	0	0	0	4.68787e-05	0	0	0	k__Bacteria;p__Proteobacteria;c__Gammaproteobacteria;o__unidentified_Gammaproteobacteria;f__unidentified_Gammaproteobacteria;g__Deefgea
OTU_1378	0	0	0	0	0	0	0	0	0	0	0	0.000156262	0	0	0	0	k__Bacteria;p__Armatimonadetes;c__;o__;f__;g__;s__
OTU_1379	1.56262e-05	0.00012501	0.00012501	0	0.000156262	0.000156262	0	0	3.12524e-05	3.12524e-05	3.12524e-05	0	1.56262e-05	0	3.12524e-05	0	k__Bacteria;p__Firmicutes;c__Clostridia;o__Clostridiales;f__Ruminococcaceae;g__unidentified_Ruminococcaceae
OTU_1380	1.56262e-05	0	0	0	0	0	0.000203141	0	0	0	1.56262e-05	0	0	0	0	0	k__Bacteria;p__Actinobacteria;c__;o__;f__;g__;s__
OTU_1381	7.81311e-05	0	0	0	3.12524e-05	0	0.000468787	3.12524e-05	3.12524e-05	0	3.12524e-05	9.37573e-05	0	0	0	0	k__Bacteria;p__Gemmatimonadetes;c__unidentified_Gemmatimonadetes;o__Gemmatimonadales;f__Gemmatimonadaceae;g__;s__
OTU_1382	0	0	0	0	0	6.25049e-05	0.000156262	0	0	0	0	0	0	0	0	0	k__Bacteria;p__Actinobacteria;c__Acidimicrobiia;o__;f__;g__;s__
OTU_1383	0	0	0	0	0	4.68787e-05	0.000343777	0	0	0	3.12524e-05	0	0	0	0	0	k__Bacteria;p__Actinobacteria
OTU_1384	0	0	0	0	0	0	0	0	0	0	0	0	0	7.81311e-05	6.25049e-05	0	k__Bacteria;p__Firmicutes;c__Clostridia;o__Clostridiales;f__unidentified_Clostridiales;g__Anaerosalibacter;s__Anaerosalibacter_bizertensis
OTU_1385	0	7.81311e-05	4.68787e-05	0	1.56262e-05	9.37573e-05	0	0	0	0	3.12524e-05	0	0	0	0	0	k__Bacteria;p__Actinobacteria;c__Acidimicrobiia;o__unidentified_Acidimicrobiia;f__unidentified_Acidimicrobiia;g__Ilumatobacter;s__
OTU_1386	0	0	0	0	0	0	0.00012501	0	0	0	0	0	0	0	0	0	k__Bacteria;p__Actinobacteria;c__Nitriliruptoria;o__Nitriliruptorales;f__Nitriliruptoraceae
OTU_1387	0	0	0	0	0	0	0	0	0	0	0	0.000140636	0	0	0	0	k__Bacteria;p__Bacteroidetes;c__Bacteroidia
OTU_1388	0	9.37573e-05	0	0	3.12524e-05	3.12524e-05	0	0	3.12524e-05	3.12524e-05	9.37573e-05	0.000234393	1.56262e-05	0	0	3.12524e-05	k__Bacteria;p__Gemmatimonadetes;c__unidentified_Gemmatimonadetes;o__Gemmatimonadales;f__Gemmatimonadaceae;g__;s__
OTU_1389	6.25049e-05	3.12524e-05	0	0	9.37573e-05	3.12524e-05	0.000203141	0	0	3.12524e-05	1.56262e-05	0	0	0	1.56262e-05	0.000187515	k__Bacteria;p__Proteobacteria;c__Gammaproteobacteria;o__unidentified_Gammaproteobacteria;f__Methylophilaceae;g__Methylotenera;s__
OTU_1390	1.56262e-05	9.37573e-05	0.000109384	0	9.37573e-05	7.81311e-05	0	0	0	0.00012501	0.000109384	0	0	0	0	0	k__Bacteria;p__Bacteroidetes;c__Bacteroidia;o__Bacteroidales;f__Prevotellaceae
OTU_1391	0	0	0	0	0	0	0.000171888	0	0	0	0	0.00012501	0	0	7.81311e-05	4.68787e-05	k__Bacteria;p__Firmicutes;c__Bacilli;o__Bacillales;f__Alicyclobacillaceae;g__Tumebacillus;s__
OTU_1392	0	0	0	0	0	0	0.000359403	0	0	0	0	0	0	0	0	0	k__Bacteria;p__Acidobacteria;c__unidentified_Acidobacteria;o__unidentified_Acidobacteria;f__Pyrinomonadaceae;g__;s__
OTU_1393	1.56262e-05	0.000156262	0	0	0	7.81311e-05	0	0	0	0	0	0	0	0	0	0	k__Bacteria;p__Firmicutes;c__Clostridia;o__Clostridiales;f__Ruminococcaceae
OTU_1394	1.56262e-05	0	0	0	1.56262e-05	1.56262e-05	0.000171888	0	4.68787e-05	1.56262e-05	0	0	0	0	0	0	k__Bacteria;p__Acidobacteria;c__Acidobacteriia;o__Solibacterales;f__unidentified_Solibacterales;g__Bryobacter
OTU_1395	0	0	0	0	0	0	0.00012501	0	0	0	0	0	0	0	0	0	k__Bacteria
OTU_1396	0	0	0	0	0	0	0	0	0	0	0	0	0	0	0	0.000187515	k__Bacteria;p__Bacteroidetes;c__Bacteroidia;o__Bacteroidales;f__Rikenellaceae;g__Alistipes;s__
OTU_1397	4.68787e-05	0	0	0	4.68787e-05	0	0	3.12524e-05	3.12524e-05	1.56262e-05	0	0	3.12524e-05	0.00012501	0	0	k__Bacteria;p__Proteobacteria;c__Gammaproteobacteria;o__Pseudomonadales;f__Moraxellaceae;g__Psychrobacter;s__Psychrobacter_alimentarius
OTU_1398	0	0	0	0	0	0	0.000437534	0	0	0	0	0	0	0	0	0	k__Bacteria;p__Firmicutes;c__Clostridia;o__Clostridiales;f__unidentified_Clostridiales;g__Fusibacter
OTU_1399	0	7.81311e-05	4.68787e-05	0	0	4.68787e-05	0.00070318	3.12524e-05	0	0	9.37573e-05	0	0	0	0	0	k__Bacteria;p__Actinobacteria;c__Thermoleophilia;o__Gaiellales;f__Gaiellaceae;g__Gaiella
OTU_1400	0	0	0	0	0	0	0.000468787	0	0	0	0	0	0	0	0	0	k__Bacteria;p__Proteobacteria;c__Deltaproteobacteria;o__Bdellovibrionales;f__Bacteriovoracaceae;g__Peredibacter
OTU_1401	0	0	0	0	0	0	0.000265646	0	0	0	0	0	6.25049e-05	0	0	0	k__Bacteria;p__Planctomycetes;c__Planctomycetacia;o__unidentified_Planctomycetacia;f__Gemmataceae;g__;s__
OTU_1402	0	0	0	0	0	0	0.000296898	1.56262e-05	0	0	0	0	0	0	0	0	k__Bacteria;p__Chloroflexi;c__Dehalococcoidia
OTU_1403	0	0	6.25049e-05	0	4.68787e-05	0.000187515	0	0	0	9.37573e-05	3.12524e-05	0	0	0	0	0	k__Bacteria;p__Melainabacteria;c__;o__;f__;g__;s__
OTU_1404	0	0	0	0	0	0	0.000265646	0	0	0	0	7.81311e-05	0.000140636	0	0	0	k__Bacteria;p__Firmicutes;c__Clostridia;o__Clostridiales;f__Ruminococcaceae;g__Oscillibacter
OTU_1405	0	0	0	0	0	0	0.000312524	0	0	0	0	0	0	0	0	0	k__Bacteria;p__Planctomycetes;c__Planctomycetacia;o__unidentified_Planctomycetacia;f__Gemmataceae
OTU_1406	4.68787e-05	0	3.12524e-05	0	3.12524e-05	0	0	0	0	3.12524e-05	1.56262e-05	0	0	0	0	0	k__Bacteria;p__Tenericutes;c__Mollicutes;o__;f__;g__;s__
OTU_1407	3.12524e-05	1.56262e-05	0	0	0	3.12524e-05	0.000218767	4.68787e-05	6.25049e-05	0	0	0.000156262	0	0	0	0	k__Bacteria;p__Planctomycetes;c__Phycisphaerae;o__Tepidisphaerales;f__;g__;s__
OTU_1408	0	0	0	0	0	0	0.000187515	0	0	0	1.56262e-05	0	0	0	0	0	k__Bacteria
OTU_1409	0	9.37573e-05	0	0	1.56262e-05	6.25049e-05	0	0	0	0	0	0	0	0	0	0	k__Bacteria;p__Firmicutes;c__Clostridia;o__Clostridiales;f__Lachnospiraceae
OTU_1410	0	0	0	0	0	0	0.000234393	0	0	0	0	0	0	0	0	0	k__Bacteria;p__Bacteroidetes;c__Bacteroidia;o__Bacteroidales;f__Rikenellaceae;g__;s__
OTU_1411	0	4.68787e-05	0	0	0	0	0.000281272	4.68787e-05	0	0	3.12524e-05	3.12524e-05	0	0	0	0	k__Bacteria;p__Acidobacteria;c__Holophagae;o__;f__;g__;s__
OTU_1412	0	0	0	0	0	0	0	0	0	0	0	0	0.000156262	0	0.00012501	0	k__Bacteria;p__Gemmatimonadetes;c__Longimicrobia;o__Longimicrobiales;f__Longimicrobiaceae;g__;s__
OTU_1413	0.000187515	0.00045316	0.00070318	1.56262e-05	0.000687554	0.000718806	1.56262e-05	0	0	0.000328151	0.000390656	0	0	0	0	0	k__Bacteria;p__Proteobacteria;c__Alphaproteobacteria;o__Rhodobacterales;f__Rhodobacteraceae;g__Sulfitobacter
OTU_1414	9.37573e-05	0.000296898	0	0	6.25049e-05	7.81311e-05	0.00146886	7.81311e-05	0.00012501	4.68787e-05	0.000140636	0.00012501	0.000203141	0	0	4.68787e-05	k__Bacteria;p__Acidobacteria
OTU_1415	0	1.56262e-05	0	0	1.56262e-05	0	0	1.56262e-05	3.12524e-05	4.68787e-05	0	0.000109384	0	0	0	0	k__Bacteria
OTU_1416	0	0	0	0	0	0	0.000109384	4.68787e-05	3.12524e-05	0	0	0	3.12524e-05	0	0	0.000109384	k__Bacteria;p__Proteobacteria;c__Gammaproteobacteria;o__Cellvibrionales;f__Halieaceae;g__;s__
OTU_1417	0	0	0	0	0	0	0	0	0	0	0	0	6.25049e-05	0	6.25049e-05	0.00012501	k__Bacteria
OTU_1418	1.56262e-05	0.000218767	1.56262e-05	0	1.56262e-05	0.000109384	0.000812563	3.12524e-05	3.12524e-05	1.56262e-05	6.25049e-05	0.000203141	0.000187515	7.81311e-05	0.000140636	0	k__Bacteria;p__Acidobacteria;c__unidentified_Acidobacteria;o__unidentified_Acidobacteria;f__unidentified_Acidobacteria
OTU_1419	4.68787e-05	6.25049e-05	0	0	0	0	0.000406282	0	0	0	0	6.25049e-05	0	0	0	0	k__Bacteria;p__Acidobacteria;c__Acidobacteriia;o__Solibacterales;f__unidentified_Solibacterales;g__Bryobacter;s__
OTU_1420	0	0	3.12524e-05	0	0	1.56262e-05	6.25049e-05	0	1.56262e-05	0	3.12524e-05	0.00025002	3.12524e-05	1.56262e-05	0	1.56262e-05	k__Bacteria;p__Bacteroidetes;c__Bacteroidia;o__Bacteroidales;f__Bacteroidaceae;g__Bacteroides
OTU_1421	0	1.56262e-05	0	0	0	0	6.25049e-05	3.12524e-05	3.12524e-05	1.56262e-05	1.56262e-05	0.000109384	0	0	0	0	k__Bacteria;p__Actinobacteria
OTU_1422	0	4.68787e-05	0	0	0	0	0.000218767	0	0	0	0	0	0	0	0	0	k__Bacteria;p__Proteobacteria;c__Deltaproteobacteria;o__Myxococcales;f__Haliangiaceae;g__Haliangium;s__
OTU_1423	0	0	0	0	0	0	0	3.12524e-05	0	0	0	7.81311e-05	0	0	0	0	k__Bacteria
OTU_1424	0	0	0	0	0	0	0	0	0	0	0	0.00012501	0	0	0	0	k__Bacteria;p__Acidobacteria;c__unidentified_Acidobacteria;o__unidentified_Acidobacteria;f__Pyrinomonadaceae
OTU_1425	3.12524e-05	6.25049e-05	0	0	0	6.25049e-05	0.000203141	0	7.81311e-05	1.56262e-05	0	0.000265646	0	1.56262e-05	0	0	k__Bacteria;p__Proteobacteria;c__Gammaproteobacteria;o__unidentified_Gammaproteobacteria;f__unidentified_Gammaproteobacteria;g__Steroidobacter;s__
OTU_1426	0	0	0	0	1.56262e-05	0	0	0	0	0	0	0	0.000421908	0	4.68787e-05	7.81311e-05	k__Bacteria;p__Acidobacteria;c__Acidobacteriia;o__Acidobacteriales;f__unidentified_Acidobacteriales;g__Granulicella
OTU_1427	0	0	0	0	0	0	0	0	0	0	0	0.000140636	0	0	0	0	k__Bacteria;p__Bacteroidetes;c__Bacteroidia;o__Cytophagales;f__Cytophagaceae
OTU_1428	0	0.000140636	6.25049e-05	0	6.25049e-05	3.12524e-05	0	0	0	6.25049e-05	0	0	0	0	0	4.68787e-05	k__Bacteria;p__Firmicutes;c__Clostridia;o__Clostridiales;f__Ruminococcaceae
OTU_1429	0	7.81311e-05	0	0	0	0	0.000609423	0	1.56262e-05	0	1.56262e-05	0	0	0	0	0	k__Bacteria;p__Acidobacteria;c__Holophagae;o__;f__;g__;s__
OTU_1430	4.68787e-05	1.56262e-05	3.12524e-05	0	0	0	0.000281272	4.68787e-05	0	0	3.12524e-05	0.00012501	0	0	0	0	k__Bacteria;p__Actinobacteria;c__Acidimicrobiia;o__;f__;g__;s__
OTU_1431	0	0	0	0	1.56262e-05	0	0	0	1.56262e-05	0	0	0	0	3.12524e-05	0.000390656	1.56262e-05	k__Bacteria;p__Proteobacteria;c__Alphaproteobacteria;o__Rhizobiales;f__Beijerinckiaceae;g__Methylobacterium
OTU_1432	0.000109384	4.68787e-05	0	0	1.56262e-05	0	0	0	0	0	0	0	0	0.000109384	0	0	k__Bacteria;p__Bacteroidetes;c__Bacteroidia;o__Cytophagales;f__Hymenobacteraceae;g__Adhaeribacter;s__
OTU_1433	3.12524e-05	4.68787e-05	0	0	0	0	0.000203141	0	7.81311e-05	0	0	0.000156262	0	0	0	0	k__Bacteria;p__Planctomycetes;c__Planctomycetacia;o__unidentified_Planctomycetacia;f__Isosphaeraceae;g__;s__
OTU_1434	3.12524e-05	0	0	1.56262e-05	0	0	0.000187515	1.56262e-05	0	0	0	0.000109384	0	0	0	0	k__Bacteria;p__Proteobacteria;c__Gammaproteobacteria;o__unidentified_Gammaproteobacteria
OTU_1435	1.56262e-05	0	0	0	0	0	0	0	1.56262e-05	0	0	3.12524e-05	0.000218767	0	0.000140636	9.37573e-05	k__Bacteria;p__Firmicutes;c__Clostridia;o__Clostridiales;f__Lachnospiraceae
OTU_1436	0	0	0	0	6.25049e-05	0	0	6.25049e-05	9.37573e-05	0	0	0.000140636	0	0	0	0	k__Bacteria;p__Oxyphotobacteria;c__unidentified_Oxyphotobacteria;o__unidentified_Oxyphotobacteria;f__unidentified_Oxyphotobacteria;g__unidentified_Oxyphotobacteria
OTU_1437	0	0	0	0	0	0	0	0	0	0	0	0	0.000140636	0	4.68787e-05	6.25049e-05	k__Bacteria;p__Bacteroidetes;c__Bacteroidia;o__Bacteroidales;f__Rikenellaceae
OTU_1438	0	0	0	0	0	0	0	0	0	0	0	0	0.000156262	0	0.000109384	7.81311e-05	k__Bacteria;p__Chloroflexi;c__Ktedonobacteria;o__Ktedonobacterales;f__;g__;s__
OTU_1439	0	0	0	0	0	0	0.000281272	0	0	0	0	7.81311e-05	0	0	0	0	k__Bacteria
OTU_1440	1.56262e-05	0	0	0	0	0	0	6.25049e-05	0.000171888	0	0	7.81311e-05	0	0	0	0	k__Bacteria;p__Oxyphotobacteria;c__unidentified_Oxyphotobacteria;o__unidentified_Oxyphotobacteria;f__unidentified_Oxyphotobacteria;g__unidentified_Oxyphotobacteria;s__Cryptomonas_curvata
OTU_1441	1.56262e-05	0	0	6.25049e-05	1.56262e-05	0	0	4.68787e-05	0	0	3.12524e-05	7.81311e-05	0	0	0	3.12524e-05	k__Bacteria;p__Proteobacteria;c__Gammaproteobacteria;o__unidentified_Gammaproteobacteria;f__Burkholderiaceae;g__Sutterella;s__Sutturella_timonensis
OTU_1442	0	0	0	0	0	0	0	0	0	0	0	0	0	0	0.000343777	0	k__Bacteria;p__Oxyphotobacteria;c__unidentified_Oxyphotobacteria;o__Nostocales;f__;g__;s__
OTU_1443	1.56262e-05	0	0	4.68787e-05	1.56262e-05	1.56262e-05	0	1.56262e-05	4.68787e-05	0	3.12524e-05	0	0.000234393	0	0	0	k__Bacteria;p__Firmicutes;c__Clostridia;o__Clostridiales;f__Lachnospiraceae
OTU_1444	0	0	0	0	0	0	0	0	1.56262e-05	4.68787e-05	0	7.81311e-05	0	0	4.68787e-05	1.56262e-05	k__Bacteria;p__Bacteroidetes;c__Bacteroidia;o__Flavobacteriales;f__unidentified_Flavobacteriales;g__Chryseobacterium;s__Chryseobacterium_chaponense
OTU_1445	0	6.25049e-05	0	0	0	0	0.000421908	0	0	0	0	0	0	0	0	0	k__Bacteria;p__Chloroflexi;c__Chloroflexia;o__Chloroflexales;f__Roseiflexaceae;g__;s__
OTU_1446	0	0	0	0	0	0	0.000265646	0	0	0	0	0	0	0	0	0	k__Bacteria;p__Chloroflexi;c__Chloroflexia;o__Kallotenuales;f__;g__;s__
OTU_1447	1.56262e-05	3.12524e-05	7.81311e-05	0	7.81311e-05	7.81311e-05	0	0	0	6.25049e-05	6.25049e-05	0	0	0	0	0	k__Bacteria;p__Firmicutes;c__Clostridia;o__Clostridiales;f__Ruminococcaceae;g__Butyricicoccus
OTU_1448	0	0	0	0	0	0	0.000234393	0	0	0	0	0	7.81311e-05	0	0	0	k__Bacteria;p__Firmicutes;c__Clostridia;o__Clostridiales;f__unidentified_Clostridiales;g__unidentified_Clostridiales
OTU_1449	3.12524e-05	0	0	0	0	0	0	1.56262e-05	0.000218767	0	0	0	0	0	0	4.68787e-05	k__Bacteria;p__Proteobacteria;c__Alphaproteobacteria;o__Caulobacterales;f__Caulobacteraceae
OTU_1450	0	0	0	0	0	0	0.000234393	0	0	0	0	0	0	0	0	0	k__Bacteria;p__Firmicutes;c__Bacilli;o__Bacillales;f__Thermoactinomycetaceae;g__Shimazuella;s__
OTU_1451	0	0	0	0	0	0	0.000203141	0	0	0	0	0	0	0	0	4.68787e-05	k__Bacteria;p__Actinobacteria;c__Acidimicrobiia;o__;f__;g__;s__
OTU_1452	0	0	0	0	1.56262e-05	0	0.000515665	0	0	0	0	6.25049e-05	0	0	0	0	k__Bacteria;p__Bacteroidetes;c__Ignavibacteria
OTU_1453	0	0	0	0	0	0	0	0	0	0	0	0	0	0	0	0.00012501	k__Bacteria;p__Verrucomicrobia;c__Verrucomicrobiae;o__unidentified_Verrucomicrobiae;f__unidentified_Verrucomicrobiae;g__unidentified_Verrucomicrobiae;s__Verrucomicrobia_bacterium_ADurbBin018
OTU_1454	0	0	0	0	0	0	0.000187515	0	0	0	0	0	0	0	0	0	k__Bacteria;p__Bacteroidetes;c__Bacteroidia;o__Bacteroidales;f__Muribaculaceae;g__;s__
OTU_1455	0	7.81311e-05	0	0	0	6.25049e-05	0.000296898	0	1.56262e-05	0	1.56262e-05	0	0	0	0	0	k__Bacteria;p__Acidobacteria;c__unidentified_Acidobacteria;o__unidentified_Acidobacteria;f__unidentified_Acidobacteria;g__unidentified_Acidobacteria;s__uncultivated_soil_bacterium_clone_S111
OTU_1456	0	1.56262e-05	0	0	0	0	0.000156262	3.12524e-05	0	0	0	0	0	0	0	0	k__Bacteria;p__Bacteroidetes;c__Bacteroidia;o__Sphingobacteriales;f__Sphingobacteriaceae;g__Sphingobacterium
OTU_1457	4.68787e-05	9.37573e-05	0.000140636	0	9.37573e-05	4.68787e-05	0	0	0	9.37573e-05	6.25049e-05	0	0	0	0	0	k__Bacteria;p__Firmicutes;c__Clostridia;o__Clostridiales;f__Lachnospiraceae
OTU_1458	0	0	0	0	0	0	0	0	0	0	0	0	1.56262e-05	0	6.25049e-05	0.000171888	k__Bacteria;p__Proteobacteria;c__Gammaproteobacteria;o__Xanthomonadales;f__Rhodanobacteraceae;g__Dokdonella;s__
OTU_1459	3.12524e-05	0.000218767	0.00012501	0	0.00012501	0.000218767	0	0	0	3.12524e-05	0.000171888	0	0	0	0	0	k__Bacteria;p__Oxyphotobacteria;c__unidentified_Oxyphotobacteria;o__unidentified_Oxyphotobacteria;f__unidentified_Oxyphotobacteria;g__unidentified_Oxyphotobacteria
OTU_1460	6.25049e-05	0	0	0	1.56262e-05	0	3.12524e-05	0	0	0	0	0	9.37573e-05	0	3.12524e-05	0	k__Bacteria
OTU_1461	4.68787e-05	0.000281272	4.68787e-05	0	0	7.81311e-05	0.00151574	0.000140636	7.81311e-05	7.81311e-05	4.68787e-05	0.000140636	0	1.56262e-05	1.56262e-05	0	k__Bacteria;p__Proteobacteria;c__Gammaproteobacteria;o__unidentified_Gammaproteobacteria
OTU_1462	3.12524e-05	0	0	0	0	0	9.37573e-05	0	0	0	0	0	0	0	0	0	k__Bacteria;p__Oxyphotobacteria;c__unidentified_Oxyphotobacteria;o__unidentified_Oxyphotobacteria;f__unidentified_Oxyphotobacteria;g__unidentified_Oxyphotobacteria
OTU_1463	0	3.12524e-05	7.81311e-05	0	0.00012501	3.12524e-05	0	0	0	7.81311e-05	6.25049e-05	0	0	0	0	0	k__Bacteria;p__Firmicutes;c__Clostridia;o__Clostridiales;f__Lachnospiraceae;g__Marvinbryantia;s__
OTU_1464	0	6.25049e-05	6.25049e-05	0	4.68787e-05	1.56262e-05	0	0	0	3.12524e-05	1.56262e-05	0	0	0	0	0	k__Bacteria;p__Proteobacteria;c__Gammaproteobacteria;o__Alteromonadales;f__Shewanellaceae;g__Shewanella
OTU_1465	0	0	0	0	0	0	0	1.56262e-05	0	0	0	0	3.12524e-05	0	0	0.000234393	k__Bacteria;p__Bacteroidetes;c__Bacteroidia;o__Bacteroidales;f__Muribaculaceae;g__;s__
OTU_1466	0	0	3.12524e-05	0	3.12524e-05	3.12524e-05	0	0	0	6.25049e-05	7.81311e-05	0	0	0	0	0	k__Bacteria;p__Tenericutes;c__Mollicutes;o__;f__;g__;s__
OTU_1467	0	0	0	0	0	0	0	0	0	0	0	0	0	0	0	0.00012501	k__Bacteria;p__Nitrospirae;c__;o__;f__;g__;s__
OTU_1468	0	0	0	0	0	0	0	0	0	0	0	0	0.000218767	0	0	0	k__Bacteria;p__Tenericutes;c__Mollicutes;o__Anaeroplasmatales;f__Anaeroplasmataceae;g__Anaeroplasma;s__
OTU_1469	0	1.56262e-05	0	0	3.12524e-05	0	1.56262e-05	0	0	3.12524e-05	0	0	4.68787e-05	0	7.81311e-05	0	k__Bacteria;p__Gemmatimonadetes;c__unidentified_Gemmatimonadetes;o__Gemmatimonadales;f__Gemmatimonadaceae;g__;s__
OTU_1470	0.000296898	0.00100008	0.000906321	0	0.000812563	0.000968826	0	0	0	0.000656301	0.000328151	0	6.25049e-05	0	0	0	k__Bacteria;p__Bacteroidetes;c__Bacteroidia;o__Bacteroidales;f__Rikenellaceae;g__;s__
OTU_1471	0	0	0	0	0	0	0	0	1.56262e-05	0	0	0	0.000140636	0	0	3.12524e-05	k__Bacteria;p__Bacteroidetes;c__Bacteroidia;o__Bacteroidales;f__Muribaculaceae;g__;s__
OTU_1472	0	0	0	0	0	0	0	0	0	0	0	0	0	9.37573e-05	0	0	k__Bacteria;p__Proteobacteria;c__Gammaproteobacteria;o__unidentified_Gammaproteobacteria;f__Thioalkalispiraceae;g__Thioalkalispira;s__
OTU_1473	0	0.00012501	0	0	1.56262e-05	0	0.000515665	0	3.12524e-05	0	0	0.000109384	0	0	4.68787e-05	0	k__Bacteria;p__Planctomycetes;c__Planctomycetacia;o__unidentified_Planctomycetacia;f__Isosphaeraceae
OTU_1474	0	0.000140636	0.000156262	0	3.12524e-05	6.25049e-05	0	0	0	1.56262e-05	3.12524e-05	0	0	0	0	0	k__Bacteria;p__unidentified_Bacteria;c__unidentified_Bacteria;o__Campylobacterales;f__unidentified_Campylobacterales;g__Arcobacter
OTU_1475	0	1.56262e-05	0	0	0	0	0.000234393	0	0	1.56262e-05	0	0	0	0	0	0	k__Bacteria;p__Actinobacteria
OTU_1476	0	0	0	0	9.37573e-05	0.000140636	0	0	0	4.68787e-05	0	0	0	0	0	0	k__Bacteria;p__Proteobacteria;c__Alphaproteobacteria;o__Rhodospirillales;f__;g__;s__
OTU_1477	0	0	0	0	0	0	0.000203141	0	0	0	0	0	1.56262e-05	0	0	3.12524e-05	k__Bacteria;p__Firmicutes;c__Clostridia;o__Clostridiales;f__Ruminococcaceae;g__Butyricicoccus;s__
OTU_1478	0	0	0	3.12524e-05	0	0	0.000343777	0	0	0	0	0	0	0	0	0	k__Bacteria;p__Gemmatimonadetes;c__Longimicrobia;o__Longimicrobiales;f__Longimicrobiaceae;g__;s__
OTU_1479	0.000281272	0	0	0	3.12524e-05	0	0	0	6.25049e-05	0	0	0	0	0	0	0	k__Bacteria;p__Actinobacteria;c__Coriobacteriia;o__Coriobacteriales;f__Atopobiaceae;g__Atopobium;s__Atopobium_rimae
OTU_1480	3.12524e-05	1.56262e-05	9.37573e-05	0	1.56262e-05	4.68787e-05	0	0.000140636	3.12524e-05	0	3.12524e-05	0.000140636	0	1.56262e-05	0	0	k__Bacteria;p__Bacteroidetes;c__Bacteroidia;o__Chitinophagales;f__Chitinophagaceae
OTU_1481	0	0	0	0	0	0	0.000171888	0	0	0	0	0	0	0	0	0	k__Bacteria;p__Proteobacteria;c__Alphaproteobacteria;o__unidentified_Alphaproteobacteria
OTU_1482	0	0	0	0	0	0	0	0	0	0	0	0	0.00012501	0	4.68787e-05	4.68787e-05	k__Bacteria;p__Oxyphotobacteria
OTU_1483	0	3.12524e-05	0.00012501	0	6.25049e-05	1.56262e-05	0	0	0	4.68787e-05	3.12524e-05	0	0	0	0	0	k__Bacteria;p__Bacteroidetes;c__Bacteroidia;o__Bacteroidales;f__Bacteroidaceae;g__Bacteroides
OTU_1484	0	0	0	0	0	0	1.56262e-05	0	0	0	0	0	0.000296898	4.68787e-05	6.25049e-05	4.68787e-05	k__Bacteria;p__Proteobacteria;c__Gammaproteobacteria;o__Aeromonadales;f__Succinivibrionaceae;g__Succinivibrio;s__
OTU_1485	0	0.000109384	0	0	1.56262e-05	0	0.000140636	3.12524e-05	0	0	0	0.00012501	0	0	0	0	k__Bacteria;p__unidentified_Bacteria;c__unidentified_Bacteria;o__unidentified_Bacteria;f__unidentified_Bacteria;g__Candidatus_Entotheonella;s__
OTU_1486	4.68787e-05	0	0	0	0	0	0	0	3.12524e-05	7.81311e-05	0	0.00012501	0	0	0	0	k__Bacteria;p__Bacteroidetes;c__Bacteroidia;o__Flavobacteriales;f__unidentified_Flavobacteriales;g__Ornithobacterium;s__
OTU_1487	0	0	0	0	0	0	0.000296898	0	0	0	0	0	0	0	0	0	k__Bacteria
OTU_1488	1.56262e-05	0	0	0	0	0	0	4.68787e-05	1.56262e-05	0	0	6.25049e-05	0	0	0	0	k__Bacteria;p__Actinobacteria
OTU_1489	0	3.12524e-05	0	0	0	0	0.000265646	0	0	0	0	0	3.12524e-05	0	0	0	k__Bacteria;p__Oxyphotobacteria;c__unidentified_Oxyphotobacteria;o__unidentified_Oxyphotobacteria;f__unidentified_Oxyphotobacteria;g__unidentified_Oxyphotobacteria
OTU_1490	4.68787e-05	0	0	0	0	0	0	0	0	0	0	6.25049e-05	1.56262e-05	0	0	3.12524e-05	k__Bacteria;p__Firmicutes;c__Bacilli;o__Bacillales;f__Listeriaceae;g__Brochothrix;s__Brochothrix_thermosphacta
OTU_1491	0	0	0	0	0	0	0	0	0	0	0	0.00012501	3.12524e-05	0	0	1.56262e-05	k__Bacteria;p__Proteobacteria;c__Gammaproteobacteria;o__Orbales;f__Orbaceae
OTU_1492	0	0	0	0	0	0	0	0	0	0	0	0	9.37573e-05	0	0	0	k__Bacteria;p__Firmicutes;c__Bacilli;o__Lactobacillales;f__Streptococcaceae;g__Streptococcus;s__Streptococcus_gallinaceus
OTU_1493	3.12524e-05	0.000140636	4.68787e-05	0	0.000140636	3.12524e-05	0	0	0	0.000140636	3.12524e-05	0	0	0	0	0	k__Bacteria;p__Proteobacteria;c__Alphaproteobacteria;o__;f__;g__;s__
OTU_1494	4.68787e-05	1.56262e-05	0	0	0	0	0	0	0	0	0	0.000109384	0	0	0	0	k__Bacteria;p__Actinobacteria;c__Thermoleophilia;o__Gaiellales;f__;g__;s__
OTU_1495	0	0.000156262	0	0	6.25049e-05	1.56262e-05	0	0	0	1.56262e-05	0	0	0	0	0	0	k__Bacteria;p__Bacteroidetes;c__Bacteroidia;o__Bacteroidales;f__Prevotellaceae
OTU_1496	1.56262e-05	0	3.12524e-05	0	0	0	9.37573e-05	0	0	0	0	0	0.000156262	0	3.12524e-05	0	k__Bacteria;p__Firmicutes;c__Clostridia;o__Clostridiales;f__Lachnospiraceae
OTU_1497	0	0	0	0	0	0	0	0	0	0	0	0	0	0	0.000171888	0	k__Bacteria;p__Acidobacteria;c__Acidobacteriia
OTU_1498	0	0	0	0	0	0	0.000218767	0	0	0	0	0	0	0	0	0	k__Bacteria
OTU_1499	0	0	0	0	0	0	0	0	0	0	0	0.000109384	0	0	0	0	k__Bacteria;p__Proteobacteria;c__Gammaproteobacteria;o__unidentified_Gammaproteobacteria
OTU_1500	0	0	0	0	0	0	0	0	0	0	0	0	0.000156262	0	9.37573e-05	0.000109384	k__Bacteria;p__Bacteroidetes;c__Bacteroidia;o__Chitinophagales;f__Chitinophagaceae
OTU_1501	0	0.000140636	3.12524e-05	0	1.56262e-05	4.68787e-05	0	0	0	3.12524e-05	6.25049e-05	0	0	0	0	0	k__Bacteria;p__Bacteroidetes;c__Bacteroidia;o__Bacteroidales;f__Muribaculaceae
OTU_1502	4.68787e-05	9.37573e-05	3.12524e-05	0	0	4.68787e-05	0.000187515	3.12524e-05	0.00012501	0	1.56262e-05	1.56262e-05	0.000281272	0	0.000109384	0.000109384	k__Bacteria;p__Firmicutes;c__Clostridia;o__Clostridiales;f__Lachnospiraceae;g__Roseburia;s__Roseburia_inulinivorans
OTU_1503	0	0	0	0	0	0	0	0	0	0	1.56262e-05	0	0.00012501	0	0	1.56262e-05	k__Bacteria;p__Gemmatimonadetes;c__unidentified_Gemmatimonadetes;o__Gemmatimonadales;f__Gemmatimonadaceae;g__;s__
OTU_1504	0	0	0	0	0	0	0	0	0	0	0	0	0.000156262	0	0.00057817	6.25049e-05	k__Bacteria;p__Acidobacteria;c__Acidobacteriia;o__Acidobacteriales;f__unidentified_Acidobacteriales;g__Granulicella;s__
OTU_1505	1.56262e-05	0.000187515	0.000390656	0	0.000281272	0.000171888	0	0	0	0.000140636	7.81311e-05	3.12524e-05	0	0	0	0	k__Bacteria;p__Proteobacteria;c__Gammaproteobacteria;o__Cellvibrionales;f__Porticoccaceae;g__Porticoccus;s__
OTU_1506	0	9.37573e-05	0	0	1.56262e-05	4.68787e-05	0	0	9.37573e-05	0	1.56262e-05	0	0.000171888	0	7.81311e-05	3.12524e-05	k__Bacteria;p__Actinobacteria;c__unidentified_Actinobacteria;o__Corynebacteriales;f__Corynebacteriaceae;g__unidentified_Corynebacteriaceae;s__Corynebacterium_mucifaciens
OTU_1507	1.56262e-05	0	7.81311e-05	0	4.68787e-05	1.56262e-05	0	0	0	6.25049e-05	3.12524e-05	0	0	0	0	0	k__Bacteria;p__Firmicutes;c__Clostridia;o__Clostridiales;f__Ruminococcaceae
OTU_1508	0	0	0	0	0	0	0	0	0	0	0	0.00012501	0	0	0	0	k__Bacteria;p__Chloroflexi;c__Chloroflexia;o__Chloroflexales;f__Roseiflexaceae;g__;s__
OTU_1509	0	9.37573e-05	0	0	0	1.56262e-05	0	0	0	0	0	0.00012501	0	0	1.56262e-05	0	k__Bacteria;p__Chloroflexi;c__Chloroflexia;o__Kallotenuales;f__;g__;s__
OTU_1510	0	0	1.56262e-05	0	0	0	0	0	0	0	0	0	0.000140636	0	0	0	k__Bacteria;p__Bacteroidetes;c__Bacteroidia;o__Chitinophagales;f__Chitinophagaceae;g__Pseudoflavitalea;s__
OTU_1511	1.56262e-05	0	0	0	0	0	0.000406282	0	0	0	0	7.81311e-05	0	0	0	0	k__Bacteria;p__Chloroflexi;c__Ktedonobacteria;o__Ktedonobacterales;f__Ktedonobacteraceae;g__;s__
OTU_1512	0	0	0	0	0	0	0.000500039	0	0	0	0	0	0	0	0	0	k__Bacteria;p__Firmicutes;c__Negativicutes;o__Selenomonadales;f__Veillonellaceae;g__Sporomusa
OTU_1513	0	0	0	0	0	0	0	0	0	0	0	0	0.000140636	0	0	4.68787e-05	k__Bacteria;p__Chloroflexi;c__Chloroflexia;o__Thermomicrobiales;f__Thermomicrobiaceae;g__Nitrolancea;s__
OTU_1514	0.000187515	0.000437534	0.00070318	0	0.000734432	0.000406282	7.81311e-05	3.12524e-05	0	0.000406282	0.000328151	0	4.68787e-05	4.68787e-05	1.56262e-05	3.12524e-05	k__Bacteria;p__Firmicutes;c__Clostridia;o__Clostridiales;f__Ruminococcaceae;g__;s__
OTU_1515	0	0	0	0	0	0	0	0	0	0	0	0.00012501	0	0	0	0	k__Bacteria;p__Cyanobacteria
OTU_1516	1.56262e-05	0.000109384	0	0	0	0	0.000109384	0	0	4.68787e-05	0	0	7.81311e-05	0	7.81311e-05	0.000140636	k__Bacteria;p__Proteobacteria;c__Alphaproteobacteria;o__Rhizobiales;f__Xanthobacteraceae;g__Pseudolabrys;s__
OTU_1517	0	0	0	0	0	0	0.000203141	0	0	0	0	1.56262e-05	0	0	0	0	k__Bacteria;p__Chloroflexi;c__Dehalococcoidia;o__;f__;g__;s__
OTU_1518	0	0	0	0	0	0	0.00025002	0	0	0	0	0	0	0	0	0	k__Bacteria;p__Acidobacteria;c__unidentified_Acidobacteria;o__unidentified_Acidobacteria;f__unidentified_Acidobacteria
OTU_1519	0	0	0	0	0	0	0.000187515	0	0	0	0	0	0	0	0	0	k__Bacteria;p__Planctomycetes;c__Planctomycetacia;o__unidentified_Planctomycetacia;f__Isosphaeraceae
OTU_1520	0	0	0	0	0	0	0.000234393	0	0	0	0	0	0	0	0	0	k__Bacteria;p__Firmicutes;c__Clostridia;o__Clostridiales;f__Ruminococcaceae
OTU_1521	0	4.68787e-05	3.12524e-05	0	0	4.68787e-05	0.000171888	0	0	0	0	3.12524e-05	0	0	0	0	k__Bacteria;p__Proteobacteria;c__Alphaproteobacteria;o__Sphingomonadales;f__Sphingomonadaceae
OTU_1522	1.56262e-05	1.56262e-05	6.25049e-05	0	3.12524e-05	0	0.000562544	0	0	0	9.37573e-05	0	0	0	0	3.12524e-05	k__Bacteria;p__Acidobacteria;c__Holophagae;o__;f__;g__;s__
OTU_1523	0	0	0	0	0	0	0.000187515	0	0	0	0	0	0	0	0	0	k__Bacteria;p__Planctomycetes;c__Planctomycetacia;o__unidentified_Planctomycetacia;f__Gemmataceae;g__;s__
OTU_1524	0	4.68787e-05	0	0	0	0	0.000234393	0	0	0	3.12524e-05	0	7.81311e-05	0	0	0	k__Bacteria
OTU_1525	1.56262e-05	7.81311e-05	1.56262e-05	0	0	4.68787e-05	0.000156262	0	4.68787e-05	0	0	0	4.68787e-05	0	1.56262e-05	1.56262e-05	k__Bacteria;p__Firmicutes;c__Clostridia;o__Clostridiales;f__Ruminococcaceae;g__unidentified_Ruminococcaceae;s__Eubacterium_coprostanoligenes
OTU_1526	1.56262e-05	0	0	0	0	0	0.000218767	0	0	0	0	0	0	0	1.56262e-05	0	k__Bacteria;p__Acidobacteria;c__unidentified_Acidobacteria;o__unidentified_Acidobacteria;f__unidentified_Acidobacteria;g__Luteitalea;s__
OTU_1527	0	0.000140636	4.68787e-05	0	0	0.00012501	0	3.12524e-05	3.12524e-05	6.25049e-05	3.12524e-05	1.56262e-05	1.56262e-05	0	1.56262e-05	7.81311e-05	k__Bacteria;p__Firmicutes;c__Clostridia;o__Clostridiales;f__Lachnospiraceae
OTU_1528	3.12524e-05	3.12524e-05	3.12524e-05	0	4.68787e-05	0	0	0	0	0	0	0	0	0	0	0	k__Bacteria;p__Firmicutes;c__Clostridia;o__Clostridiales;f__Ruminococcaceae;g__Candidatus_Soleaferrea;s__
OTU_1529	6.25049e-05	0	0	0	0	0	0	0	3.12524e-05	0	0	0	3.12524e-05	0	0.000140636	0	k__Bacteria;p__Proteobacteria;c__Gammaproteobacteria
OTU_1530	0	0.00012501	0	0	0	0	0.000375029	1.56262e-05	0	0	0	9.37573e-05	0	0	0	0	k__Bacteria;p__Gemmatimonadetes;c__;o__;f__;g__;s__
OTU_1531	0	0	0	0	0	0	0	0	0	0	0.000171888	0	0	0	3.12524e-05	0	k__Bacteria;p__Proteobacteria;c__Gammaproteobacteria;o__unidentified_Gammaproteobacteria;f__Nitrosomonadaceae;g__;s__
OTU_1532	0	0.000171888	3.12524e-05	0	1.56262e-05	7.81311e-05	0	1.56262e-05	1.56262e-05	0	0	0	0	0	0	0	k__Bacteria;p__Gemmatimonadetes;c__;o__;f__;g__;s__
OTU_1533	0	0	0	0	0	0	0.000140636	0	1.56262e-05	0	0	0	0	0	0	0	k__Bacteria;p__Proteobacteria;c__Deltaproteobacteria;o__Myxococcales;f__Haliangiaceae;g__Haliangium;s__
OTU_1534	0	0	0	0	0	0	0	0	0	0	0	0.00025002	0	0	0	0	k__Bacteria;p__Chloroflexi;c__Anaerolineae
OTU_1535	0	0	0	0	0	0	0	0	0	0	0	0	7.81311e-05	4.68787e-05	9.37573e-05	0	k__Bacteria;p__Bacteroidetes;c__Bacteroidia;o__Cytophagales;f__Microscillaceae;g__;s__
OTU_1536	0	0	0	0	0	0	0.000156262	0	0	0	0	0	0	0	0	0	k__Bacteria;p__Actinobacteria;c__Acidimicrobiia;o__;f__;g__;s__
OTU_1537	1.56262e-05	0	0	0	0	0	0	3.12524e-05	0	0	0	0	0.000593796	0.000109384	0.000375029	0.000375029	k__Bacteria
OTU_1538	0	0	0	0	0	0	0	0	0	0	0	0	0.000265646	0	9.37573e-05	3.12524e-05	k__Bacteria;p__Proteobacteria;c__Gammaproteobacteria;o__unidentified_Gammaproteobacteria;f__unidentified_Gammaproteobacteria;g__Acidibacter
OTU_1539	0	0.000109384	3.12524e-05	0	3.12524e-05	0.000109384	0	0	0	0	0	0	0	0	0	0	k__Bacteria;p__Bacteroidetes;c__Bacteroidia;o__Flavobacteriales;f__Flavobacteriaceae;g__Ulvibacter;s__
OTU_1540	0	6.25049e-05	0	0	0	0	0.000218767	0	0	0	0	0	0	0	0	0	k__Bacteria;p__Chloroflexi;c__Anaerolineae;o__;f__;g__;s__
OTU_1541	4.68787e-05	0	1.56262e-05	0	6.25049e-05	7.81311e-05	0	0	0	3.12524e-05	0	0	0	0	0	0	k__Bacteria;p__Melainabacteria;c__;o__;f__;g__;s__
OTU_1542	0.0031565	0.00803188	0.0126572	9.37573e-05	0.0115634	0.011829	0.000781311	7.81311e-05	4.68787e-05	0.00903196	0.00748496	0.000109384	1.56262e-05	0	0	0	k__Bacteria;p__Bacteroidetes;c__Bacteroidia;o__Flavobacteriales;f__Flavobacteriaceae
OTU_1543	0	0	0	0	0	0	0	0	0	3.12524e-05	1.56262e-05	0	9.37573e-05	0	6.25049e-05	0	k__Bacteria;p__Firmicutes;c__Clostridia;o__Clostridiales;f__Ruminococcaceae
OTU_1544	4.68787e-05	4.68787e-05	1.56262e-05	0	9.37573e-05	3.12524e-05	0	0	7.81311e-05	0	4.68787e-05	0	3.12524e-05	0	7.81311e-05	0	k__Bacteria;p__Oxyphotobacteria;c__unidentified_Oxyphotobacteria;o__unidentified_Oxyphotobacteria;f__unidentified_Oxyphotobacteria;g__unidentified_Oxyphotobacteria;s__Phaeodactylum_tricornutum
OTU_1545	0	1.56262e-05	0	0	0	0	0	0	0	0	0	9.37573e-05	0	0	0	0	k__Bacteria;p__Planctomycetes;c__Planctomycetacia;o__unidentified_Planctomycetacia;f__unidentified_Planctomycetacia;g__Pirellula;s__
OTU_1546	9.37573e-05	0.00045316	0	0.000328151	0	0	0	0.000625049	0.00243769	0.00110946	0.00162513	0.00189077	0.00201578	0.00348465	0.0060786	0.0048285	k__Bacteria;p__Firmicutes;c__Clostridia;o__Clostridiales;f__Peptostreptococcaceae;g__Paeniclostridium
OTU_1547	0	0.00012501	0	0	0	0	0	0	6.25049e-05	0	0	0	0	0	0	0	k__Bacteria;p__Deinococcus-Thermus;c__Deinococci;o__Deinococcales;f__Trueperaceae;g__Truepera;s__
OTU_1548	0	3.12524e-05	0	0	0	3.12524e-05	0	0	0	0	0	0.000109384	0	0	0	0	k__Bacteria;p__Bacteroidetes;c__Bacteroidia;o__Flavobacteriales
OTU_1549	0	0	6.25049e-05	0	0	0	0	0	0	1.56262e-05	6.25049e-05	0	0	0	0	0	k__Bacteria;p__Firmicutes;c__Bacilli;o__Lactobacillales;f__Lactobacillaceae;g__Lactobacillus
OTU_1550	0	0	0	0	0	0	0	3.12524e-05	3.12524e-05	1.56262e-05	0	0.000156262	0	0	0	0	k__Bacteria;p__Chloroflexi;c__Chloroflexia;o__Chloroflexales;f__Chloroflexaceae
OTU_1551	0	0	0	0	0	0	0	0	0.00012501	0	0	0	0	0	0	1.56262e-05	k__Bacteria;p__Bacteroidetes;c__Bacteroidia;o__Chitinophagales;f__Chitinophagaceae;g__Ferruginibacter;s__
OTU_1552	0.000109384	0.000859442	0.000203141	0	0.000218767	0.000359403	0.00445347	7.81311e-05	0.000281272	0.000156262	0.000156262	0.00070318	0	1.56262e-05	4.68787e-05	0.000140636	k__Bacteria;p__Proteobacteria;c__Alphaproteobacteria;o__Sphingomonadales;f__Sphingomonadaceae;g__Sphingomonas
OTU_1553	3.12524e-05	7.81311e-05	3.12524e-05	0	6.25049e-05	0.000203141	0	0	0	1.56262e-05	0	0	0	0	0	0	k__Bacteria;p__Firmicutes;c__Clostridia;o__Clostridiales;f__Christensenellaceae;g__;s__
OTU_1554	0	0	0	0	0	0	0	0	0	0	0	0	1.56262e-05	0	0.000312524	3.12524e-05	k__Bacteria;p__Acidobacteria;c__Acidobacteriia;o__Acidobacteriales;f__;g__;s__
OTU_1555	0	4.68787e-05	0	0	0	0	0.00025002	0	0	0	0	0	0	0	3.12524e-05	0	k__Bacteria;p__Verrucomicrobia;c__Verrucomicrobiae;o__Opitutales;f__Opitutaceae;g__Opitutus;s__
OTU_1556	6.25049e-05	9.37573e-05	0.00012501	3.12524e-05	9.37573e-05	0.000218767	1.56262e-05	0	0	7.81311e-05	4.68787e-05	0	0	0	0	0	k__Bacteria;p__Bacteroidetes;c__Bacteroidia;o__Bacteroidales;f__Rikenellaceae;g__;s__
OTU_1557	0	0	0	0	1.56262e-05	0	0.000109384	0	6.25049e-05	0	0	0	0	0	0	0	k__Bacteria;p__Firmicutes;c__Bacilli;o__Bacillales;f__Paenibacillaceae;g__Paenibacillus;s__Paenibacillus_alginolyticus
OTU_1558	0	0	0	0	0	0	0.000187515	0	0	0	0	0	0	0	0	0	k__Bacteria
OTU_1559	0	0	0	0	0	0	0.000187515	0	0	0	0	0	0	0	0	0	k__Bacteria;p__Tenericutes;c__Mollicutes;o__;f__;g__;s__
OTU_1560	0	0	0	0	0	0	0	0	0	0	0	0.000156262	0	0	0	0	k__Bacteria;p__Chloroflexi;c__Anaerolineae;o__Caldilineales;f__Caldilineaceae;g__;s__
OTU_1561	4.68787e-05	0.000109384	0.000312524	0	0.000140636	0.000171888	0	0	0	7.81311e-05	0.000234393	0	4.68787e-05	0	0	0	k__Bacteria;p__Firmicutes;c__Clostridia;o__Clostridiales;f__Ruminococcaceae
OTU_1562	0	4.68787e-05	0	0	0	3.12524e-05	1.56262e-05	0	4.68787e-05	1.56262e-05	3.12524e-05	4.68787e-05	1.56262e-05	0	0.000109384	7.81311e-05	k__Bacteria;p__Actinobacteria;c__Acidimicrobiia;o__unidentified_Acidimicrobiia;f__unidentified_Acidimicrobiia;g__Ilumatobacter;s__
OTU_1563	0	0	0	0	0	0	0.000234393	0	0	1.56262e-05	0	0	0	0	0	0	k__Bacteria;p__Chloroflexi;c__Anaerolineae;o__unidentified_Anaerolineae;f__unidentified_Anaerolineae;g__unidentified_Anaerolineae;s__anaerobic_bacterium_MO-CFX2
OTU_1564	0	0	0	0	0	0	0	0	0	0	0	0	0.000171888	0	0	0	k__Bacteria;p__Bacteroidetes;c__Bacteroidia;o__Chitinophagales;f__Chitinophagaceae
OTU_1565	4.68787e-05	0.000359403	3.12524e-05	0	0.00012501	4.68787e-05	0	0	0	0.000109384	4.68787e-05	0	0	0	0	0	k__Bacteria;p__Firmicutes;c__Clostridia;o__Clostridiales;f__Ruminococcaceae;g__unidentified_Ruminococcaceae;s__Ruminococcus_sp_HUN007
OTU_1566	0	0	0	0	0	0	0.000156262	0	0	0	0	0	0	0	0	0	k__Bacteria;p__Planctomycetes;c__Planctomycetacia;o__;f__;g__;s__
OTU_1567	0	0	0	0	0	0	0.000187515	0	0	0	0	0	7.81311e-05	0	0.000375029	3.12524e-05	k__Bacteria;p__Acidobacteria;c__Acidobacteriia;o__Acidobacteriales;f__;g__;s__
OTU_1568	0	0	0	0	0	0	0.000234393	0	0	0	0	0	0	0	0	0	k__Bacteria;p__Bacteroidetes;c__Bacteroidia;o__Chitinophagales
OTU_1569	6.25049e-05	4.68787e-05	0.000140636	0	0.000218767	0.000218767	0	0	0	0.000203141	6.25049e-05	0	0	0	0	0	k__Bacteria;p__Bacteroidetes;c__Bacteroidia;o__Bacteroidales;f__Prevotellaceae;g__;s__
OTU_1570	0	0	0	0	0	0	0	0	0	0	0	0	0	0	0	0.000140636	k__Bacteria
OTU_1571	0	0	0	0	0	0	0	0	0	0	0	0	0.000140636	0	0	0	k__Bacteria;p__Proteobacteria
OTU_1572	0	0	0	0	0	0	0	0	0	0	0	0	0.000109384	0	0	0	k__Bacteria;p__Bacteroidetes;c__Bacteroidia;o__Bacteroidales;f__Muribaculaceae;g__;s__
OTU_1573	0	0	0	0	1.56262e-05	0	0	0	0	0	0	0	4.68787e-05	0	0	4.68787e-05	k__Bacteria;p__Firmicutes;c__Clostridia;o__Clostridiales;f__Lachnospiraceae;g__Butyrivibrio
OTU_1574	0	0	0	0	0	0	0.00012501	0	0	0	0	0	0	0	0	1.56262e-05	k__Bacteria;p__Acidobacteria;c__Acidobacteriia;o__Solibacterales;f__unidentified_Solibacterales;g__Paludibaculum;s__
OTU_1575	3.12524e-05	0	0	0	0	0	0	0	4.68787e-05	0	0	3.12524e-05	0	0	0.00012501	0	k__Bacteria;p__Actinobacteria;c__unidentified_Actinobacteria;o__Pseudonocardiales;f__Pseudonocardiaceae;g__Actinophytocola;s__
OTU_1576	0	0	0	0	0	0	0	0	0	0	0	0.000156262	0	0	0	0	k__Bacteria;p__Planctomycetes;c__Planctomycetacia;o__unidentified_Planctomycetacia;f__Gemmataceae;g__Gemmata;s__
OTU_1577	0	0	1.56262e-05	0	0	0	0.000234393	0	0	1.56262e-05	0	1.56262e-05	0	0	0	0	k__Bacteria;p__Chloroflexi;c__;o__;f__;g__;s__
OTU_1578	1.56262e-05	0	0	3.12524e-05	1.56262e-05	0	0	0	0	1.56262e-05	0	0	3.12524e-05	0	0.00012501	6.25049e-05	k__Bacteria;p__Firmicutes;c__Clostridia;o__Clostridiales;f__Lachnospiraceae
OTU_1579	0	0	0	0	0	0	0	0	0.000234393	3.12524e-05	0	0	0	0	0	0	k__Bacteria;p__Firmicutes;c__Clostridia;o__Clostridiales;f__Lachnospiraceae;g__Epulopiscium;s__
OTU_1580	0	1.56262e-05	0	0	0	0	0.000281272	1.56262e-05	0	4.68787e-05	0	0	0	0	0	0	k__Bacteria;p__Proteobacteria;c__Alphaproteobacteria;o__Rhizobiales;f__Hyphomicrobiaceae;g__Pedomicrobium;s__
OTU_1581	1.56262e-05	0	3.12524e-05	0	0	0	0.000312524	0	0	0	0	0	0	0	0	0	k__Bacteria;p__Armatimonadetes;c__Chthonomonadetes;o__Chthonomonadales;f__;g__;s__
OTU_1582	0	3.12524e-05	1.56262e-05	0	0	0	0.000359403	0	0	0	0	1.56262e-05	0	0	0	0	k__Bacteria;p__Proteobacteria;c__Alphaproteobacteria;o__Sphingomonadales;f__Sphingomonadaceae
OTU_1583	0	0	0	0	0	0	0.000359403	0	0	0	0	0	0	0	0	0	k__Bacteria;p__Actinobacteria;c__Acidimicrobiia
OTU_1584	9.37573e-05	0	0	0	0	0	0.000656301	0	0	0	4.68787e-05	0	0	0	0	0	k__Bacteria;p__Oxyphotobacteria;c__unidentified_Oxyphotobacteria;o__unidentified_Oxyphotobacteria;f__unidentified_Oxyphotobacteria;g__unidentified_Oxyphotobacteria
OTU_1585	0	0	0	0	0	0	0.000234393	0	0	0	0	0	0	0	0	0	k__Bacteria;p__Proteobacteria
OTU_1586	0	0	0	0	0	0	0	0	0	0	0	0.000156262	0	0	0	1.56262e-05	k__Bacteria;p__Bacteroidetes;c__Bacteroidia;o__Bacteroidales
OTU_1587	1.56262e-05	9.37573e-05	0	0	1.56262e-05	6.25049e-05	0	0	0	0	0	0	0	0	0	0	k__Bacteria;p__Firmicutes;c__Clostridia;o__Clostridiales;f__Christensenellaceae;g__;s__
OTU_1588	0	0	0	0	0	0	0	0	7.81311e-05	0	0	0	4.68787e-05	0	0	0	k__Bacteria;p__Bacteroidetes;c__Bacteroidia;o__Bacteroidales;f__Prevotellaceae;g__;s__
OTU_1589	0	0	0	0	0	0	0.000171888	0	0	0	0	0	3.12524e-05	0	0	0	k__Bacteria;p__Firmicutes;c__Clostridia;o__Clostridiales;f__Ruminococcaceae;g__Subdoligranulum;s__
OTU_1590	4.68787e-05	0.000343777	7.81311e-05	0	4.68787e-05	1.56262e-05	0	0	0	4.68787e-05	4.68787e-05	0	0	0	0	3.12524e-05	k__Bacteria;p__Firmicutes;c__Clostridia;o__Clostridiales;f__Ruminococcaceae;g__unidentified_Ruminococcaceae
OTU_1591	0	0	0	0	0	0	0	0	0	0	0	0	0.00012501	0	0	0	k__Bacteria
OTU_1592	0	1.56262e-05	0.000203141	0	0.000156262	6.25049e-05	0	0	0	3.12524e-05	4.68787e-05	0	0	0	0	0	k__Bacteria;p__Bacteroidetes;c__Bacteroidia;o__Bacteroidales;f__Muribaculaceae;g__;s__
OTU_1593	0	0	0	0	0	0	0.000562544	4.68787e-05	0	0	0	0	0	0	0	0	k__Bacteria
OTU_1594	1.56262e-05	7.81311e-05	4.68787e-05	0	0	0	0.000109384	0	6.25049e-05	0	0	0	0	0	0	0	k__Bacteria;p__Acidobacteria;c__Acidobacteriia;o__Solibacterales;f__unidentified_Solibacterales;g__Bryobacter;s__
OTU_1595	0	3.12524e-05	0	0	0	1.56262e-05	0	0	0	0	0	0.00012501	0	0	0	0	k__Bacteria;p__Planctomycetes;c__Planctomycetacia
OTU_1596	0	0	0	0	0	0	0.000109384	0	0	0	0	0	0	0	0	0	k__Bacteria;p__Acidobacteria;c__Acidobacteriia;o__Solibacterales;f__unidentified_Solibacterales;g__Bryobacter
OTU_1597	0	0	0	0	0	0	0	0	0	0	0	0.000156262	0	0	0	0	k__Bacteria;p__Proteobacteria;c__Deltaproteobacteria;o__Myxococcales;f__Archangiaceae;g__Anaeromyxobacter;s__
OTU_1598	0	0	0	0	0	0	0	0	0	0	0	0.000109384	0	0	0	0	k__Bacteria;p__Fusobacteria;c__Fusobacteriia;o__Fusobacteriales;f__Fusobacteriaceae;g__Propionigenium;s__
OTU_1599	3.12524e-05	1.56262e-05	0	0	0	0	0	0	0	0	0	0	0	4.68787e-05	0	7.81311e-05	k__Bacteria;p__Bacteroidetes;c__Bacteroidia;o__Bacteroidales;f__Muribaculaceae;g__;s__
OTU_1600	4.68787e-05	0	0	0	0	7.81311e-05	0.00025002	0	3.12524e-05	0	1.56262e-05	0	0	0	0	0	k__Bacteria;p__Actinobacteria;c__unidentified_Actinobacteria;o__Kineosporiales;f__Kineosporiaceae
OTU_1601	0	0	0	0	0	0	0	0	0	0	0	0	1.56262e-05	4.68787e-05	9.37573e-05	1.56262e-05	k__Bacteria;p__Bacteroidetes;c__Bacteroidia;o__Bacteroidales;f__Rikenellaceae;g__unidentified_Rikenellaceae
OTU_1602	0	0	4.68787e-05	0	0	1.56262e-05	0	0	0	0	4.68787e-05	0	0	7.81311e-05	0	0	k__Bacteria;p__Planctomycetes;c__Planctomycetacia;o__unidentified_Planctomycetacia;f__unidentified_Planctomycetacia;g__unidentified_Planctomycetacia;s__Planctomycetaceae_bacterium_LX124
OTU_1603	0.00193765	0.00753184	0.00487538	7.81311e-05	0.00367216	0.0125791	3.12524e-05	6.25049e-05	0	0.000625049	0.00246894	0	0	0	0	0	k__Bacteria;p__Proteobacteria;c__Alphaproteobacteria;o__Rhodobacterales;f__Rhodobacteraceae;g__Loktanella
OTU_1604	4.68787e-05	1.56262e-05	0	0	0	0	0	0	0	0	0	0	0.000156262	0	4.68787e-05	0	k__Bacteria;p__Firmicutes;c__Clostridia;o__Clostridiales;f__Lachnospiraceae;g__Roseburia
OTU_1605	4.68787e-05	0	0	0	0	0	0.000406282	0	0	0	3.12524e-05	0	0	0	0	0	k__Bacteria;p__Proteobacteria;c__Gammaproteobacteria;o__unidentified_Gammaproteobacteria
OTU_1606	0	0	0	0	0	0	0	0	1.56262e-05	0	0	0	0	0.000140636	0	0	k__Bacteria;p__Bacteroidetes;c__Ignavibacteria;o__unidentified_Ignavibacteria;f__unidentified_Ignavibacteria;g__unidentified_Ignavibacteria;s__Chlorobi_bacterium_OLB5
OTU_1607	0	4.68787e-05	0	0	3.12524e-05	1.56262e-05	0.000562544	3.12524e-05	1.56262e-05	3.12524e-05	4.68787e-05	4.68787e-05	4.68787e-05	0	4.68787e-05	0	k__Bacteria;p__Chloroflexi;c__;o__;f__;g__;s__
OTU_1608	6.25049e-05	7.81311e-05	0.000265646	0	0.000187515	0.000187515	0	0	0	0.000109384	0.00025002	0	0	0	0	3.12524e-05	k__Bacteria;p__Firmicutes;c__Clostridia;o__Clostridiales;f__Lachnospiraceae
OTU_1609	1.56262e-05	4.68787e-05	4.68787e-05	0	0.000109384	4.68787e-05	0	0	0	3.12524e-05	4.68787e-05	0	0	0	0	0	k__Bacteria;p__Fibrobacteres;c__Fibrobacteria;o__Fibrobacterales;f__Fibrobacteraceae;g__Fibrobacter
OTU_1610	0	0	0	0	0	0	0	0	0	0	0	0	1.56262e-05	0	6.25049e-05	0	k__Bacteria;p__Firmicutes;c__Clostridia;o__Clostridiales;f__unidentified_Clostridiales;g__Proteiniclasticum
OTU_1611	0	0.000203141	0	0	0	4.68787e-05	0.000625049	0.000203141	0.000203141	0	0	0.000140636	0.000406282	0	0.000312524	6.25049e-05	k__Bacteria;p__Proteobacteria;c__Gammaproteobacteria;o__unidentified_Gammaproteobacteria;f__Burkholderiaceae
OTU_1612	0	0	0	0	0	0	0.00012501	0	0	0	0	0	0	0	0	0	k__Bacteria;p__Firmicutes;c__Bacilli;o__Bacillales;f__Paenibacillaceae;g__Paenibacillus
OTU_1613	0	0	0	0	0	0	0.000171888	0	0	0	0	0	0	0	1.56262e-05	0	k__Bacteria;p__Rokubacteria;c__;o__;f__;g__;s__
OTU_1614	0	0	0	0	0	0	0.000531292	0	0	0	1.56262e-05	0	0	0	0	0	k__Bacteria;p__Proteobacteria;c__Deltaproteobacteria;o__Myxococcales;f__Haliangiaceae;g__Haliangium
OTU_1615	0	3.12524e-05	0	0	1.56262e-05	0	0	0	0	0	0	0	0.000109384	7.81311e-05	0	1.56262e-05	k__Bacteria;p__Firmicutes;c__Clostridia;o__Clostridiales;f__Lachnospiraceae;g__Tyzzerella;s__
OTU_1616	0	0	0	0	0	0	0	0	0	0	0	0	0.00012501	0	0	0	k__Bacteria;p__Proteobacteria;c__Deltaproteobacteria;o__unidentified_Deltaproteobacteria;f__unidentified_Deltaproteobacteria;g__unidentified_Deltaproteobacteria;s\_\_bacterium\_enrichment\_culture\_clone\_B30
OTU_1617	7.81311e-05	0	0	0	0	0	0	1.56262e-05	7.81311e-05	0	0	0	0	0	0	0	k__Bacteria;p__Bacteroidetes;c__Bacteroidia;o__Bacteroidales;f__Prevotellaceae
OTU_1618	0	0	0	0	0	0	0	4.68787e-05	4.68787e-05	0	3.12524e-05	0	0	0	0	0	k__Bacteria;p__Oxyphotobacteria;c__unidentified_Oxyphotobacteria;o__unidentified_Oxyphotobacteria;f__unidentified_Oxyphotobacteria;g__unidentified_Oxyphotobacteria;s__Tetraselmis_cordiformis
OTU_1619	0	0	0	0	0	0	0	0	0	0	0	0	0	0	0	0.000156262	k__Bacteria;p__Actinobacteria;c__Coriobacteriia;o__Coriobacteriales;f__Atopobiaceae;g__;s__
OTU_1620	0	0	0	0	1.56262e-05	0	0.00012501	0	0	4.68787e-05	3.12524e-05	0	0	0	0	0	k__Bacteria;p__Chloroflexi;c__;o__;f__;g__;s__
OTU_1621	0	3.12524e-05	0	0	0	0	0.000218767	6.25049e-05	6.25049e-05	3.12524e-05	4.68787e-05	0	9.37573e-05	0	0	0	k__Bacteria;p__Proteobacteria;c__Gammaproteobacteria;o__unidentified_Gammaproteobacteria
OTU_1622	0	0	0	0	0	0	0	0	0	0	0	0	0	0	0	0.000109384	k__Bacteria;p__Bacteroidetes;c__Bacteroidia;o__Flavobacteriales;f__Flavobacteriaceae;g__Cellulophaga
OTU_1623	0	0	0	0	0	0	0.000218767	0	0	0	0	0	0	4.68787e-05	0	0	k__Bacteria;p__Chloroflexi
OTU_1624	1.56262e-05	3.12524e-05	1.56262e-05	0	3.12524e-05	0	3.12524e-05	0	1.56262e-05	0	0	1.56262e-05	0.000203141	1.56262e-05	0	0.000468787	k__Bacteria;p__Firmicutes;c__Clostridia;o__Clostridiales;f__Lachnospiraceae
OTU_1625	0	0	0	0	0	0	0	0.000109384	0	0	0	0	0	0	0	0	k__Bacteria;p__Oxyphotobacteria;c__unidentified_Oxyphotobacteria;o__Nostocales;f__Microcystaceae
OTU_1626	6.25049e-05	0.000140636	4.68787e-05	0	7.81311e-05	9.37573e-05	1.56262e-05	0	0	7.81311e-05	0	0	0	0	0	0	k__Bacteria;p__Firmicutes;c__Clostridia;o__Clostridiales;f__Lachnospiraceae;g__Marvinbryantia;s__
OTU_1627	0	0	0	0	0	0	3.12524e-05	0	0	0.00045316	0	0	0	0	0	0	k__Bacteria;p__Planctomycetes
OTU_1628	0	3.12524e-05	0	0	1.56262e-05	6.25049e-05	0.000171888	4.68787e-05	0	0	1.56262e-05	0.000109384	0	0	0	0	k__Bacteria;p__Actinobacteria;c__Thermoleophilia;o__Solirubrobacterales
OTU_1629	0	0	0	0	0	0	0.000140636	0	0	0	0	0	0	0	0	0	k__Bacteria;p__Chloroflexi;c__Chloroflexia;o__Chloroflexales;f__Roseiflexaceae;g__;s__
OTU_1630	4.68787e-05	0.000109384	6.25049e-05	0	0	0.000109384	0.000312524	1.56262e-05	1.56262e-05	0	3.12524e-05	0.000265646	1.56262e-05	0	4.68787e-05	0	k__Bacteria;p__Actinobacteria;c__unidentified_Actinobacteria;o__Propionibacteriales;f__Nocardioidaceae;g__Nocardioides
OTU_1631	3.12524e-05	0	3.12524e-05	0	0	4.68787e-05	0	0	0	0	0	0	0	0	0	0	k__Bacteria;p__Bacteroidetes;c__Bacteroidia;o__Flavobacteriales
OTU_1632	0	0	1.56262e-05	0	0	1.56262e-05	0.000187515	0	0	3.12524e-05	0	0	0	0	0	0	k__Bacteria;p__Tenericutes;c__Mollicutes;o__;f__;g__;s__
OTU_1633	4.68787e-05	7.81311e-05	0	0	4.68787e-05	0	0.000187515	0	7.81311e-05	0	0	7.81311e-05	0.000234393	3.12524e-05	0.000171888	9.37573e-05	k__Bacteria;p__Actinobacteria;c__unidentified_Actinobacteria;o__Micrococcales;f__Intrasporangiaceae;g__;s__
OTU_1634	4.68787e-05	0	0.000156262	1.56262e-05	9.37573e-05	3.12524e-05	0	0	0	6.25049e-05	7.81311e-05	0	0	0	0	0	k__Bacteria;p__Proteobacteria;c__Gammaproteobacteria;o__Oceanospirillales;f__unidentified_Oceanospirillales;g__Marinobacterium;s__
OTU_1635	0	0	0	0	0	0	0.000281272	0	0	0	0	0	0	0	0	0	k__Bacteria;p__Proteobacteria;c__Alphaproteobacteria;o__unidentified_Alphaproteobacteria;f__Acetobacteraceae
OTU_1636	0	0	0	0	0	0	0	0	0	0	0	0.000171888	0	0	1.56262e-05	0	k__Bacteria;p__Actinobacteria;c__Thermoleophilia;o__Gaiellales;f__;g__;s__
OTU_1637	0	0	0	0	0	0	0	0	0	0	0	0	9.37573e-05	0	0	0	k__Bacteria;p__Proteobacteria;c__Deltaproteobacteria
OTU_1638	0	0	0	0	0	3.12524e-05	0.000171888	0	0	0	1.56262e-05	0	0	0	0	0	k__Bacteria;p__Proteobacteria;c__Alphaproteobacteria;o__Rhizobiales
OTU_1639	0	0	0	0	0	0	0	0	0	0	0	0	4.68787e-05	0	0.000140636	0	k__Bacteria;p__Chloroflexi;c__Ktedonobacteria;o__Ktedonobacterales;f__;g__;s__
OTU_1640	0	0	0	0	0	0	0	0	0	0	0	7.81311e-05	0	0	0	0	k__Bacteria;p__Planctomycetes;c__Planctomycetacia;o__unidentified_Planctomycetacia;f__Gemmataceae;g__;s__
OTU_1641	0.000171888	0	0	0	0	0	0	0	1.56262e-05	0	0	0	3.12524e-05	0	9.37573e-05	0	k__Bacteria;p__Firmicutes;c__Bacilli;o__Lactobacillales;f__Aerococcaceae;g__Aerococcus;s__Aerococcus_viridans
OTU_1642	0	0	0	0	0	0	0	0	0	0	0	0.000312524	0	0	0	0	k__Bacteria;p__Firmicutes;c__Clostridia;o__Clostridiales;f__Defluviitaleaceae;g__Defluviitalea
OTU_1643	0	0	6.25049e-05	0	6.25049e-05	3.12524e-05	0.000265646	0	4.68787e-05	0	4.68787e-05	0	0	0	0	0	k__Bacteria;p__Actinobacteria;c__Thermoleophilia;o__Solirubrobacterales;f__;g__;s__
OTU_1644	6.25049e-05	0.00025002	3.12524e-05	0	6.25049e-05	1.56262e-05	0	0	0	4.68787e-05	7.81311e-05	0	0	0	0	0	k__Bacteria;p__Proteobacteria;c__Alphaproteobacteria;o__unidentified_Alphaproteobacteria;f__unidentified_Alphaproteobacteria;g__Candidatus_Puniceispirillum;s__
OTU_1645	6.25049e-05	0	0	0	0	0	0	0	0	0	0	7.81311e-05	0	0	0	0	k__Bacteria;p__Firmicutes;c__Erysipelotrichia;o__Erysipelotrichales;f__Erysipelotrichaceae;g__Candidatus_Stoquefichus;s__
OTU_1646	4.68787e-05	6.25049e-05	0.00012501	0	9.37573e-05	6.25049e-05	0	0	0	3.12524e-05	3.12524e-05	0	0	0	0	0	k__Bacteria;p__Bacteroidetes;c__Bacteroidia;o__Bacteroidales
OTU_1647	0	0	0	0	0	0	0	0	0	0	0	0	0	0	0.00012501	0	k__Bacteria;p__Firmicutes;c__Clostridia;o__Clostridiales;f__Ruminococcaceae;g__Ruminiclostridium;s__Clostridium_sp_TG60-81
OTU_1648	0	6.25049e-05	0	0	0	0	0.000531292	0	0	0	0	0	0	0	0	0	k__Bacteria;p__Planctomycetes;c__Planctomycetacia;o__;f__;g__;s__
OTU_1649	0	0	0	0	0	0	0	0	0	0	0	0	9.37573e-05	0	0.000234393	3.12524e-05	k__Bacteria;p__Firmicutes;c__Bacilli;o__Lactobacillales;f__Lactobacillaceae
OTU_1650	9.37573e-05	0	0	0	0	0	0	0	0	0	0	0	0.000265646	0	0	1.56262e-05	k__Bacteria;p__Bacteroidetes;c__Bacteroidia;o__Bacteroidales;f__;g__;s__
OTU_1651	0.00193765	0.00012501	1.56262e-05	0	0	0	0.000328151	0.00012501	9.37573e-05	0	0	0	4.68787e-05	7.81311e-05	0	3.12524e-05	k__Bacteria;p__Oxyphotobacteria;c__unidentified_Oxyphotobacteria;o__unidentified_Oxyphotobacteria;f__unidentified_Oxyphotobacteria;g__unidentified_Oxyphotobacteria;s__Cymbidium_faberi
OTU_1652	0	0	0	0	0	0	0.000109384	0	0	0	0	0	0	0	0	0	k__Bacteria;p__Acidobacteria;c__Acidobacteriia;o__Acidobacteriales;f__;g__;s__
OTU_1653	0	0	0	0	0	0	0	0	0	0	0	0	0	0	9.37573e-05	0	k__Bacteria;p__Actinobacteria;c__Acidimicrobiia;o__;f__;g__;s__
OTU_1654	1.56262e-05	7.81311e-05	4.68787e-05	0	7.81311e-05	0	0	0	0	1.56262e-05	0	0	0	0	0	0	k__Bacteria;p__Proteobacteria;c__Gammaproteobacteria;o__Alteromonadales;f__Pseudoalteromonadaceae;g__Psychrosphaera
OTU_1655	0	0	0	0	0	0	0	0	0	0	0	0	1.56262e-05	0	0.000265646	0	k__Bacteria;p__Actinobacteria;c__unidentified_Actinobacteria;o__Catenulisporales;f__Actinospicaceae;g__Actinospica;s__
OTU_1656	0	0.000234393	0	0	7.81311e-05	3.12524e-05	0	1.56262e-05	0	0	4.68787e-05	0.00012501	0	0	0	0	k__Bacteria;p__Acidobacteria;c__Holophagae;o__;f__;g__;s__
OTU_1657	0	0	0	0	0	0	0	0	0	0	0	0	0	0	0	9.37573e-05	k__Bacteria;p__Chloroflexi;c__Dehalococcoidia
OTU_1658	0	1.56262e-05	7.81311e-05	0	0.000140636	9.37573e-05	0	0	0	3.12524e-05	0	0	0	0	0	0	k__Bacteria;p__Firmicutes;c__Clostridia;o__Clostridiales;f__Lachnospiraceae
OTU_1659	1.56262e-05	0	0	0	0	0	0	0	0	0	0	0	0.000140636	0	0	1.56262e-05	k__Bacteria;p__Bacteroidetes;c__Bacteroidia;o__Bacteroidales;f__Muribaculaceae;g__;s__
OTU_1660	3.12524e-05	0	0	0	0	0	0	1.56262e-05	0	0	0	0	0	0	0	0.000109384	k__Bacteria;p__Firmicutes;c__Erysipelotrichia;o__Erysipelotrichales;f__Erysipelotrichaceae;g__Erysipelatoclostridium;s__
OTU_1661	0	0	0	0	0	0	0.000312524	0	0	0	0	0	0	0	0	0	k__Bacteria
OTU_1662	0	0	0	0	0	0	0	0	0	0	0	9.37573e-05	0	0	0	0	k__Bacteria;p__Chloroflexi;c__Chloroflexia;o__Kallotenuales;f__;g__;s__
OTU_1663	0	7.81311e-05	0	0	1.56262e-05	0	0	0	0	0	0	0	0	0	0	0	k__Bacteria;p__Tenericutes;c__Mollicutes;o__unidentified_Mollicutes;f__unidentified_Mollicutes;g__Izimaplasma
OTU_1664	0	0.00012501	0	0	0	0	0.000203141	0	0	0	0	0	0	0	0	0	k__Bacteria;p__Gemmatimonadetes;c__Longimicrobia;o__Longimicrobiales;f__Longimicrobiaceae;g__;s__
OTU_1665	0	0	0	0	0	0	0	0	0	0	0	0	0	0	7.81311e-05	0	k__Bacteria;p__Gemmatimonadetes;c__unidentified_Gemmatimonadetes;o__Gemmatimonadales;f__Gemmatimonadaceae;g__Gemmatimonas;s__
OTU_1666	0	0	0	0	0	1.56262e-05	0	1.56262e-05	1.56262e-05	0	0	0.000140636	0	0	0	0	k__Bacteria;p__Proteobacteria;c__Alphaproteobacteria;o__Rhizobiales
OTU_1667	0	0	0	0	1.56262e-05	0	0	0	0	0.000156262	0	0	0	0	0	0	k__Bacteria;p__Proteobacteria;c__Gammaproteobacteria;o__Acidiferrobacterales;f__Acidiferrobacteraceae;g__Sulfurifustis;s__Sulfurifustis_variabilis
OTU_1668	1.56262e-05	0	0	0	0	0	0	0	0	0	0	0	7.81311e-05	0	0	6.25049e-05	k__Bacteria;p__Bacteroidetes;c__Bacteroidia;o__Bacteroidales;f__Prevotellaceae;g__;s__
OTU_1669	0	1.56262e-05	1.56262e-05	0	0	0	0.000140636	3.12524e-05	0	3.12524e-05	4.68787e-05	0	1.56262e-05	0	3.12524e-05	0	k__Bacteria;p__Proteobacteria;c__Alphaproteobacteria;o__Caulobacterales;f__Caulobacteraceae;g__Phenylobacterium;s__
OTU_1670	0	0	0	0	0	0	0.000187515	0	0	0	0	0	0	0	0	0	k__Bacteria;p__Actinobacteria;c__;o__;f__;g__;s__
OTU_1671	0	0	1.56262e-05	0	0	0	0.000281272	0	0	0.000109384	0.00012501	3.12524e-05	4.68787e-05	0	3.12524e-05	4.68787e-05	k__Bacteria;p__Proteobacteria;c__Gammaproteobacteria;o__unidentified_Gammaproteobacteria;f__Nitrosomonadaceae;g__unidentified_Nitrosomonadaceae;s__bacterium
OTU_1672	0	3.12524e-05	0	0	7.81311e-05	0	0.00012501	0	4.68787e-05	0	6.25049e-05	0	0.00012501	0	9.37573e-05	6.25049e-05	k__Bacteria;p__Rokubacteria;c__;o__;f__;g__;s__
OTU_1673	1.56262e-05	0	0	0	0	0	0	0	0	0	0	0	0.000109384	4.68787e-05	0.000109384	7.81311e-05	k__Bacteria;p__Firmicutes;c__Negativicutes;o__Selenomonadales;f__Veillonellaceae;g__Megasphaera;s__
OTU_1674	0	0	0	0	0	0	0	4.68787e-05	0	0	0	0	0.000281272	0.000109384	0.000296898	0.000109384	k__Bacteria;p__Acidobacteria;c__Acidobacteriia;o__Acidobacteriales;f__unidentified_Acidobacteriales;g__Terracidiphilus;s__
OTU_1675	0	6.25049e-05	0	0	3.12524e-05	0	0.000140636	0	1.56262e-05	0	3.12524e-05	0	0	0	0	0	k__Bacteria;p__Actinobacteria;c__unidentified_Actinobacteria;o__Micromonosporales;f__Micromonosporaceae;g__Luedemannella;s__
OTU_1676	0	0	0	0	0	0	0	0	0	0	0	0.000234393	0	0	0	0	k__Bacteria
OTU_1677	0	0	3.12524e-05	0	3.12524e-05	0	0	0	0	0	0	0.000265646	0	0	0	0	k__Bacteria;p__Chloroflexi;c__Chloroflexia;o__Chloroflexales;f__Roseiflexaceae;g__;s__
OTU_1678	0.00106258	0.000109384	0.000484413	6.25049e-05	0.000468787	0.000218767	0.000265646	7.81311e-05	0.000328151	0.000140636	0.000265646	0.000437534	0.00123447	0.000203141	0.000343777	0.000500039	k__Bacteria;p__Firmicutes;c__Clostridia;o__Clostridiales;f__Lachnospiraceae
OTU_1679	0	0	0	0	0	0	0	0	0	0	0	0	0	0	0	0.000156262	k__Bacteria;p__Firmicutes;c__Clostridia;o__Clostridiales
OTU_1680	0	0	0	0	0	0	0	0	0	0	0	0	0	0	0	9.37573e-05	k__Bacteria;p__Proteobacteria;c__Alphaproteobacteria
OTU_1681	1.56262e-05	0	0	0	0.000109384	0	0.000406282	0	0	3.12524e-05	0	0	0.00012501	0	1.56262e-05	3.12524e-05	k__Bacteria;p__Actinobacteria;c__unidentified_Actinobacteria;o__Micrococcales;f__Micrococcaceae;g__Glutamicibacter
OTU_1682	6.25049e-05	0	0	0	3.12524e-05	0	1.56262e-05	0	3.12524e-05	0	0	6.25049e-05	4.68787e-05	0	0	0	k__Bacteria;p__Gemmatimonadetes;c__;o__;f__;g__;s__
OTU_1683	0	0	0	0	0	0	0.000234393	0	0	0	0	0	0	0	0	0	k__Bacteria;p__Acidobacteria
OTU_1684	0	3.12524e-05	0.000109384	0	9.37573e-05	0.00012501	0	0	0	7.81311e-05	0.000109384	0	1.56262e-05	0	0	0	k__Bacteria;p__Bacteroidetes;c__Bacteroidia;o__Bacteroidales;f__Prevotellaceae
OTU_1685	6.25049e-05	0	0.000156262	6.25049e-05	0.000171888	7.81311e-05	0.000171888	1.56262e-05	4.68787e-05	3.12524e-05	6.25049e-05	0.000171888	0.00045316	6.25049e-05	0.000187515	0.000390656	k__Bacteria;p__Bacteroidetes;c__Bacteroidia;o__Bacteroidales;f__Tannerellaceae;g__Parabacteroides;s__Parabacteroides_distasonis
OTU_1686	0	0	0	0	0	0	0	0	0.000109384	0	0	0	0	0	0	0	k__Bacteria;p__Firmicutes;c__Clostridia;o__Clostridiales;f__Ruminococcaceae
OTU_1687	0	0.00012501	1.56262e-05	0	0	0	0	0	0	0	1.56262e-05	9.37573e-05	0	0	0	0	k__Bacteria;p__Proteobacteria;c__Deltaproteobacteria;o__Myxococcales;f__Haliangiaceae;g__Haliangium;s__
OTU_1688	0	3.12524e-05	0	0	0	1.56262e-05	0.000218767	0	0	0	0	0	0	0	1.56262e-05	1.56262e-05	k__Bacteria;p__Proteobacteria;c__Gammaproteobacteria;o__unidentified_Gammaproteobacteria;f__Nitrosomonadaceae;g__unidentified_Nitrosomonadaceae;s__bacterium_Ellin6067
OTU_1689	0	0	0	0	0	0	0.000312524	3.12524e-05	0	6.25049e-05	0	0	0	0	0	0	k__Bacteria
OTU_1690	3.12524e-05	0	0	0	0	0	0.000343777	0	0	0	3.12524e-05	0	0	0	1.56262e-05	1.56262e-05	k__Bacteria;p__Gemmatimonadetes;c__unidentified_Gemmatimonadetes;o__Gemmatimonadales;f__Gemmatimonadaceae;g__;s__
OTU_1691	3.12524e-05	9.37573e-05	0	0	0	0	0	0	0	0	0	0	0	0	0	0	k__Bacteria;p__Bacteroidetes;c__Bacteroidia;o__Chitinophagales;f__Chitinophagaceae;g__Chitinophaga;s__Chitinophaga_japonensis
OTU_1692	0	0.00012501	6.25049e-05	0	4.68787e-05	9.37573e-05	0	0	0	3.12524e-05	1.56262e-05	0	0	0	0	0	k__Bacteria;p__Firmicutes;c__Clostridia;o__Clostridiales;f__Ruminococcaceae
OTU_1693	0	3.12524e-05	1.56262e-05	0	0	6.25049e-05	0	0	0	0	4.68787e-05	0	0	0	0	0	k__Bacteria;p__Bacteroidetes;c__Bacteroidia;o__Flavobacteriales;f__;g__;s__
OTU_1694	0	0	0	0	0	0	0	0	0	0	0	0	9.37573e-05	0	0	0	k__Bacteria;p__Bacteroidetes;c__Bacteroidia;o__Bacteroidales
OTU_1695	0	0	0	0	0	0	6.25049e-05	0	0	0	1.56262e-05	0	0	0	0	0	k__Bacteria;p__Proteobacteria;c__Deltaproteobacteria;o__Desulfuromonadales;f__Desulfuromonadaceae;g__Desulfuromonas;s__
OTU_1696	0	0	0	0	0	0	0.000265646	0	0	0	0	0	0	0	0	0	k__Bacteria;p__Proteobacteria;c__Deltaproteobacteria
OTU_1697	7.81311e-05	7.81311e-05	0	0	0	0	0	0	0	6.25049e-05	4.68787e-05	6.25049e-05	0	6.25049e-05	0	0.000109384	k__Bacteria;p__Nitrospirae;c__Nitrospira;o__Nitrospirales;f__Nitrospiraceae;g__unidentified_Nitrospiraceae
OTU_1698	0	0	0	0	0	0	0.000109384	0	0	0	0	0	0	0	0	0	k__Bacteria;p__Gemmatimonadetes;c__Longimicrobia;o__Longimicrobiales;f__Longimicrobiaceae;g__;s__
OTU_1699	0	0	0	0	0	0	0	0	3.12524e-05	0	0	7.81311e-05	0	0	0	0	k__Bacteria;p__Bacteroidetes;c__Bacteroidia;o__Bacteroidales;f__Prevotellaceae;g__;s__
OTU_1700	1.56262e-05	6.25049e-05	1.56262e-05	3.12524e-05	3.12524e-05	0	0	0	1.56262e-05	1.56262e-05	1.56262e-05	1.56262e-05	4.68787e-05	0	0	1.56262e-05	k__Bacteria;p__Firmicutes;c__Clostridia;o__Clostridiales;f__Ruminococcaceae;g__Intestinimonas;s__
OTU_1701	0	0	0	0	0	0	0	0	0	0	0	0	0.000140636	0	6.25049e-05	4.68787e-05	k__Bacteria;p__Actinobacteria;c__unidentified_Actinobacteria;o__Frankiales;f__Acidothermaceae;g__Acidothermus;s__
OTU_1702	0	0	0	0	0	0	0	0	0	0	0	9.37573e-05	0	0	0	0	k__Bacteria;p__Proteobacteria;c__Alphaproteobacteria;o__unidentified_Alphaproteobacteria;f__Geminicoccaceae
OTU_1703	1.56262e-05	7.81311e-05	4.68787e-05	0	1.56262e-05	4.68787e-05	0	0	0	0	1.56262e-05	0	0	0	0.00012501	0	k__Bacteria;p__Firmicutes;c__Negativicutes;o__Selenomonadales;f__Veillonellaceae
OTU_1704	0	9.37573e-05	0	0	0	0	0.000203141	0	0	0	0	0	0	0	0	0	k__Bacteria;p__Gemmatimonadetes;c__unidentified_Gemmatimonadetes;o__Gemmatimonadales;f__Gemmatimonadaceae;g__Gemmatimonas;s__
OTU_1705	0	0	0	0	0	0	6.25049e-05	0	0	0	0	0	4.68787e-05	0	0	0	k__Bacteria;p__Actinobacteria;c__Acidimicrobiia;o__Actinomarinales;f__;g__;s__
OTU_1706	0	0	1.56262e-05	0	3.12524e-05	0	0.000281272	4.68787e-05	0	0	0	0.00025002	0	0	0	0	k__Bacteria;p__Actinobacteria;c__Thermoleophilia;o__Gaiellales;f__;g__;s__
OTU_1707	0	3.12524e-05	0	0	0	0	0.000171888	0	0	0	0	0	7.81311e-05	0	0	0	k__Bacteria;p__Bacteroidetes;c__Bacteroidia;o__Cytophagales;f__Microscillaceae
OTU_1708	0	4.68787e-05	0	0	0	0	0	6.25049e-05	0	0	0	0	1.56262e-05	0	1.56262e-05	0	k__Bacteria;p__Proteobacteria;c__Gammaproteobacteria;o__Pseudomonadales;f__Moraxellaceae;g__Psychrobacter
OTU_1709	1.56262e-05	3.12524e-05	0.000109384	0	3.12524e-05	9.37573e-05	0	0	0	3.12524e-05	1.56262e-05	0	0	0	0	0	k__Bacteria;p__Proteobacteria;c__Alphaproteobacteria;o__Rhodospirillales;f__;g__;s__
OTU_1710	0	0	0	0	0	0	0	0	0	0	0	0	0	0	0.000140636	0	k__Bacteria;p__Proteobacteria;c__Alphaproteobacteria;o__Rickettsiales;f__unidentified_Rickettsiales;g__unidentified_Rickettsiales;s__
OTU_1711	1.56262e-05	0.000109384	0	3.12524e-05	0	3.12524e-05	0	0	0	9.37573e-05	3.12524e-05	0	0	0	0	0	k__Bacteria;p__Melainabacteria;c__;o__;f__;g__;s__
OTU_1712	0	3.12524e-05	0	0	0	0	0.000234393	0	0	0	0	4.68787e-05	0	0	1.56262e-05	0	k__Bacteria;p__Proteobacteria;c__Gammaproteobacteria;o__unidentified_Gammaproteobacteria;f__Nitrosomonadaceae;g__;s__
OTU_1713	0	0	0	0	0	0	0.000140636	4.68787e-05	0	0	0	7.81311e-05	0	0	0	0	k__Bacteria;p__Proteobacteria;c__Deltaproteobacteria;o__Desulfobacterales;f__Desulfobulbaceae;g__Desulfobulbus;s__
OTU_1714	0	0	0	0	0	4.68787e-05	3.12524e-05	0	0	0	0	0	0	0	6.25049e-05	1.56262e-05	k__Bacteria;p__Actinobacteria;c__Acidimicrobiia;o__unidentified_Acidimicrobiia;f__Iamiaceae;g__Iamia;s__
OTU_1715	0	0	0	0	0	0	0.000187515	0	0	0	0	0	0	0	0	0	k__Bacteria
OTU_1716	0	0	0	0	0	0	0	0	0	9.37573e-05	0	0	0	0	0	0	k__Bacteria;p__Planctomycetes
OTU_1717	3.12524e-05	9.37573e-05	3.12524e-05	0	0.000109384	9.37573e-05	0	0	0	4.68787e-05	4.68787e-05	0	0	0	0	0	k__Bacteria;p__Bacteroidetes;c__Bacteroidia;o__Bacteroidales;f__Muribaculaceae;g__;s__
OTU_1718	0	0	0	0	0	0	0	0	0	0	0	3.12524e-05	1.56262e-05	0	0.000156262	6.25049e-05	k__Bacteria;p__Acidobacteria;c__Acidobacteriia;o__Acidobacteriales;f__;g__;s__
OTU_1719	0	0	0	0	0	6.25049e-05	0	7.81311e-05	0	0	0	0	3.12524e-05	0	0	7.81311e-05	k__Bacteria;p__Firmicutes;c__Clostridia;o__Clostridiales;f__Ruminococcaceae
OTU_1720	0	0	0	0	0	0	0	0	0	0.000140636	0	0	0	0	0	0	k__Bacteria;p__Bacteroidetes;c__Bacteroidia
OTU_1721	3.12524e-05	0	3.12524e-05	0	0.000109384	3.12524e-05	0.000421908	0	0	0	3.12524e-05	0	0	0	0	0	k__Bacteria;p__Actinobacteria;c__Thermoleophilia;o__Solirubrobacterales;f__;g__;s__
OTU_1722	1.56262e-05	0	0	0	0	3.12524e-05	0.000140636	0	1.56262e-05	0	0	0	0	0	0	0	k__Bacteria;p__Chloroflexi;c__;o__;f__;g__;s__
OTU_1723	0	1.56262e-05	0	0	0	0	0.000218767	1.56262e-05	0	0	4.68787e-05	0	1.56262e-05	0	0	0	k__Bacteria;p__Actinobacteria;c__;o__;f__;g__;s__
OTU_1724	3.12524e-05	3.12524e-05	0	0	0	0	0	0	0	0	0	0	4.68787e-05	0	9.37573e-05	1.56262e-05	k__Bacteria;p__Deferribacteres;c__unidentified_Deferribacteres;o__Deferribacterales;f__Deferribacteraceae;g__Mucispirillum;s__Mucispirillum_schaedleri
OTU_1725	4.68787e-05	0.00012501	3.12524e-05	0	0	0	0.000750059	0	7.81311e-05	4.68787e-05	4.68787e-05	0.000312524	0	0	0	0	k__Bacteria;p__Proteobacteria;c__Alphaproteobacteria;o__Rhizobiales;f__Beijerinckiaceae
OTU_1726	0	0	0	0	0	0	0.000234393	0	0	0	0	0	0	0	0	0	k__Bacteria
OTU_1727	0	0	0	0	0	0	0	0	0	0	0	0.000109384	0	0	0	0	k__Bacteria;p__Proteobacteria;c__Deltaproteobacteria;o__Desulfuromonadales;f__Desulfuromonadaceae;g__Pelobacter
OTU_1728	0	0	0	0	0	0	0	0	0	0	0	0	0	0	0.000156262	4.68787e-05	k__Bacteria;p__Gemmatimonadetes;c__unidentified_Gemmatimonadetes;o__Gemmatimonadales;f__Gemmatimonadaceae
OTU_1729	0	0.000171888	1.56262e-05	0	3.12524e-05	1.56262e-05	0.00128135	1.56262e-05	4.68787e-05	6.25049e-05	4.68787e-05	7.81311e-05	0	0	0	0	k__Bacteria;p__Proteobacteria;c__Gammaproteobacteria;o__unidentified_Gammaproteobacteria;f__Nitrosomonadaceae;g__;s__
OTU_1730	0	0	0	0	0	0	0.000218767	0	0	0	0	0	1.56262e-05	0	0	0	k__Bacteria;p__Firmicutes;c__Clostridia;o__Clostridiales;f__Lachnospiraceae;g__unidentified_Lachnospiraceae
OTU_1731	7.81311e-05	0	0	0	3.12524e-05	0	0.000562544	6.25049e-05	3.12524e-05	0	7.81311e-05	0.000265646	1.56262e-05	3.12524e-05	0.00012501	6.25049e-05	k__Bacteria;p__Actinobacteria;c__unidentified_Actinobacteria;o__Propionibacteriales;f__Nocardioidaceae;g__Marmoricola;s__
OTU_1732	0	0	0	0	0	0	0	0	1.56262e-05	0	0	6.25049e-05	0	0	0	0	k__Bacteria
OTU_1733	0	0	0	0	0	0	0.00012501	0	0	0	0	0	0	0	0	0	k__Bacteria;p__Firmicutes;c__Clostridia;o__Clostridiales;f__unidentified_Clostridiales
OTU_1734	0	7.81311e-05	0	0	9.37573e-05	0	0.000406282	0	1.56262e-05	0	0	0	0	0	0	0	k__Bacteria;p__Actinobacteria;c__unidentified_Actinobacteria;o__Propionibacteriales
OTU_1735	0	0	0	0	0	0	0.000171888	0	0	0	0	0	0	0	0	0	k__Bacteria;p__Proteobacteria;c__Alphaproteobacteria;o__unidentified_Alphaproteobacteria;f__Acetobacteraceae
OTU_1736	0	7.81311e-05	0	0	0	0	0.00025002	1.56262e-05	0	0	0	0	0	0	0	0	k__Bacteria;p__Proteobacteria;c__Gammaproteobacteria;o__Pseudomonadales;f__Moraxellaceae;g__Enhydrobacter;s__Moraxella_osloensis
OTU_1737	0	0	0	0	0	0	0	0	0	0	0	0	0.00012501	0	0	0	k__Bacteria;p__Firmicutes;c__Clostridia;o__Clostridiales;f__Ruminococcaceae;g__Hydrogenoanaerobacterium;s__
OTU_1738	3.12524e-05	0.000203141	6.25049e-05	0	0.000109384	1.56262e-05	0	0	0	0.000109384	3.12524e-05	0	0	0	0	0	k__Bacteria;p__Oxyphotobacteria;c__unidentified_Oxyphotobacteria;o__unidentified_Oxyphotobacteria;f__unidentified_Oxyphotobacteria;g__unidentified_Oxyphotobacteria
OTU_1739	0	1.56262e-05	0	0	1.56262e-05	0	0	6.25049e-05	0	0	0	0	0	0	3.12524e-05	1.56262e-05	k__Bacteria;p__Planctomycetes;c__Planctomycetacia;o__;f__;g__;s__
OTU_1740	9.37573e-05	0.00025002	0.000328151	0	0.000203141	0.000359403	0	0	0	0.000187515	0.000171888	0	1.56262e-05	0	0	0	k__Bacteria;p__Firmicutes;c__Clostridia;o__Clostridiales;f__Lachnospiraceae
OTU_1741	0	0	0	0	0	0	0	0	0	0	0	0	0	0	0.00012501	0	k__Bacteria
OTU_1742	0	0	0	0	0	0	0	0	0	0	0	3.12524e-05	6.25049e-05	0	3.12524e-05	0	k__Bacteria;p__Bacteroidetes;c__Bacteroidia;o__Bacteroidales;f__Muribaculaceae;g__;s__
OTU_1743	3.12524e-05	0.000203141	0.000140636	0	0.000156262	4.68787e-05	1.56262e-05	1.56262e-05	1.56262e-05	0.000109384	0.000109384	0	3.12524e-05	0	4.68787e-05	0	k__Bacteria;p__Proteobacteria;c__Alphaproteobacteria;o__Rhodobacterales;f__Rhodobacteraceae
OTU_1744	0	4.68787e-05	0	0	0	0	0	0	0	0	0	0	0	0	0	0	k__Bacteria;p__Proteobacteria;c__Alphaproteobacteria;o__unidentified_Alphaproteobacteria;f__Kiloniellaceae;g__Limibacillus;s__
OTU_1745	3.12524e-05	7.81311e-05	0	0	4.68787e-05	4.68787e-05	0	0	0	4.68787e-05	0	0	0	0	0	0	k__Bacteria;p__Proteobacteria;c__Alphaproteobacteria;o__Rhodospirillales;f__unidentified_Rhodospirillales;g__unidentified_Rhodospirillales;s__alpha_proteobacterium_DG1252
OTU_1746	0.000109384	0.000312524	0.000109384	3.12524e-05	9.37573e-05	4.68787e-05	0.000359403	6.25049e-05	0.000265646	0.000140636	4.68787e-05	0.000328151	0.000437534	1.56262e-05	0.000156262	0.000343777	k__Bacteria;p__Bacteroidetes;c__Bacteroidia;o__Bacteroidales;f__Bacteroidaceae;g__Bacteroides;s__Bacteroides_uniformis
OTU_1747	0	0	0	0	0	0	0	0	0	0	0	0.00025002	0	0	0	0	k__Bacteria;p__Chloroflexi;c__Chloroflexia;o__Chloroflexales;f__Roseiflexaceae;g__;s__
OTU_1748	0	0	0	0	0	0	0.000265646	0	0	0	0	0	0	0	0	0	k__Bacteria;p__Planctomycetes;c__Planctomycetacia;o__unidentified_Planctomycetacia;f__Isosphaeraceae
OTU_1749	0	0.000218767	3.12524e-05	0	0	4.68787e-05	0.000296898	0	0	3.12524e-05	6.25049e-05	0	1.56262e-05	0	9.37573e-05	3.12524e-05	k__Bacteria;p__Proteobacteria;c__Alphaproteobacteria;o__Rhizobiales;f__Hyphomicrobiaceae;g__Hyphomicrobium;s__
OTU_1750	1.56262e-05	1.56262e-05	0	0	0	0	0	0	0	0	0	7.81311e-05	0	0	0	3.12524e-05	k__Bacteria;p__Chloroflexi;c__Ktedonobacteria;o__Ktedonobacterales
OTU_1751	0	0	0	0	6.25049e-05	4.68787e-05	0.000296898	0	0	0	4.68787e-05	7.81311e-05	0	0	0	0	k__Bacteria;p__Planctomycetes;c__Planctomycetacia;o__unidentified_Planctomycetacia;f__unidentified_Planctomycetacia;g__Pirellula;s__
OTU_1752	0	0	0	0	0	0	0	0	0	0	0	0.000140636	0	0	0	0	k__Bacteria;p__Planctomycetes;c__Phycisphaerae;o__Tepidisphaerales;f__Tepidisphaeraceae;g__;s__
OTU_1753	0	0	1.56262e-05	0	4.68787e-05	0	0	0	0	7.81311e-05	1.56262e-05	3.12524e-05	0	0	0	3.12524e-05	k__Bacteria;p__Firmicutes;c__Clostridia;o__Clostridiales;f__Christensenellaceae;g__;s__
OTU_1754	0	9.37573e-05	0	0	0	0	0	4.68787e-05	0	1.56262e-05	7.81311e-05	0	0	0	0	0	k__Bacteria;p__Actinobacteria;c__unidentified_Actinobacteria;o__Micromonosporales;f__Micromonosporaceae
OTU_1755	0	0	0	0	0	4.68787e-05	0	0	0	0	0	3.12524e-05	4.68787e-05	0	0	0	k__Bacteria
OTU_1756	0	0.000109384	0	0	0	0	0.000281272	0	1.56262e-05	0	4.68787e-05	4.68787e-05	0	0	0	0	k__Bacteria;p__Acidobacteria;c__unidentified_Acidobacteria;o__unidentified_Acidobacteria;f__unidentified_Acidobacteria;g__unidentified_Acidobacteria;s__Acidobacteria_bacterium_RBG_16_70_10
OTU_1757	0	0	0	0	0	0	0	0	0	0.000109384	0	0.000109384	0	0	0	0	k__Bacteria;p__Melainabacteria;c__unidentified_Melainabacteria;o__Obscuribacterales;f__;g__;s__
OTU_1758	0	0	0	0	1.56262e-05	0	0	0	4.68787e-05	4.68787e-05	0	0	0	0	0	0	k__Bacteria;p__Oxyphotobacteria;c__unidentified_Oxyphotobacteria;o__unidentified_Oxyphotobacteria;f__unidentified_Oxyphotobacteria;g__unidentified_Oxyphotobacteria
OTU_1759	0	0	0	0	0	0	0.00025002	0	0	0	0	0	0	0	0	0	k__Bacteria;p__Chloroflexi
OTU_1760	0	0	0	0	0	0	0	0	0	0	0	0	0.000187515	0	0	0	k__Bacteria;p__Firmicutes;c__Clostridia;o__Clostridiales;f__Christensenellaceae;g__;s__
OTU_1761	0	0	0	0	0	0	0	0	0	0	0	0	0	0	4.68787e-05	4.68787e-05	k__Bacteria;p__Acidobacteria;c__Acidobacteriia;o__Solibacterales;f__unidentified_Solibacterales;g__Bryobacter;s__
OTU_1762	0	0	0	0	0	0	0	6.25049e-05	6.25049e-05	0	0	0	0	0	0	0	k__Bacteria;p__Bacteroidetes;c__Bacteroidia;o__Bacteroidales
OTU_1763	0.000921947	0.000109384	0	4.68787e-05	0	0	0	0.00012501	4.68787e-05	6.25049e-05	0	3.12524e-05	9.37573e-05	1.56262e-05	1.56262e-05	4.68787e-05	k__Bacteria;p__Firmicutes;c__Clostridia;o__Clostridiales;f__Ruminococcaceae;g__Butyricicoccus;s__
OTU_1764	0	0	0	0	0	0	0	0	0	0	0	0.00012501	0	0	0	0	k__Bacteria;p__Acidobacteria
OTU_1765	4.68787e-05	0	0	0	0	9.37573e-05	0	0	0	3.12524e-05	0	0	0	0	0	0	k__Bacteria;p__Bacteroidetes;c__Bacteroidia;o__Chitinophagales;f__Saprospiraceae;g__Aureispira;s__Saprospira_sp_CNJ451
OTU_1766	7.81311e-05	0.000156262	4.68787e-05	0	6.25049e-05	3.12524e-05	0	0	0	4.68787e-05	0	0	0	0	0	0	k__Bacteria;p__Firmicutes;c__Clostridia;o__Clostridiales;f__Lachnospiraceae;g__Marvinbryantia;s__
OTU_1767	3.12524e-05	0	3.12524e-05	0	1.56262e-05	1.56262e-05	0	0	0	1.56262e-05	3.12524e-05	0	0	0	0	0	k__Bacteria;p__Bacteroidetes;c__Bacteroidia;o__Cytophagales;f__Cyclobacteriaceae
OTU_1768	0	0	4.68787e-05	0	4.68787e-05	0	0	0	0	0	0	0	0	0	0	0	k__Bacteria;p__Oxyphotobacteria;c__;o__;f__;g__;s__
OTU_1769	0	1.56262e-05	0	4.68787e-05	0	0	0	0	0	0	0	0	0	0	0	0.00118759	k__Bacteria;p__Firmicutes;c__Clostridia;o__Clostridiales;f__Lachnospiraceae;g__Lachnoclostridium
OTU_1770	1.56262e-05	0	0	0	3.12524e-05	0	0.000203141	3.12524e-05	0	0	0	4.68787e-05	1.56262e-05	0	0	0	k__Bacteria;p__Bacteroidetes;c__Bacteroidia;o__Flavobacteriales;f__unidentified_Flavobacteriales;g__Moheibacter;s__
OTU_1771	0	0	0	0	0	0	0	0	0	0	0	0.00012501	0	0	0	0	k__Bacteria;p__Proteobacteria;c__Gammaproteobacteria;o__Xanthomonadales;f__Xanthomonadaceae
OTU_1772	0	0	0	0	0	0	0.000390656	0	0	0	0	0	0	0	0	0	k__Bacteria;p__Planctomycetes;c__Planctomycetacia;o__;f__;g__;s__
OTU_1773	6.25049e-05	0	0	0	0	0.00012501	0	0	0.000109384	7.81311e-05	4.68787e-05	0	0	0	0	0	k__Bacteria;p__unidentified_Bacteria;c__unidentified_Bacteria;o__unidentified_Bacteria;f__unidentified_Bacteria;g__Candidatus_Entotheonella
OTU_1774	0	0	0	0	0	0	0	0.000109384	0.000109384	0	0	0	0	0	0	0	k__Bacteria;p__Proteobacteria;c__Alphaproteobacteria;o__unidentified_Alphaproteobacteria;f__Paracaedibacteraceae;g__;s__
OTU_1775	0	0	0	0	0	0	0	0	0	0	0	0	0	0	6.25049e-05	4.68787e-05	k__Bacteria;p__Proteobacteria;c__Gammaproteobacteria;o__Xanthomonadales
OTU_1776	0	0	0	0	0	0	0.000109384	0	0	0	0	0	0	0	0	0	k__Bacteria;p__Planctomycetes;c__Planctomycetacia;o__unidentified_Planctomycetacia;f__Isosphaeraceae
OTU_1777	0	0	0	0	0	0	0	0	0	0	0	0	0.000156262	0	0	0	k__Bacteria;p__Oxyphotobacteria
OTU_1778	0	0	0	0	0	3.12524e-05	0	0	0	0	0	0	0.000109384	0	0	0	k__Bacteria;p__Bacteroidetes;c__Bacteroidia;o__Flavobacteriales;f__Flavobacteriaceae;g__Flavobacterium
OTU_1779	0	0	0	0	0	0	0.000234393	0	0	0	0	0	0	0	0	0	k__Bacteria;p__Bacteroidetes;c__Bacteroidia;o__Bacteroidales;f__Bacteroidaceae;g__Bacteroides;s__Bacteroides_caecicola
OTU_1780	0	1.56262e-05	1.56262e-05	0	0	0	0.000312524	3.12524e-05	0	0	0	7.81311e-05	0	1.56262e-05	0	0	k__Bacteria;p__Acidobacteria;c__unidentified_Acidobacteria;o__unidentified_Acidobacteria;f__unidentified_Acidobacteria;g__unidentified_Acidobacteria
OTU_1781	0	0	0	0	0	0	3.12524e-05	0	0	0	0	4.68787e-05	0	0	0	0	k__Bacteria
OTU_1782	4.68787e-05	0.000218767	0	0	9.37573e-05	0.000234393	0	0	0	4.68787e-05	7.81311e-05	0	0	0	0	6.25049e-05	k__Bacteria;p__Firmicutes;c__Clostridia;o__Clostridiales;f__Ruminococcaceae;g__;s__
OTU_1783	0	0	3.12524e-05	0	0	0	0	0	0	0	0	0	0.00012501	0	7.81311e-05	0	k__Bacteria;p__Bacteroidetes;c__Bacteroidia;o__Bacteroidales;f__Bacteroidaceae;g__Bacteroides;s__Bacteroides_graminisolvens
OTU_1784	1.56262e-05	1.56262e-05	6.25049e-05	0	1.56262e-05	0	0.00012501	0	0	0	0	0.000109384	0	0	0	3.12524e-05	k__Bacteria;p__Actinobacteria;c__;o__;f__;g__;s__
OTU_1785	0	0	0	0	0	0	0	0	0	1.56262e-05	0	0	9.37573e-05	4.68787e-05	7.81311e-05	7.81311e-05	k__Bacteria;p__Bacteroidetes;c__Bacteroidia;o__Sphingobacteriales;f__Sphingobacteriaceae;g__Pedobacter;s__Pedobacter_terrae
OTU_1786	0	9.37573e-05	0	0	0	0	9.37573e-05	0	0	0	0	0.000171888	0	0	0	0	k__Bacteria;p__Proteobacteria;c__Gammaproteobacteria;o__Oceanospirillales;f__Halomonadaceae;g__Halomonas
OTU_1787	1.56262e-05	0.000265646	0.00012501	0	9.37573e-05	3.12524e-05	0	0	0	3.12524e-05	7.81311e-05	0	0	0	0	0	k__Bacteria;p__Bacteroidetes;c__Bacteroidia;o__Bacteroidales;f__Prevotellaceae
OTU_1788	3.12524e-05	0.000140636	3.12524e-05	0	0	0	0.000406282	3.12524e-05	0	1.56262e-05	0	0.000140636	0	0	1.56262e-05	0	k__Bacteria;p__Acidobacteria;c__Holophagae;o__;f__;g__;s__
OTU_1789	0	3.12524e-05	0	0	0	0	0.000218767	0	0	0	0	0	0	0	0	0	k__Bacteria;p__Actinobacteria;c__unidentified_Actinobacteria
OTU_1790	0.000343777	0.00128135	0.0013126	0	0.00121885	0.00132823	0	0	3.12524e-05	0.000781311	0.000859442	0	0	0	0	0	k__Bacteria;p__Bacteroidetes;c__Bacteroidia;o__Bacteroidales;f__Rikenellaceae;g__;s__
OTU_1791	0	7.81311e-05	6.25049e-05	0	4.68787e-05	0	0	0	0	0	0	0	0	0	0	0	k__Bacteria;p__Firmicutes;c__Clostridia;o__Clostridiales;f__Ruminococcaceae
OTU_1792	0	1.56262e-05	7.81311e-05	0	0.000171888	0.00025002	0.000171888	0	0	1.56262e-05	0.00012501	0	0	0	0	0	k__Bacteria;p__Firmicutes;c__Clostridia;o__Clostridiales;f__Lachnospiraceae
OTU_1793	0	0	0	0	3.12524e-05	0	0	6.25049e-05	1.56262e-05	0	0	0	0	0	0	0	k__Bacteria;p__Bacteroidetes;c__Bacteroidia;o__Flavobacteriales;f__Flavobacteriaceae;g__Flavobacterium
OTU_1794	1.56262e-05	3.12524e-05	3.12524e-05	0	1.56262e-05	4.68787e-05	0.000281272	0	0	3.12524e-05	0	0	0	0	0	0	k__Bacteria;p__Firmicutes;c__Clostridia;o__Clostridiales
OTU_1795	0	0	0	0	0	0	0	0	0	0.000156262	0	0	0	0	0	0	k__Bacteria;p__Bacteroidetes;c__Bacteroidia
OTU_1796	0	0	1.56262e-05	0	0	0	1.56262e-05	1.56262e-05	1.56262e-05	4.68787e-05	0	1.56262e-05	0	0	6.25049e-05	4.68787e-05	k__Bacteria;p__Actinobacteria;c__Coriobacteriia;o__Coriobacteriales;f__Eggerthellaceae;g__Adlercreutzia;s__
OTU_1797	0	0	0	0	0	0	0	0	0	3.12524e-05	0	0	0	0	0.00012501	0	k__Bacteria;p__Proteobacteria;c__Alphaproteobacteria;o__unidentified_Alphaproteobacteria;f__Acetobacteraceae
OTU_1798	1.56262e-05	0	4.68787e-05	0	0	6.25049e-05	0	0.000281272	0.000140636	7.81311e-05	0	0	0	0	3.12524e-05	0.000109384	k__Bacteria;p__Firmicutes;c__Clostridia;o__Clostridiales;f__Ruminococcaceae;g__Intestinimonas
OTU_1799	0	0	0	0	0	0	0.000140636	0	0	0	0	0	0	0	0	0	k__Bacteria;p__Proteobacteria;c__Alphaproteobacteria;o__unidentified_Alphaproteobacteria;f__Acetobacteraceae
OTU_1800	0	0	0	0	0	0	0.000109384	0	0	1.56262e-05	3.12524e-05	0	0	0	0	0	k__Bacteria;p__Actinobacteria;c__;o__;f__;g__;s__
OTU_1801	0	0	0	0	0	3.12524e-05	0.000265646	0	0	0	0	3.12524e-05	0	0	0	0	k__Bacteria;p__Actinobacteria;c__Nitriliruptoria;o__Euzebyales;f__Euzebyaceae;g__;s__
OTU_1802	0	9.37573e-05	0	0	0	0	0	0	0	3.12524e-05	0	0	0	0	0	0	k__Bacteria;p__Gemmatimonadetes;c__unidentified_Gemmatimonadetes;o__Gemmatimonadales;f__Gemmatimonadaceae;g__;s__
OTU_1803	0	0	0	0	0	0	0.000203141	0	0	0	0	0	0	0	0	0	k__Bacteria;p__Proteobacteria;c__Gammaproteobacteria;o__Methylococcales;f__unidentified_Methylococcales
OTU_1804	0	0	0	0	0	0	0	0	7.81311e-05	0	0	4.68787e-05	0	0	0	0	k__Bacteria;p__Proteobacteria;c__Deltaproteobacteria;o__Bdellovibrionales;f__Bdellovibrionaceae;g__Bdellovibrio;s__Bdellovibrio_sp_ETB
OTU_1805	0	0	0	0	0	0	0	0	0	0	0	0	0.000187515	0	0	0	k__Bacteria;p__Firmicutes;c__Clostridia;o__Clostridiales;f__Syntrophomonadaceae
OTU_1806	1.56262e-05	1.56262e-05	0	0	0	0	0.000593796	0	0	1.56262e-05	0	0	0	0	0	0	k__Bacteria;p__Gemmatimonadetes;c__;o__;f__;g__;s__
OTU_1807	0	0	0	0	0	0	0	0	0	0	0	0	0	0.000109384	0	0	k__Bacteria;p__Actinobacteria;c__;o__;f__;g__;s__
OTU_1808	0.000515665	0.00106258	0.00239081	1.56262e-05	0.00229705	0.00170326	0	0	0	0.00221892	0.0019689	0	0	0	3.12524e-05	0	k__Bacteria;p__Bacteroidetes;c__Bacteroidia;o__Bacteroidales;f__Prevotellaceae
OTU_1809	1.56262e-05	0	4.68787e-05	0	0.000156262	7.81311e-05	0	0	0	4.68787e-05	4.68787e-05	0	0	0	0	0	k__Bacteria;p__Firmicutes;c__Clostridia;o__Clostridiales;f__Ruminococcaceae
OTU_1810	0	0	0	0	0	0	0.000218767	0	0	0	0	0	0	0	0	0	k__Bacteria;p__Proteobacteria;c__Alphaproteobacteria;o__Rhodobacterales;f__Rhodobacteraceae
OTU_1811	0	0	0	0	0	0	0	0	0	0	0	0	0.000140636	0	0	0	k__Bacteria;p__Chloroflexi;c__Ktedonobacteria;o__Ktedonobacterales;f__Ktedonobacteraceae;g__;s__
OTU_1812	0	1.56262e-05	0	0	0	0	0.000468787	0	0	0	0	0	0	0	0	0	k__Bacteria;p__Deinococcus-Thermus;c__Deinococci;o__Deinococcales;f__Trueperaceae;g__Truepera;s__
OTU_1813	0	0	0	0	0	0	0	0	0	0	0	6.25049e-05	0	0	0	0	k__Bacteria;p__Bacteroidetes;c__Bacteroidia;o__Cytophagales;f__Microscillaceae;g__Ohtaekwangia;s__
OTU_1814	0	0	0	0	0	0	0.000171888	0	1.56262e-05	1.56262e-05	0	7.81311e-05	0	0	0	0	k__Bacteria;p__Firmicutes;c__Clostridia;o__Clostridiales;f__unidentified_Clostridiales;g__Anaerovorax;s__
OTU_1815	1.56262e-05	1.56262e-05	0	0	0	0	0	0	4.68787e-05	0	0	0	0	0	3.12524e-05	0.000156262	k__Bacteria;p__Proteobacteria;c__Deltaproteobacteria;o__Myxococcales;f__Haliangiaceae;g__Haliangium;s__
OTU_1816	0	0	0	0	0	0	0.000281272	0	0	0	0	0	0	0	0	0	k__Bacteria;p__Proteobacteria;c__Gammaproteobacteria;o__unidentified_Gammaproteobacteria
OTU_1817	0	0	0	0	0	0	4.68787e-05	0	7.81311e-05	0	0	1.56262e-05	4.68787e-05	0	1.56262e-05	0	k__Bacteria;p__Firmicutes;c__Clostridia;o__Clostridiales;f__Ruminococcaceae;g__Negativibacillus
OTU_1818	0	0.000156262	3.12524e-05	0	0	1.56262e-05	0.000390656	0	0	0	0	0	0	0	0	3.12524e-05	k__Bacteria;p__Actinobacteria;c__Thermoleophilia;o__Gaiellales;f__Gaiellaceae;g__Gaiella;s__
OTU_1819	0	9.37573e-05	6.25049e-05	0	1.56262e-05	3.12524e-05	0.00121885	0	3.12524e-05	0	3.12524e-05	7.81311e-05	0	0	0	0	k__Bacteria;p__unidentified_Bacteria;c__unidentified_Bacteria;o__unidentified_Bacteria;f__unidentified_Bacteria;g__Candidatus_Entotheonella;s__
OTU_1820	0	0	0	0	0	0	0	0	0	0	0	0	4.68787e-05	0	4.68787e-05	0	k__Bacteria;p__Kiritimatiellaeota;c__Kiritimatiellae;o__;f__;g__;s__
OTU_1821	0.000546918	0.00215642	0.00284397	4.68787e-05	0.00223455	0.00504727	0.000718806	3.12524e-05	3.12524e-05	0.00109384	0.0016095	0	0	0	0	0	k__Bacteria;p__Firmicutes;c__Bacilli;o__Lactobacillales;f__Lactobacillaceae;g__Lactobacillus
OTU_1822	0	0	0	0	1.56262e-05	0	0	0	0	0	0	0	0.000140636	0	3.12524e-05	0	k__Bacteria;p__unidentified_Bacteria;c__unidentified_Bacteria;o__Campylobacterales;f__unidentified_Campylobacterales;g__Sulfuricurvum;s__
OTU_1823	3.12524e-05	7.81311e-05	0	0	0	0	0	0	0	1.56262e-05	0	0	0	0	0	0	k__Bacteria
OTU_1824	0	0	0	0	0	0	0	0	4.68787e-05	0	0	0.000109384	0	0	0	0	k__Bacteria;p__Acidobacteria;c__unidentified_Acidobacteria;o__unidentified_Acidobacteria;f__unidentified_Acidobacteria;g__Blastocatella;s__
OTU_1825	0	0	0	0	0	0	0	0	0	0.000234393	0	7.81311e-05	0	0	4.68787e-05	0	k__Bacteria;p__Bacteroidetes;c__Bacteroidia;o__Flavobacteriales
OTU_1826	0	0	0	0	0	0	0	0	0	0	0	0	9.37573e-05	0	0	0	k__Bacteria;p__Proteobacteria;c__Deltaproteobacteria;o__Desulfuromonadales
OTU_1827	0	0	0	0	0	0	0	0	0	0	0	0	0.00012501	0	0	3.12524e-05	k__Bacteria;p__Firmicutes;c__Clostridia;o__Clostridiales;f__Ruminococcaceae;g__Caproiciproducens
OTU_1828	0	4.68787e-05	0	0	0	0	0	0	0	0	4.68787e-05	0	4.68787e-05	0	0	0	k__Bacteria
OTU_1829	0	0	0	0	0	0	0	0	0	0	0	0	0	0	4.68787e-05	7.81311e-05	k__Bacteria;p__Proteobacteria;c__Alphaproteobacteria;o__Sphingomonadales;f__Sphingomonadaceae;g__Sphingomonas;s__Sphingomonas_aerolata
OTU_1830	0	0	1.56262e-05	3.12524e-05	0	0	0	1.56262e-05	0	0	0	3.12524e-05	9.37573e-05	0	4.68787e-05	0.00012501	k__Bacteria;p__Firmicutes;c__Clostridia;o__Clostridiales;f__Lachnospiraceae
OTU_1831	7.81311e-05	0	0	0	0	0	0	0	0	0	0	0	9.37573e-05	0	0	0	k__Bacteria;p__Proteobacteria;c__Gammaproteobacteria;o__Xanthomonadales;f__Xanthomonadaceae;g__Vulcaniibacterium;s__
OTU_1832	0.000109384	0.000687554	0.000328151	0	0.000359403	0.000562544	0	0	0	0.000281272	0.000265646	0	0	0	0	0	k__Bacteria;p__Bacteroidetes;c__Bacteroidia;o__Flavobacteriales;f__Flavobacteriaceae;g__Dokdonia;s__
OTU_1833	0	0	0	0	0	0	0.000375029	0	0	0	0	0	0	0	0	0	k__Bacteria;p__Armatimonadetes;c__Armatimonadia;o__Armatimonadales;f__;g__;s__
OTU_1834	4.68787e-05	0.000109384	0.00012501	0	0.000203141	7.81311e-05	0	0	0	0	0.000171888	0	0	0	0	4.68787e-05	k__Bacteria;p__Bacteroidetes;c__Bacteroidia;o__Flavobacteriales;f__Flavobacteriaceae;g__Lutibacter
OTU_1835	0	0	0	0	0	0	0	0	0	0	0	0	9.37573e-05	0	0	0	k__Bacteria
OTU_1836	0	0	6.25049e-05	0	0	4.68787e-05	0	0	0	0	4.68787e-05	0	0	0	0	0	k__Bacteria;p__Bacteroidetes;c__Bacteroidia;o__Bacteroidales;f__Muribaculaceae;g__;s__
OTU_1837	0	0.000234393	0	0	4.68787e-05	1.56262e-05	0.000265646	3.12524e-05	0	1.56262e-05	0	1.56262e-05	0.000328151	0	6.25049e-05	6.25049e-05	k__Bacteria;p__Proteobacteria;c__Gammaproteobacteria;o__Pseudomonadales;f__Pseudomonadaceae;g__Pseudomonas;s__Pseudomonas_borbori
OTU_1838	0	1.56262e-05	0	0	0	0	0	0	1.56262e-05	0	0	7.81311e-05	0	0	0	0	k__Bacteria;p__Proteobacteria;c__Alphaproteobacteria;o__unidentified_Alphaproteobacteria
OTU_1839	3.12524e-05	0	1.56262e-05	0	0	1.56262e-05	0	0	0	1.56262e-05	0	4.68787e-05	1.56262e-05	0	0	4.68787e-05	k__Bacteria;p__Firmicutes;c__Clostridia;o__Clostridiales;f__Ruminococcaceae;g__Butyricicoccus;s__
OTU_1840	0	0	1.56262e-05	0	0	0	0	0	4.68787e-05	0	1.56262e-05	9.37573e-05	0	0	0	0	k__Bacteria;p__Bacteroidetes;c__Bacteroidia;o__Cytophagales;f__Spirosomaceae;g__Lacihabitans;s__
OTU_1841	0	0	0	0	0	0	0	0	0	0	0	0	0	6.25049e-05	0	0	k__Bacteria;p__Bacteroidetes;c__Bacteroidia;o__Flavobacteriales;f__Flavobacteriaceae;g__Actibacter;s__
OTU_1842	0	0	0	0	0	0	0	0	0	7.81311e-05	0	0	0	0	0	0	k__Bacteria
OTU_1843	0	0	6.25049e-05	0	7.81311e-05	7.81311e-05	0.000343777	0	1.56262e-05	0	6.25049e-05	0	9.37573e-05	0	1.56262e-05	0	k__Bacteria;p__Firmicutes;c__Clostridia;o__Clostridiales
OTU_1844	0	0	0	0	0	0	0	0	0	0	0	0	0	0	0.000140636	4.68787e-05	k__Bacteria;p__Actinobacteria;c__unidentified_Actinobacteria;o__Frankiales;f__Nakamurellaceae;g__Nakamurella
OTU_1845	1.56262e-05	4.68787e-05	4.68787e-05	0	0	0	0.00012501	0	0	0	0	6.25049e-05	0	0	0	0	k__Bacteria;p__Actinobacteria;c__Thermoleophilia;o__Solirubrobacterales;f__;g__;s__
OTU_1846	0	0	0	0	0	0	0	0	0	0	0	0	6.25049e-05	0	0.00012501	1.56262e-05	k__Bacteria;p__Chloroflexi;c__Ktedonobacteria;o__Ktedonobacterales;f__;g__;s__
OTU_1847	0	0	0	0	0	0	0.00025002	3.12524e-05	0	0	0	0	0	0	0	0	k__Bacteria;p__Actinobacteria;c__unidentified_Actinobacteria
OTU_1848	0	0	0	0	0	0.00012501	0	0	0	0	0	3.12524e-05	0	0	0	0	k__Bacteria;p__Proteobacteria;c__Gammaproteobacteria;o__unidentified_Gammaproteobacteria;f__unidentified_Gammaproteobacteria;g__Aquicella;s__
OTU_1849	0	1.56262e-05	0	0	0	0	6.25049e-05	0	0	0	0	0	0	0	0	0	k__Bacteria;p__Verrucomicrobia;c__Verrucomicrobiae;o__;f__;g__;s__
OTU_1850	0	0	3.12524e-05	0	4.68787e-05	1.56262e-05	0	0	0	0	6.25049e-05	0.000156262	0	0	0	0	k__Bacteria;p__Proteobacteria;c__Alphaproteobacteria;o__Rhizobiales;f__Hyphomicrobiaceae;g__Pedomicrobium;s__
OTU_1851	3.12524e-05	0	0	0	4.68787e-05	0	0.000343777	0	0	0	0	1.56262e-05	0	0	0	0	k__Bacteria;p__Chloroflexi;c__Chloroflexia;o__Kallotenuales;f__;g__;s__
OTU_1852	0	7.81311e-05	0	0	0	1.56262e-05	0	7.81311e-05	0	0	3.12524e-05	0.00012501	0	0	0	0	k__Bacteria;p__Actinobacteria;c__Acidimicrobiia;o__;f__;g__;s__
OTU_1853	1.56262e-05	0	0	0	0	3.12524e-05	0.000187515	0	0	0	0	0	0	0	0	0	k__Bacteria;p__Actinobacteria;c__unidentified_Actinobacteria;o__Pseudonocardiales;f__Pseudonocardiaceae;g__Pseudonocardia
OTU_1854	0	0	0	0	0	0	0	0	0	0	0	0	9.37573e-05	4.68787e-05	0	0	k__Bacteria;p__Proteobacteria;c__Alphaproteobacteria;o__unidentified_Alphaproteobacteria;f__unidentified_Alphaproteobacteria;g__unidentified_Alphaproteobacteria;s__Acetobacteraceae_bacterium_WX59
OTU_1855	0	0	0	0	0	0	0	0	0	0	0	0	0.00012501	0	0	0	k__Bacteria;p__Bacteroidetes;c__Bacteroidia;o__Chitinophagales;f__Chitinophagaceae;g__Parafilimonas;s__
OTU_1856	0.000359403	6.25049e-05	0.00025002	7.81311e-05	0.00025002	0.00012501	9.37573e-05	6.25049e-05	0.000109384	0.000187515	0.000156262	0.00012501	0.000171888	4.68787e-05	7.81311e-05	9.37573e-05	k__Bacteria;p__Firmicutes;c__Clostridia;o__Clostridiales;f__Lachnospiraceae
OTU_1857	0	4.68787e-05	3.12524e-05	0	3.12524e-05	6.25049e-05	0	1.56262e-05	4.68787e-05	1.56262e-05	0	0	1.56262e-05	0	0	0	k__Bacteria;p__Bacteroidetes;c__Bacteroidia;o__Bacteroidales;f__Rikenellaceae;g__Alistipes;s__Alistipes_obesi
OTU_1858	0	0	0	0	4.68787e-05	0	0.00012501	0	0	6.25049e-05	0	0.000109384	0	0	0	0	k__Bacteria;p__Chloroflexi;c__Anaerolineae;o__unidentified_Anaerolineae;f__unidentified_Anaerolineae;g__unidentified_Anaerolineae;s__Chloroflexi_bacterium_OLB13
OTU_1859	0	0	0	0	0	0	0	0	0	0	0	0.000140636	0	0	0	0	k__Bacteria;p__Firmicutes;c__Clostridia;o__Clostridiales;f__Eubacteriaceae;g__Alkalibacter;s__
OTU_1860	0	0	0	0	0	0	0	0	0	0	0	0	1.56262e-05	0	0	0.00012501	k__Bacteria;p__Nitrospinae;c__;o__;f__;g__;s__
OTU_1861	0	0	0	0	0	0	0	0	0	0	0	0	7.81311e-05	0	0	0	k__Bacteria;p__Bacteroidetes;c__Bacteroidia;o__Chitinophagales;f__Saprospiraceae;g__;s__
OTU_1862	7.81311e-05	0	0	0	0	0	0	0	0	0	0	0	0	0	0	0	k__Bacteria;p__Acidobacteria;c__Acidobacteriia;o__Solibacterales;f__unidentified_Solibacterales
OTU_1863	0	0	0	0	0	0	0	0	0	0	0	3.12524e-05	0.000109384	0	0	0	k__Bacteria;p__Fusobacteria;c__Fusobacteriia;o__Fusobacteriales;f__Leptotrichiaceae;g__Leptotrichia;s__Leptotrichia_sp_oral_clone_P2PB_51_P1
OTU_1864	0	0	0	0	0	0	0	0	0	0	0	7.81311e-05	0	0	0	0	k__Bacteria;p__Bacteroidetes;c__Bacteroidia;o__Flavobacteriales;f__Flavobacteriaceae;g__Flavobacterium
OTU_1865	0	0	0	0	0	0	0	0	0	0	0	0.000109384	0	0	0	0	k__Bacteria;p__Proteobacteria;c__Deltaproteobacteria
OTU_1866	9.37573e-05	0.00012501	0	0	6.25049e-05	6.25049e-05	9.37573e-05	6.25049e-05	1.56262e-05	0	6.25049e-05	3.12524e-05	1.56262e-05	0	3.12524e-05	0	k__Bacteria;p__Proteobacteria;c__Alphaproteobacteria;o__unidentified_Alphaproteobacteria;f__unidentified_Alphaproteobacteria;g__unidentified_Alphaproteobacteria;s__Acetobacteraceae_bacterium_WX59
OTU_1867	0	0	0	0	0	0	0	0	0	0	7.81311e-05	0	0	0	0	0	k__Bacteria
OTU_1868	0	7.81311e-05	0	0	0	0	0	0	0	6.25049e-05	0	0.00012501	0	0	1.56262e-05	0.000156262	k__Bacteria;p__Proteobacteria;c__Gammaproteobacteria;o__unidentified_Gammaproteobacteria
OTU_1869	0	0.000140636	0	0	0	0	0	0	0	3.12524e-05	0	0	0	0	0	0	k__Bacteria;p__Planctomycetes;c__;o__;f__;g__;s__
OTU_1870	0	9.37573e-05	3.12524e-05	0	1.56262e-05	9.37573e-05	0	0	7.81311e-05	1.56262e-05	9.37573e-05	3.12524e-05	0	0	0.000171888	0.000140636	k__Bacteria;p__Actinobacteria;c__Thermoleophilia;o__Solirubrobacterales;f__;g__;s__
OTU_1871	0	0.00012501	0	0	1.56262e-05	0	0	0	4.68787e-05	0	0	0	0	0	0	0	k__Bacteria;p__Acidobacteria
OTU_1872	0	0	0	0	0	0	0	0	0	0	0	9.37573e-05	0	0	0	0	k__Bacteria;p__Planctomycetes;c__Planctomycetacia;o__unidentified_Planctomycetacia;f__Gemmataceae;g__;s__
OTU_1873	1.56262e-05	0	3.12524e-05	0	0	0	0	0	0	0	0	7.81311e-05	6.25049e-05	0	0	6.25049e-05	k__Bacteria;p__Firmicutes;c__Clostridia;o__Clostridiales;f__Ruminococcaceae
OTU_1874	0	0	0	0	0	0	0	0	0	0	0	0	0.000218767	0	0	0	k__Bacteria;p__Bacteroidetes;c__Bacteroidia;o__Bacteroidales;f__Paludibacteraceae
OTU_1875	0	0	0	0	0	0	0.00025002	0	0	0	0	0	0	0	0	0	k__Bacteria
OTU_1876	0	4.68787e-05	1.56262e-05	0	0.000109384	0.00012501	0	0	0	7.81311e-05	6.25049e-05	3.12524e-05	0	0	0	0	k__Bacteria;p__Tenericutes;c__Mollicutes;o__;f__;g__;s__
OTU_1877	4.68787e-05	0	1.56262e-05	0	1.56262e-05	0	0	0	0	4.68787e-05	3.12524e-05	0	0	0	0	0	k__Bacteria
OTU_1878	0	0	0	0	0	0	0	0	0	0	0	0	1.56262e-05	0	0	0.000109384	k__Bacteria;p__Acidobacteria;c__Acidobacteriia;o__Solibacterales;f__;g__;s__
OTU_1879	0	0	0	0	0	0	1.56262e-05	0	0	4.68787e-05	0	0	0	0	0	0	k__Bacteria;p__Bacteroidetes;c__Ignavibacteria;o__;f__;g__;s__
OTU_1880	0	0	0	0	0	0	0	0.00123447	0	0	0	4.68787e-05	9.37573e-05	0	6.25049e-05	0	k__Bacteria;p__Proteobacteria;c__Gammaproteobacteria;o__Enterobacteriales;f__Enterobacteriaceae;g__Morganella;s__
OTU_1881	3.12524e-05	0	0	0	0	0	0	0	0	0	0	0	4.68787e-05	0	0.000296898	0.000109384	k__Bacteria;p__Actinobacteria;c__Acidimicrobiia;o__unidentified_Acidimicrobiia;f__unidentified_Acidimicrobiia;g__unidentified_Acidimicrobiia;s__actinobacterium_BGR_88
OTU_1882	7.81311e-05	0	0	0	0	0	0	0	0	0	0	0	0	0	0.000171888	4.68787e-05	k__Bacteria;p__Firmicutes;c__Clostridia;o__Clostridiales;f__unidentified_Clostridiales;g__Alkaliphilus
OTU_1883	3.12524e-05	6.25049e-05	0.000265646	0	6.25049e-05	0.000203141	0	0	0	7.81311e-05	4.68787e-05	0	0	0	0	0	k__Bacteria;p__Bacteroidetes;c__Bacteroidia;o__Bacteroidales;f__Prevotellaceae;g__;s__
OTU_1884	0	0	0	0	0	0	0	0	0	0	0	0	9.37573e-05	0	0	0	k__Bacteria;p__Firmicutes;c__Clostridia;o__Clostridiales;f__Ruminococcaceae
OTU_1885	0	0	0	0	0	0	0	0	9.37573e-05	0	0	0	6.25049e-05	0	0	0	k__Bacteria;p__Firmicutes;c__Clostridia;o__Clostridiales;f__Lachnospiraceae;g__Moryella;s__Moryella_sp_KHD1
OTU_1886	3.12524e-05	0.000156262	1.56262e-05	0	1.56262e-05	3.12524e-05	0	0	0	3.12524e-05	9.37573e-05	1.56262e-05	3.12524e-05	0	0	3.12524e-05	k__Bacteria;p__Firmicutes;c__Clostridia;o__Clostridiales;f__Lachnospiraceae
OTU_1887	0	9.37573e-05	0	0	4.68787e-05	4.68787e-05	0.000343777	0	0	0	0	0	0	1.56262e-05	0	0	k__Bacteria;p__Chloroflexi;c__Chloroflexia;o__Chloroflexales;f__Chloroflexaceae;g__;s__
OTU_1888	3.12524e-05	0	0	0	4.68787e-05	6.25049e-05	0	0	0	6.25049e-05	4.68787e-05	0	0	0	0	0	k__Bacteria;p__Melainabacteria;c__;o__;f__;g__;s__
OTU_1889	0	0	4.68787e-05	0	0	0	0.000296898	0	3.12524e-05	0	0	0	0	0	0	0	k__Bacteria;p__Gemmatimonadetes;c__Longimicrobia;o__Longimicrobiales;f__Longimicrobiaceae;g__;s__
OTU_1890	0	6.25049e-05	0	0	0	0	0	0	0	0	0	0	0	0	0	0	k__Bacteria;p__Gemmatimonadetes;c__;o__;f__;g__;s__
OTU_1891	0	0	0	0	0	0	0	0	0	0	0	0	9.37573e-05	0	0	0	k__Bacteria
OTU_1892	0	0	0	0	0	0	0	0	0	0	0	0	0	0	0	0.000109384	k__Bacteria;p__Fusobacteria;c__Fusobacteriia;o__Fusobacteriales;f__Fusobacteriaceae
OTU_1893	6.25049e-05	6.25049e-05	0	0	0	0	0	1.56262e-05	0	1.56262e-05	0	0	7.81311e-05	0	0	0	k__Bacteria;p__Proteobacteria;c__Alphaproteobacteria
OTU_1894	0.000187515	0.000328151	0.000843816	7.81311e-05	0.00187515	0.000671927	0.00120322	0.0137667	0.0129854	0.00100008	0.000312524	0.000171888	0.00165638	0.000281272	0.000968826	0.00545355	k__Bacteria;p__Firmicutes;c__Bacilli;o__Lactobacillales;f__Lactobacillaceae;g__Lactobacillus
OTU_1895	0	0	0	0	3.12524e-05	0	0	0	0	0	0	7.81311e-05	0	0	0	0	k__Bacteria;p__Proteobacteria;c__Alphaproteobacteria;o__Rhizobiales;f__Xanthobacteraceae;g__Starkeya;s__
OTU_1896	0	9.37573e-05	0	1.56262e-05	4.68787e-05	0	0.000468787	9.37573e-05	0	0	0	0	0	1.56262e-05	0	0	k__Bacteria;p__Firmicutes;c__Bacilli;o__Bacillales;f__Paenibacillaceae;g__Paenibacillus
OTU_1897	0	0	0	0	1.56262e-05	0	0.000281272	0	0	0	1.56262e-05	0	3.12524e-05	0	3.12524e-05	0	k__Bacteria;p__Proteobacteria;c__Alphaproteobacteria;o__Rhizobiales;f__Hyphomicrobiaceae;g__Hyphomicrobium;s__
OTU_1898	0	6.25049e-05	0	0	0	4.68787e-05	0.000156262	0	3.12524e-05	0	1.56262e-05	0	0	0	0	0	k__Bacteria;p__Gemmatimonadetes;c__;o__;f__;g__;s__
OTU_1899	0	0	4.68787e-05	0	0	0	0	0	0	0	7.81311e-05	0	0	0	9.37573e-05	0	k__Bacteria;p__Proteobacteria;c__Gammaproteobacteria;o__unidentified_Gammaproteobacteria;f__Nitrosomonadaceae;g__;s__
OTU_1900	0	0	0	0	0	1.56262e-05	0.00012501	0	0	0	0	0	6.25049e-05	0	0	0	k__Bacteria;p__Bacteroidetes;c__Bacteroidia;o__Chitinophagales;f__Chitinophagaceae;g__Sediminibacterium;s__
OTU_1901	3.12524e-05	0.000265646	3.12524e-05	3.12524e-05	1.56262e-05	7.81311e-05	0	0	0	0.000109384	0.000140636	0	0	0	0	0	k__Bacteria;p__Bacteroidetes;c__Bacteroidia;o__Flavobacteriales;f__;g__;s__
OTU_1902	0	0	0	0	0	0	0	0	0	0	0	0	0	0	0	0.000140636	k__Bacteria;p__Oxyphotobacteria;c__unidentified_Oxyphotobacteria;o__unidentified_Oxyphotobacteria;f__Pseudanabaenaceae
OTU_1903	0	0	0	0	0	0	0	0	0	0	0	0	0	0	0	0.00025002	k__Bacteria;p__Nitrospirae;c__;o__;f__;g__;s__
OTU_1904	0	0	0	0	0	0	4.68787e-05	0	4.68787e-05	0	0	0	4.68787e-05	4.68787e-05	3.12524e-05	3.12524e-05	k__Bacteria;p__unidentified_Bacteria;c__unidentified_Bacteria;o__Campylobacterales;f__unidentified_Campylobacterales;g__Arcobacter;s__
OTU_1905	0	0	0	0	0	0	0	6.25049e-05	4.68787e-05	0	0	0	0	0	0	0	k__Bacteria;p__Firmicutes;c__Clostridia;o__Clostridiales;f__unidentified_Clostridiales;g__Helcococcus;s__
OTU_1906	1.56262e-05	0	0	0	0	0	0	0	0	0	0	0	0	6.25049e-05	0	0	k__Bacteria;p__Firmicutes;c__Clostridia;o__;f__;g__;s__
OTU_1907	0	0	0	0	0	0	0	0	0	0	0	0.000156262	0	0	0	0	k__Bacteria;p__Bacteroidetes;c__Ignavibacteria
OTU_1908	3.12524e-05	0	3.12524e-05	0	6.25049e-05	0.000140636	0	0	0	4.68787e-05	0	0	0	0	0	0	k__Bacteria;p__Bacteroidetes;c__Bacteroidia;o__Flavobacteriales
OTU_1909	0	0	0	0	0	0	0	0	0	0	0	0.000171888	0	0	0	0	k__Bacteria;p__Firmicutes;c__Clostridia;o__Clostridiales;f__unidentified_Clostridiales;g__Paramaledivibacter;s__
OTU_1910	0	0	0	0	0	0.000156262	0	0	0	0	0	0	0	0	0	0	k__Bacteria;p__Firmicutes;c__Clostridia;o__Clostridiales;f__Ruminococcaceae
OTU_1911	0	0	0	0	0	0	0.000281272	4.68787e-05	0	0	0	0	0	0	0	0	k__Bacteria;p__Acidobacteria;c__unidentified_Acidobacteria;o__unidentified_Acidobacteria;f__unidentified_Acidobacteria;g__unidentified_Acidobacteria;s__Acidobacteria_bacterium_WY11
OTU_1912	0	0	0	0	0	0	0	0	0	0	0	0.000156262	0	0	0	0	k__Bacteria;p__Proteobacteria;c__Gammaproteobacteria
OTU_1913	0	0	0	0	0	0	0.000109384	0	0	0	0	0	0	0	0	0	k__Bacteria
OTU_1914	0	6.25049e-05	0	0	4.68787e-05	0	0	0	0	4.68787e-05	0	0	3.12524e-05	0	1.56262e-05	0	k__Bacteria;p__Verrucomicrobia;c__Verrucomicrobiae;o__Verrucomicrobiales;f__Rubritaleaceae;g__Luteolibacter
OTU_1915	0	0	0	0	0	0	0.000109384	0	0	0	0	0	0	0	0	0	k__Bacteria;p__Actinobacteria;c__unidentified_Actinobacteria;o__Propionibacteriales;f__Propionibacteriaceae;g__Luteococcus;s__
OTU_1916	0	0	0	0	0	0	0	0	0	0	0	0	0.000171888	0	9.37573e-05	7.81311e-05	k__Bacteria;p__Actinobacteria;c__Thermoleophilia;o__Gaiellales;f__;g__;s__
OTU_1917	1.56262e-05	3.12524e-05	0	0	0	4.68787e-05	0.000187515	0	0	1.56262e-05	0	0	3.12524e-05	0	0	4.68787e-05	k__Bacteria;p__Actinobacteria;c__unidentified_Actinobacteria;o__Corynebacteriales;f__Mycobacteriaceae;g__Mycobacterium;s__Mycobacterium_lentiflavum
OTU_1918	0	7.81311e-05	1.56262e-05	0	0	0.000109384	0.000531292	6.25049e-05	0.00012501	4.68787e-05	0.00012501	0.000203141	0.000468787	0.00012501	0.000312524	0.000328151	k__Bacteria;p__Actinobacteria;c__unidentified_Actinobacteria;o__Micrococcales;f__Micrococcaceae;g__Micrococcus
OTU_1919	0	0	0	0	0	0	0	0	0	0	0	6.25049e-05	6.25049e-05	0	9.37573e-05	0	k__Bacteria;p__Tenericutes;c__Mollicutes;o__Mycoplasmatales;f__Mycoplasmataceae;g__Mycoplasma;s__
OTU_1920	9.37573e-05	6.25049e-05	0.000156262	0	0.00012501	0.000281272	0.000265646	4.68787e-05	9.37573e-05	1.56262e-05	0.000156262	0	0	0	0	0	k__Bacteria;p__Proteobacteria;c__Gammaproteobacteria;o__unidentified_Gammaproteobacteria;f__Burkholderiaceae
OTU_1921	0	0	0	0	1.56262e-05	0	0	0	0	0	0	0.000109384	0	0	0	0	k__Bacteria;p__Melainabacteria;c__;o__;f__;g__;s__
OTU_1922	0	0	0	0	0	0	0	0	0	0	0	0	9.37573e-05	0	3.12524e-05	6.25049e-05	k__Bacteria;p__Acidobacteria;c__Acidobacteriia;o__Solibacterales;f__unidentified_Solibacterales;g__Bryobacter
OTU_1923	0	0	0	0	0	0	0	0	0	0	4.68787e-05	7.81311e-05	3.12524e-05	0	0	0	k__Bacteria;p__Actinobacteria
OTU_1924	0	0	0	0	0	0	0	0	0	0	0	0	0.00012501	0	0	0	k__Bacteria;p__Proteobacteria;c__Gammaproteobacteria
OTU_1925	4.68787e-05	0.000109384	0.000140636	0	0.00012501	0.000171888	0	0	0	0.000265646	0.000171888	4.68787e-05	0	0	0	0	k__Bacteria;p__Firmicutes;c__Clostridia;o__Clostridiales;f__Ruminococcaceae
OTU_1926	0	0	0	0	0	0	0	0	6.25049e-05	0	0	0	0.000140636	0	3.12524e-05	0	k__Bacteria;p__Firmicutes;c__Clostridia;o__Clostridiales;f__Lachnospiraceae;g__Roseburia;s__
OTU_1927	0	0	0	0	3.12524e-05	0	0	0	0.00012501	0	0	0	0	0	0	3.12524e-05	k__Bacteria
OTU_1928	0	0	0	0	0	0	0	0	4.68787e-05	0	4.68787e-05	0	0	0	0	6.25049e-05	k__Bacteria;p__Actinobacteria;c__Thermoleophilia;o__Solirubrobacterales;f__Solirubrobacteraceae;g__Conexibacter;s__
OTU_1929	1.56262e-05	0	0	0	0	0	0	6.25049e-05	3.12524e-05	0	0	0	0	0	0	0	k__Bacteria;p__Bacteroidetes;c__Bacteroidia;o__Bacteroidales;f__Prevotellaceae
OTU_1930	0	0	0	0	0	0	0	0	7.81311e-05	0	0	0	0	0	0	0	k__Bacteria;p__Proteobacteria;c__Alphaproteobacteria;o__Rhizobiales;f__Rhizobiaceae
OTU_1931	0	0	0	0	0	0	0	0	0	0	0	0	9.37573e-05	0	0	4.68787e-05	k__Bacteria;p__Proteobacteria;c__Alphaproteobacteria;o__Rickettsiales;f__Anaplasmataceae;g__Wolbachia;s__
OTU_1932	0	0	0	0	0	0	0	0	6.25049e-05	0	0	0	0	0	0	0	k__Bacteria;p__Tenericutes;c__Mollicutes;o__Mycoplasmatales;f__Mycoplasmataceae;g__Ureaplasma;s__
OTU_1933	1.56262e-05	0	0	0	0	0	0	0	7.81311e-05	0	1.56262e-05	0	0	4.68787e-05	0	0	k__Bacteria;p__Proteobacteria;c__Alphaproteobacteria;o__Rhizobiales;f__Xanthobacteraceae;g__Xanthobacter;s__
OTU_1934	0	0	0	0	0	0	0.00025002	0	0	0	0	3.12524e-05	0	0	0	0	k__Bacteria;p__Chloroflexi;c__Anaerolineae;o__Anaerolineales;f__Anaerolineaceae;g__Anaerolinea;s__
OTU_1935	0	0	0	0	0	0	0	0	0	0	0	0	7.81311e-05	0	0	0	k__Bacteria;p__Proteobacteria;c__Alphaproteobacteria;o__Rhodospirillales
OTU_1936	6.25049e-05	0.000171888	7.81311e-05	0	0	0	0	6.25049e-05	0	0	0	3.12524e-05	0	3.12524e-05	0	0	k__Bacteria;p__Proteobacteria;c__Alphaproteobacteria;o__unidentified_Alphaproteobacteria;f__unidentified_Alphaproteobacteria;g__Skermanella;s__
OTU_1937	0	0	0	0	0	0	0	0	0	0.000109384	0	0	0	0	0	0	k__Bacteria;p__Proteobacteria;c__Deltaproteobacteria;o__Oligoflexales
OTU_1938	0	0	0	0	0	0	0.000187515	0	0	0	0	0	0	0	0	0	k__Bacteria;p__Chloroflexi;c__Anaerolineae;o__;f__;g__;s__
OTU_1939	0	0	0	0	0	0	0	0	0	0	3.12524e-05	0	1.56262e-05	0	6.25049e-05	6.25049e-05	k__Bacteria;p__Actinobacteria;c__Thermoleophilia;o__Solirubrobacterales;f__;g__;s__
OTU_1940	3.12524e-05	0	0	0	0	0	0	0	0	0	0	0	0	0	0.000109384	6.25049e-05	k__Bacteria;p__Acidobacteria;c__Acidobacteriia;o__;f__;g__;s__
OTU_1941	0	0	0	0	0	0	0	0	7.81311e-05	0	0	0	0	0	0	0	k__Bacteria;p__unidentified_Bacteria;c__unidentified_Bacteria;o__unidentified_Bacteria;f__unidentified_Bacteria;g__unidentified_Bacteria;s__Candidatus_Saccharibacteria_oral_taxon_TM7x
OTU_1942	0	0	4.68787e-05	0	6.25049e-05	0	0	4.68787e-05	0.000171888	0	0	0	0	3.12524e-05	0	0	k__Bacteria;p__Firmicutes;c__Clostridia;o__Clostridiales;f__Ruminococcaceae;g__Caproiciproducens
OTU_1943	0	0	0	0	0	0	0.00012501	0	0	0	0	0	0	0	0	0	k__Bacteria;p__Acidobacteria;c__Acidobacteriia;o__Acidobacteriales
OTU_1944	0	0	0	0	0	0	0	0	0	0	0	0	0	0	0	0.000171888	k__Bacteria;p__Fusobacteria;c__Fusobacteriia;o__Fusobacteriales;f__Leptotrichiaceae;g__Leptotrichia;s__
OTU_1945	0	0	0	0	0	0	0.00025002	0	0	0	0	0	0	0	0	0	k__Bacteria;p__Proteobacteria;c__Deltaproteobacteria;o__Myxococcales;f__Haliangiaceae;g__Haliangium;s__
OTU_1946	0	7.81311e-05	4.68787e-05	0	9.37573e-05	0	0	1.56262e-05	0	1.56262e-05	6.25049e-05	0	0	0	0	0	k__Bacteria;p__Firmicutes;c__Clostridia;o__Clostridiales;f__Ruminococcaceae
OTU_1947	0	0	0	0	0	0	0	0	0	0	0	0	0	0	0	0.00012501	k__Bacteria;p__Proteobacteria;c__Alphaproteobacteria;o__unidentified_Alphaproteobacteria;f__unidentified_Alphaproteobacteria
OTU_1948	1.56262e-05	0	0	0	0	0	0	0	0	0	3.12524e-05	0	0.000140636	0	0	0	k__Bacteria;p__Chloroflexi;c__unidentified_Chloroflexi;o__unidentified_Chloroflexi;f__unidentified_Chloroflexi;g__unidentified_Chloroflexi;s__Chloroflexi_bacterium_OLB14
OTU_1949	0	0	0	0	0	0	9.37573e-05	0	0	0	0	0	0	0	0	0	k__Bacteria;p__Proteobacteria;c__Gammaproteobacteria;o__unidentified_Gammaproteobacteria;f__unidentified_Gammaproteobacteria;g__Aquicella;s__
OTU_1950	0	0	0	0	0	0	0	0	0	0	0	0.000109384	0	0	0	0	k__Bacteria;p__Bacteroidetes;c__Bacteroidia;o__Bacteroidales;f__Muribaculaceae;g__;s__
OTU_1951	0	0	0	0	0	0	0	1.56262e-05	7.81311e-05	0	0	0	0	0	0	0	k__Bacteria;p__Proteobacteria;c__Deltaproteobacteria
OTU_1952	0	0	0	0	0	0	0	0	0	0	0	0.000171888	0.000109384	0	0	0	k__Bacteria;p__Firmicutes;c__Erysipelotrichia;o__Erysipelotrichales;f__Erysipelotrichaceae;g__;s__
OTU_1953	1.56262e-05	0	0	0	0	0	0	0	0	0	0	0.000109384	0	0	0	0	k__Bacteria;p__Armatimonadetes;c__Fimbriimonadia;o__Fimbriimonadales;f__Fimbriimonadaceae;g__;s__
OTU_1954	0	0	0	0	0	0	0	0	0	0	0	9.37573e-05	0	0	0	0	k__Bacteria;p__Actinobacteria;c__Acidimicrobiia
OTU_1955	0	0	0	0	0	0	0	0	0	0	0	0	9.37573e-05	0	0	0	k__Bacteria;p__Firmicutes;c__Clostridia;o__Clostridiales;f__Syntrophomonadaceae
OTU_1956	0	0	0	0	0	1.56262e-05	0	0	0	0	0	0.00025002	0	0	0	0	k__Bacteria;p__Chloroflexi;c__Chloroflexia;o__Thermomicrobiales;f__;g__;s__
OTU_1957	0	0	0	0	0	0	0	0	0	0	0	0	6.25049e-05	0	0	0	k__Bacteria
OTU_1958	0	0.000156262	0	0	4.68787e-05	0	0.00012501	0	3.12524e-05	0	1.56262e-05	4.68787e-05	0	0	3.12524e-05	0	k__Bacteria;p__Bacteroidetes;c__Bacteroidia;o__Cytophagales;f__Microscillaceae;g__;s__
OTU_1959	0	0	0	0	0	0	0	0	0	0	0	7.81311e-05	0	0	0	0	k__Bacteria;p__Bacteroidetes;c__Bacteroidia;o__Sphingobacteriales;f__Sphingobacteriaceae
OTU_1960	3.12524e-05	0	0	0	0	0	6.25049e-05	0	3.12524e-05	0	0	4.68787e-05	0	0	0	0	k__Bacteria;p__Chloroflexi;c__Ktedonobacteria;o__;f__;g__;s__
OTU_1961	0	4.68787e-05	0	0	0	9.37573e-05	0	0	0	1.56262e-05	1.56262e-05	0	0	0	0	0	k__Bacteria;p__Melainabacteria;c__unidentified_Melainabacteria;o__unidentified_Melainabacteria;f__unidentified_Melainabacteria;g__unidentified_Melainabacteria;s__Candidatus_Gastranaerophilales_bacterium_Zag_111
OTU_1962	0	9.37573e-05	0	0	1.56262e-05	0	0	0	0	0	0	0	0	0	0	0	k__Bacteria;p__Proteobacteria;c__Alphaproteobacteria;o__Rhodobacterales;f__Rhodobacteraceae
OTU_1963	0	6.25049e-05	6.25049e-05	0	1.56262e-05	1.56262e-05	0	0	0	4.68787e-05	0	0	0	0	0	0	k__Bacteria;p__Melainabacteria;c__;o__;f__;g__;s__
OTU_1964	0	0	0	0	0	0	0	3.12524e-05	0	0	0	0	0.00012501	0	0	0	k__Bacteria;p__Proteobacteria;c__Alphaproteobacteria;o__unidentified_Alphaproteobacteria;f__Acetobacteraceae;g__Komagataeibacter;s__Komagataeibacter_saccharivorans
OTU_1965	0	0	0	0	0	0	0	0	0	0	0	0	0	0	0	7.81311e-05	k__Bacteria;p__Actinobacteria;c__Coriobacteriia;o__Coriobacteriales;f__Eggerthellaceae
OTU_1966	0	0	0	0	0	0	0	0	0	0	0	0	0	0	6.25049e-05	0	k__Bacteria;p__Proteobacteria;c__Alphaproteobacteria;o__unidentified_Alphaproteobacteria;f__Kiloniellaceae;g__Pelagibius;s__
OTU_1967	0	6.25049e-05	0	0	4.68787e-05	0	0.00012501	1.56262e-05	0	0	3.12524e-05	1.56262e-05	0	0	0	0	k__Bacteria;p__Bacteroidetes;c__Bacteroidia;o__Chitinophagales;f__Chitinophagaceae
OTU_1968	0	0	0	0	0	0	1.56262e-05	0.00012501	0	0	0	0	0	0	0	0	k__Bacteria;p__Proteobacteria
OTU_1969	0	0	0	0	3.12524e-05	0	6.25049e-05	0.000546918	0.000796937	0	0	7.81311e-05	0	0	0	0	k__Archaea;p__Euryarchaeota;c__Methanobacteria;o__Methanobacteriales;f__Methanobacteriaceae;g__Methanobrevibacter;s__Methanobrevibacter_arboriphilus
OTU_1970	0.00323463	0.000375029	4.68787e-05	0.0263771	0.00201578	3.12524e-05	0.000671927	4.68787e-05	0.0553637	0.0133604	0.022158	0.0382217	0.0707399	0.0996797	0.0678334	0.0787093	k__Bacteria;p__Firmicutes;c__Clostridia;o__Clostridiales;f__Peptostreptococcaceae
OTU_1971	4.68787e-05	0	3.12524e-05	0	0	3.12524e-05	0	0	0	1.56262e-05	3.12524e-05	0	0	0	0	0	k__Bacteria;p__Firmicutes;c__Clostridia;o__Clostridiales;f__unidentified_Clostridiales
OTU_1972	0	0	0	0	0	0	0.000171888	0	0	0	0	0	0	0	0	0	k__Bacteria;p__Rokubacteria;c__;o__;f__;g__;s__
OTU_1973	0	0.000109384	0	0	0	0.000156262	0	0	0	0	0	0	0	0	0	0	k__Bacteria;p__Firmicutes;c__Clostridia;o__Clostridiales;f__Ruminococcaceae;g__unidentified_Ruminococcaceae;s__Colidextribacter_massiliensis
OTU_1974	0	0	0	0	0	0	9.37573e-05	0	0	0	0	0	1.56262e-05	0	0	0	k__Bacteria;p__Bacteroidetes;c__Ignavibacteria;o__Ignavibacteriales;f__Ignavibacteriaceae;g__Ignavibacterium;s__
OTU_1975	0	0	0	0	1.56262e-05	0	9.37573e-05	0	0	0	0	0	0	0	0	0	k__Bacteria;p__Chloroflexi;c__Anaerolineae;o__;f__;g__;s__
OTU_1976	3.12524e-05	0	0	0	1.56262e-05	0	0	0	0	0	0	0	0.000140636	0	4.68787e-05	0	k__Bacteria;p__Actinobacteria;c__unidentified_Actinobacteria;o__Actinomycetales;f__Actinomycetaceae;g__Actinomyces
OTU_1977	0	9.37573e-05	0	0	0	0	0	4.68787e-05	0.000109384	1.56262e-05	6.25049e-05	0	0	0	0	0	k__Bacteria;p__Actinobacteria;c__unidentified_Actinobacteria;o__Micromonosporales;f__Micromonosporaceae
OTU_1978	0	0	0	0	0	0	0.00025002	0	0	0	0	0	0	0	0	0	k__Bacteria;p__Planctomycetes;c__Planctomycetacia;o__unidentified_Planctomycetacia;f__Gemmataceae
OTU_1979	0	0	0	0	0	0	0	0	0	1.56262e-05	0	0	0	0	1.56262e-05	7.81311e-05	k__Bacteria;p__Bacteroidetes;c__Bacteroidia;o__Bacteroidales;f__Muribaculaceae;g__;s__
OTU_1980	0	0	0	0	0	0	0	0	0	0	0	0	4.68787e-05	0	9.37573e-05	6.25049e-05	k__Bacteria;p__Proteobacteria;c__Gammaproteobacteria;o__Xanthomonadales;f__Rhodanobacteraceae;g__Rhodanobacter
OTU_1981	0	0	0	0	0	0	0	0	0	0	0	0	9.37573e-05	0	0	0	k__Bacteria
OTU_1982	1.56262e-05	0	0	0	0	0	0	0	0	0	0	9.37573e-05	0	0	0	6.25049e-05	k__Bacteria;p__Bacteroidetes;c__Bacteroidia;o__Flavobacteriales;f__Flavobacteriaceae
OTU_1983	0	0	0	0	0	0	0	0	0	9.37573e-05	0	4.68787e-05	0	0	0	0	k__Bacteria;p__Chloroflexi
OTU_1984	0	0	0	0	0	0	0	0	0	0	0	0.000109384	0	0	1.56262e-05	0	k__Bacteria;p__Proteobacteria;c__Alphaproteobacteria;o__Rhodobacterales;f__Rhodobacteraceae;g__Rubellimicrobium;s__
OTU_1985	0	0	0	0	0	0	0	0	3.12524e-05	0	0	0	0	0	4.68787e-05	0.000187515	k__Bacteria;p__Proteobacteria;c__Gammaproteobacteria;o__unidentified_Gammaproteobacteria
OTU_1986	0	6.25049e-05	0	0	0	0	0.000218767	0	0	0	0	0	0	0	0	0	k__Bacteria;p__Proteobacteria;c__Deltaproteobacteria;o__Myxococcales;f__Polyangiaceae
OTU_1987	0	0	0	0	0	0	0	0	0	0	0	7.81311e-05	0	0	0	0	k__Bacteria;p__Actinobacteria;c__Acidimicrobiia
OTU_1988	0	0	0	0	0	0	0	0	0	0	0	0	4.68787e-05	0	9.37573e-05	0	k__Bacteria;p__Acidobacteria;c__Acidobacteriia
OTU_1989	1.56262e-05	4.68787e-05	0	0	4.68787e-05	1.56262e-05	0.000140636	6.25049e-05	9.37573e-05	3.12524e-05	4.68787e-05	0.000187515	6.25049e-05	3.12524e-05	3.12524e-05	3.12524e-05	k__Bacteria;p__Actinobacteria;c__unidentified_Actinobacteria;o__Propionibacteriales;f__Nocardioidaceae;g__Nocardioides;s__Nocardioides_exalbidus
OTU_1990	0	0.000156262	0	0	0	0	0.00012501	0	0	0	1.56262e-05	0	6.25049e-05	0	0	0	k__Bacteria;p__Planctomycetes;c__Phycisphaerae;o__Tepidisphaerales;f__;g__;s__
OTU_1991	0	0.000187515	0	0	0	0	0	0	0	0	0	9.37573e-05	0	0	0	0	k__Bacteria;p__Proteobacteria;c__Alphaproteobacteria;o__unidentified_Alphaproteobacteria;f__Kiloniellaceae;g__Pelagibius;s__
OTU_1992	0	0.00012501	0	0	0	0	0	3.12524e-05	0	0	0	0	1.56262e-05	0	0	0	k__Bacteria;p__Firmicutes;c__Clostridia;o__Clostridiales;f__Ruminococcaceae;g__Ruminiclostridium;s__
OTU_1993	0	0	0	0	0	0	0.000156262	0	0	0	0	0	0	0	0	0	k__Bacteria;p__Actinobacteria;c__unidentified_Actinobacteria;o__Micromonosporales;f__Micromonosporaceae
OTU_1994	0	0	0	0	0	0	0.000296898	0	0	0	0	0	0	0	0	6.25049e-05	k__Bacteria;p__Firmicutes;c__Clostridia;o__Clostridiales
OTU_1995	0	0	0	0	0	0	0	4.68787e-05	0	0	0	7.81311e-05	0	0	0	0	k__Bacteria;p__Synergistetes;c__Synergistia;o__Synergistales;f__Synergistaceae;g__Aminiphilus;s__
OTU_1996	0.000468787	0.00162513	0.00234393	4.68787e-05	0.00192203	0.00203141	7.81311e-05	0	3.12524e-05	0.00137511	0.00104696	0	0	0	3.12524e-05	0	k__Bacteria;p__Bacteroidetes;c__Bacteroidia;o__Flavobacteriales;f__Flavobacteriaceae
OTU_1997	6.25049e-05	0	0	0	0.000109384	0.00012501	0.00012501	1.56262e-05	1.56262e-05	3.12524e-05	0	0	0	0	1.56262e-05	3.12524e-05	k__Bacteria;p__Actinobacteria;c__Thermoleophilia;o__Gaiellales;f__;g__;s__
OTU_1998	0	0	0	0	0	0	0	0	0	0	0	0	0	0	6.25049e-05	0	k__Bacteria;p__Bacteroidetes;c__Bacteroidia;o__Flavobacteriales;f__unidentified_Flavobacteriales;g__Algoriella;s__Algoriella_xinjiangensis
OTU_1999	0	0	0	0	0	0	0	0	0	0	0	0	0	1.56262e-05	0.00012501	0	k__Bacteria;p__Proteobacteria;c__Alphaproteobacteria;o__unidentified_Alphaproteobacteria;f__Acetobacteraceae;g__Gluconobacter;s__Gluconobacter_oxydans
[truncated: 2,589 more rows]
